# Supplementary material for: Sequence- and structure-specific cytosine-5 mRNA methylation by NSUN6
Source: Nucleic Acids Res. 2020 Dec 16;49(2):1006–22. doi: 10.1093/nar/gkaa1193 (PMC7826283; doi:10.1093/nar/gkaa1193)
Supplement: gkaa1193_Supplemental_Files [file gkaa1193_supplemental_files.zip]

Archive with 11 entries (11 files):
- Supplementary figures 1 to 6.pdf
- Supplemtary table 1.xlsx
- Supplemtary table 10.xlsx
- Supplemtary table 2.xlsx
- Supplemtary table 3.xlsx
- Supplemtary table 4.xlsx
- Supplemtary table 5.xlsx
- Supplemtary table 7.xlsx
- Supplemtary table 8.xlsx
- Supplemtary table 9.xlsx
- Supplemtary_table_6.xlsx
