# Supplementary material for: Sequence- and structure-specific cytosine-5 mRNA methylation by NSUN6
Source: Nucleic Acids Res. 2020 Dec 16;49(2):1006–22. doi: 10.1093/nar/gkaa1193 (PMC7826283; doi:10.1093/nar/gkaa1193)
Supplement: gkaa1193_Supplemental_Files [file gkaa1193_supplemental_files.zip › Supplemtary table 1.xlsx]

## Sheet: Nsun6.targets.xls
Table S1. Summary of NSUN6 miCLIP sites
biotype	gene.name	type	exon.number	miCLIP.chr	miCLIP.stop	miCLIP.strand	r1.RPKM	r2.RPKM	r3.RPKM
lincRNA	AC005355.1	intron		chr5	133795660	+	126.6	98.4	58.9
lincRNA	AC073218.1	intron		chr2	34621974	-	132.7	556	330.7
lincRNA	RP11-215P8.4	intron		chr5	133795660	+	126.6	98.4	58.9
lincRNA	RP11-343J18.2	intron		chr9	128833168	-	30.9	102.7	55.7
lincRNA	RP3-514A23.2	intron		chr14	73024372	+	52.5	87.7	75.3
processed_transcript	KMT2B	intron		chr19	36221552	+	108	40.6	81.9
processed_transcript	RP11-33N16.3	intron		chr14	90341424	-	67.9	51.3	72
protein_coding	AARS	3UTR		chr16	70286367	-	126.6	94.1	95
protein_coding	AARS	3UTR		chr16	70286448	-	74.1	66.3	68.8
protein_coding	ABCC10	3UTR		chr6	43417933	+	172.9	53.5	108.1
protein_coding	ABCC1	3UTR		chr16	16235533	+	926.1	769.9	821.9
protein_coding	ABCF3	3UTR		chr3	183911560	+	209.9	154	176.8
protein_coding	ABL2	3UTR		chr1	179068964	-	92.6	145.4	98.2
protein_coding	AC010441.1	3UTR		chr5	150175739	+	117.3	96.2	114.6
protein_coding	AC015987.2	5UTR		chr7	135612256	-	37	117.6	111.3
protein_coding	AC104841.2	3UTR		chr2	242168848	-	333.4	352.9	383.1
protein_coding	ACAD10	5UTR		chr12	112130547	+	179	226.7	193.2
protein_coding	ACD	3UTR		chr16	67691485	-	111.1	74.9	42.6
protein_coding	ACOT8	3UTR		chr20	44477157	-	55.6	23.5	108.1
protein_coding	ACTB	3UTR		chr7	5567406	-	71	23.5	55.7
protein_coding	ACVR1B	3UTR		chr12	52387906	+	74.1	53.5	95
protein_coding	ADAR	3UTR		chr1	154555160	-	160.5	143.3	229.2
protein_coding	ADAR	5UTR		chr1	154574272	-	142	64.2	114.6
protein_coding	ADCY6	3UTR		chr12	49161683	-	61.7	68.4	26.2
protein_coding	ADIPOR2	3UTR		chr12	1896970	+	691.5	660.8	674.5
protein_coding	ADRA2C	3UTR		chr4	3770111	+	222.3	192.5	176.8
protein_coding	AFAP1	3UTR		chr4	7761471	-	52.5	42.8	62.2
protein_coding	AFF1	3UTR		chr4	88058619	+	108	57.7	55.7
protein_coding	AGAP1	intron		chr2	236718129	+	114.2	72.7	29.5
protein_coding	AGPAT1	3UTR		chr6	32136404	-	1058.9	876.8	746.6
protein_coding	AIM2	intron		chr1	159111439	-	77.2	57.7	55.7
protein_coding	AK2	3UTR		chr1	33474890	-	108	104.8	153.9
protein_coding	AKAP5	3UTR		chr14	64936403	+	138.9	156.1	95
protein_coding	AMER1	3UTR		chrX	63406663	-	120.4	139	160.4
protein_coding	ANAPC13	3UTR		chr3	134197365	-	1058.9	1028.7	1169
protein_coding	ANGEL1	3UTR		chr14	77254093	-	157.4	100.5	114.6
protein_coding	ANKH	intron		chr5	14713199	+	206.8	92	111.3
protein_coding	ANKRD11	3UTR		chr16	89347002	-	86.4	34.2	98.2
protein_coding	ANKRD30BL	intron		chr2	133011937	-	11045.4	26254	20652.1
protein_coding	ANKRD30BL	intron		chr2	133011948	-	52.5	145.4	78.6
protein_coding	ANKRD30BL	intron		chr2	133011978	-	237.7	263.1	199.7
protein_coding	ANKRD30BL	intron		chr2	133011982	-	268.6	228.8	245.6
protein_coding	ANKRD30BL	intron		chr2	133011987	-	586.5	327.2	415.9
protein_coding	ANKRD30BL	intron		chr2	133012071	-	46.3	62	111.3
protein_coding	ANKRD30BL	intron		chr2	133012156	-	89.5	164.7	91.7
protein_coding	ANKRD30BL	intron		chr2	133012344	-	18.5	79.1	55.7
protein_coding	ANKRD30BL	intron		chr2	133012597	-	55.6	335.8	55.7
protein_coding	ANKRD30BL	intron		chr2	133012751	-	271.7	130.5	239
protein_coding	ANKRD30BL	intron		chr2	133012757	-	1324.3	2316.2	618.9
protein_coding	ANKRD30BL	intron		chr2	133012764	-	74.1	83.4	49.1
protein_coding	ANKRD30BL	intron		chr2	133012776	-	123.5	367.8	114.6
protein_coding	ANKRD30BL	intron		chr2	133012789	-	194.5	117.6	137.5
protein_coding	ANKRD30BL	intron		chr2	133012794	-	987.9	1800.7	474.8
protein_coding	ANKRD30BL	intron		chr2	133012795	-	145.1	147.6	167
protein_coding	ANKRD30BL	intron		chr2	133012869	-	274.7	571	242.3
protein_coding	ANKRD30BL	intron		chr2	133012870	-	108	207.4	98.2
protein_coding	ANKRD30BL	intron		chr2	133012876	-	145.1	226.7	262
protein_coding	ANKRD30BL	intron		chr2	133012881	-	34	119.8	124.4
protein_coding	ANKRD30BL	intron		chr2	133012897	-	89.5	100.5	114.6
protein_coding	ANKRD30BL	intron		chr2	133013160	-	77.2	166.8	183.4
protein_coding	ANKRD30BL	intron		chr2	133013165	-	314.9	765.6	268.5
protein_coding	ANKRD30BL	intron		chr2	133013176	-	401.3	817	189.9
protein_coding	ANKRD52	3UTR		chr12	56636491	-	120.4	96.2	176.8
protein_coding	ANKRD6	intron		chr6	90291418	+	52.5	111.2	52.4
protein_coding	AP000350.10	3UTR		chr22	24237278	+	787.2	883.3	939.8
protein_coding	APLP2	3UTR		chr11	130013953	+	185.2	115.5	58.9
protein_coding	APLP2	3UTR		chr11	130014200	+	308.7	318.7	360.2
protein_coding	APOPT1	3UTR		chr14	104037976	+	243.9	121.9	101.5
protein_coding	ARCN1	3UTR		chr11	118472615	+	771.8	748.5	972.5
protein_coding	ARHGAP44	intron		chr17	12856496	+	148.2	361.4	183.4
protein_coding	ARHGDIA	3UTR		chr17	79826306	-	77.2	27.8	72
protein_coding	ARHGDIA	3UTR		chr17	79826308	-	1497.2	1524.9	1784.6
protein_coding	ARHGDIA	3UTR		chr17	79826403	-	642.1	583.8	710.6
protein_coding	ARL8A	3UTR		chr1	202102790	-	247	254.5	435.5
protein_coding	ARMC7	3UTR		chr17	73125652	+	176	226.7	320.9
protein_coding	ARNT2	3UTR		chr15	80889467	+	262.4	186.1	222.7
protein_coding	ARPC4-TTLL3	3UTR		chr3	9876728	+	64.8	66.3	78.6
protein_coding	ASB1	3UTR		chr2	239358717	+	145.1	98.4	189.9
protein_coding	ASF1B	3UTR		chr19	14231477	-	77.2	96.2	78.6
protein_coding	ASRGL1	5UTR		chr11	62105494	+	169.8	66.3	242.3
protein_coding	ATG7	3UTR		chr3	11597746	-	206.8	143.3	206.3
protein_coding	ATP2B4	intron		chr1	203673472	+	123.5	158.3	189.9
protein_coding	ATP5G2	3UTR		chr12	54059088	-	299.4	299.4	196.5
protein_coding	ATP5G3	5UTR		chr2	176046151	-	86.4	87.7	72
protein_coding	ATP5L	5UTR		chr11	118272366	+	299.4	203.2	140.8
protein_coding	ATP6V1B2	3UTR		chr8	20078535	+	3.1	51.3	58.9
protein_coding	ATP6V1G2-DDX39B	3UTR		chr6	31508190	-	64.8	36.4	104.8
protein_coding	ATP7B	3UTR		chr13	52508259	-	108	136.9	124.4
protein_coding	ATXN2	3UTR		chr12	111894033	-	206.8	241.7	294.7
protein_coding	ATXN2L	3UTR		chr16	28848125	+	370.4	252.4	304.5
protein_coding	ATXN2L	5UTR		chr16	28834467	+	58.7	53.5	52.4
protein_coding	ATXN2L	5UTR		chr16	28834508	+	719.3	474.8	546.8
protein_coding	ATXN7L3	3UTR		chr17	42269968	-	123.5	115.5	104.8
protein_coding	ATXN7L3B	3UTR		chr12	74933487	+	395.1	284.4	248.9
protein_coding	B4GALT2	5UTR		chr1	44445956	+	89.5	72.7	9.8
protein_coding	BAIAP2L1	5UTR		chr7	98030269	-	55.6	44.9	52.4
protein_coding	BAX	3UTR		chr19	49464783	+	351.9	308	271.8
protein_coding	BBS4	3UTR		chr15	73023743	+	169.8	196.8	163.7
protein_coding	BCAP31	3UTR		chrX	152966314	-	111.1	151.8	298
protein_coding	BCL11A	intron		chr2	60770200	-	37	55.6	91.7
protein_coding	BCL2L13	3UTR		chr22	18211280	+	74.1	136.9	167
protein_coding	BCL7A	3UTR		chr12	122497829	+	27.8	83.4	68.8
protein_coding	BNIP1	3UTR		chr5	172591219	+	179	198.9	225.9
protein_coding	BRD2	3UTR		chr6	32945284	+	148.2	68.4	108.1
protein_coding	BRD2	3UTR		chr6	32948909	+	67.9	51.3	32.7
protein_coding	BRD2	3UTR		chr6	32948990	+	123.5	139	114.6
protein_coding	BRD3	5UTR		chr9	136918643	-	132.7	83.4	163.7
protein_coding	BRPF3	3UTR		chr6	36181661	+	228.4	98.4	144.1
protein_coding	BSG	3UTR		chr19	583039	+	67.9	81.3	58.9
protein_coding	BVES	3UTR		chr6	105545549	-	120.4	96.2	85.1
protein_coding	C11orf68	3UTR		chr11	65684896	-	98.8	74.9	29.5
protein_coding	C11orf80	3UTR		chr11	66610663	+	194.5	44.9	163.7
protein_coding	C11orf84	intron		chr11	63594395	+	105	177.5	147.4
protein_coding	C12orf44	3UTR		chr12	52471215	+	58.7	59.9	78.6
protein_coding	C12orf52	3UTR		chr12	113629786	+	95.7	145.4	131
protein_coding	C16orf58	3UTR		chr16	31501544	-	71	40.6	91.7
protein_coding	C17orf51	3UTR		chr17	21436349	-	89.5	51.3	98.2
protein_coding	C17orf61-PLSCR3	3UTR		chr17	7296197	-	77.2	25.7	88.4
protein_coding	C19orf47	5UTR		chr19	40847727	-	114.2	102.7	108.1
protein_coding	C19orf48	3UTR		chr19	51301043	-	89.5	66.3	91.7
protein_coding	C19orf53	3UTR		chr19	13889053	+	287.1	183.9	206.3
protein_coding	C1orf131	3UTR		chr1	231359779	-	101.9	53.5	52.4
protein_coding	C1orf198	3UTR		chr1	230974372	-	67.9	94.1	45.8
protein_coding	C1orf233	3UTR		chr1	1533988	-	188.3	51.3	75.3
protein_coding	C1orf233	3UTR		chr1	1534299	-	228.4	115.5	163.7
protein_coding	C2orf48	intron		chr2	10323606	+	0	55.6	108.1
protein_coding	C2orf48	intron		chr2	10323608	+	166.7	196.8	232.5
protein_coding	C5orf54	5UTR		chr5	159826949	-	197.6	203.2	284.9
protein_coding	C6orf1	5UTR		chr6	34215524	-	61.7	141.2	95
protein_coding	C6orf48	5UTR		chr6	31804233	+	95.7	113.3	91.7
protein_coding	C7orf55	intron		chr7	139025480	+	40.1	59.9	55.7
protein_coding	C7orf55-LUC7L2	intron		chr7	139025480	+	40.1	59.9	55.7
protein_coding	CACNA2D2	intron		chr3	50443064	-	58.7	77	72
protein_coding	CAD	5UTR		chr2	27440296	+	46.3	218.1	268.5
protein_coding	CALM3	3UTR		chr19	47112602	+	52.5	59.9	9.8
protein_coding	CALM3	3UTR		chr19	47112718	+	882.9	793.4	651.6
protein_coding	CALM3	3UTR		chr19	47112720	+	114.2	6.4	55.7
protein_coding	CALR	3UTR		chr19	13055131	+	3293.9	2870.1	3821.3
protein_coding	CALR	3UTR		chr19	13055133	+	138.9	68.4	144.1
protein_coding	CAMKK1	3UTR		chr17	3765360	-	34	72.7	117.9
protein_coding	CAPNS1	3UTR		chr19	36641095	+	114.2	124	65.5
protein_coding	CAPZB	3UTR		chr1	19665806	-	111.1	57.7	58.9
protein_coding	CARM1	3UTR		chr19	11032379	+	447.6	483.3	550.1
protein_coding	CASP9	3UTR		chr1	15819152	-	74.1	134.7	88.4
protein_coding	CBY1	3UTR		chr22	39069517	+	157.4	106.9	127.7
protein_coding	CCDC12	3UTR		chr3	46963460	-	52.5	53.5	98.2
protein_coding	CCDC167	3UTR		chr6	37450781	-	142	96.2	140.8
protein_coding	CCDC47	3UTR		chr17	61823370	-	61.7	59.9	68.8
protein_coding	CCDC86	3UTR		chr11	60617890	+	40.1	55.6	131
protein_coding	CCNE2	3UTR		chr8	95892931	-	142	51.3	85.1
protein_coding	CCNL2	3UTR		chr1	1322124	-	95.7	89.8	124.4
protein_coding	CCT3	3UTR		chr1	156287294	-	30.9	83.4	183.4
protein_coding	CCT3	3UTR		chr1	156287296	-	1809	1535.5	1591.4
protein_coding	CD276	3UTR		chr15	74005661	+	209.9	121.9	124.4
protein_coding	CD276	3UTR		chr15	74005745	+	725.5	680.1	802.2
protein_coding	CD2AP	intron		chr6	47549739	+	0	53.5	111.3
protein_coding	CDC37	3UTR		chr19	10502070	-	71	66.3	121.2
protein_coding	CDC37	3UTR		chr19	10502079	-	61.7	32.1	52.4
protein_coding	CDCA8	3UTR		chr1	38175078	+	262.4	361.4	409.3
protein_coding	CDK2	5UTR		chr12	56360757	+	98.8	79.1	65.5
protein_coding	CDK5RAP2	3UTR		chr9	123165337	-	129.7	85.5	75.3
protein_coding	CDK6	3UTR		chr7	92235473	-	55.6	81.3	153.9
protein_coding	CDKN2AIP	3UTR		chr4	184367425	+	40.1	139	203
protein_coding	CDS2	3UTR		chr20	5173542	+	52.5	106.9	98.2
protein_coding	CDT1	3UTR		chr16	88875580	+	864.4	1080	1103.5
protein_coding	CDYL	intron		chr6	4882089	+	206.8	237.4	268.5
protein_coding	CERK	3UTR		chr22	47080822	-	92.6	89.8	124.4
protein_coding	CHD2	3UTR		chr15	93569894	+	92.6	72.7	42.6
protein_coding	CHERP	3UTR		chr19	16629611	-	101.9	57.7	137.5
protein_coding	CHFR	3UTR		chr12	133417230	-	15.4	53.5	55.7
protein_coding	CHKB-CPT1B	3UTR		chr22	51008812	-	43.2	57.7	91.7
protein_coding	CHRNE	3UTR		chr17	4801104	+	151.3	226.7	307.8
protein_coding	CHRNE	3UTR		chr17	4801222	+	135.8	70.6	121.2
protein_coding	CIB2	3UTR		chr15	78397421	-	209.9	203.2	356.9
protein_coding	CIC	3UTR		chr19	42799022	+	302.5	192.5	186.6
protein_coding	CISD3	3UTR		chr17	36889862	+	117.3	68.4	88.4
protein_coding	CKB	3UTR		chr14	103986337	-	77.2	64.2	127.7
protein_coding	CKB	3UTR		chr14	103986339	-	2009.7	1871.3	2141.5
protein_coding	CLCN2	3UTR		chr3	184064271	-	77.2	117.6	26.2
protein_coding	CLCN6	3UTR		chr1	11901016	+	61.7	38.5	88.4
protein_coding	CLDND1	3UTR		chr3	98234588	-	40.1	68.4	127.7
protein_coding	CLOCK	3UTR		chr4	56296040	-	129.7	115.5	265.2
protein_coding	CLPP	3UTR		chr19	6368736	+	52.5	104.8	68.8
protein_coding	CLTB	3UTR		chr5	175819652	-	86.4	130.5	189.9
protein_coding	CLTC	intron		chr17	57721633	+	43.2	98.4	68.8
protein_coding	CLU	3UTR		chr8	27455645	-	89.5	96.2	75.3
protein_coding	CMAS	3UTR		chr12	22208422	+	67.9	77	62.2
protein_coding	CMTM7	3UTR		chr3	32496262	+	219.2	224.6	229.2
protein_coding	CNIH2	3UTR		chr11	66050523	+	80.3	64.2	45.8
protein_coding	COL4A3BP	3UTR		chr5	74669218	-	55.6	21.4	65.5
protein_coding	COPS2	3UTR		chr15	49419956	-	243.9	218.1	294.7
protein_coding	COPS2	5UTR		chr15	49447805	-	77.2	79.1	58.9
protein_coding	COPZ1	3UTR		chr12	54745498	+	497	412.8	497.7
protein_coding	CORO7-PAM16	3UTR		chr16	4391428	-	163.6	55.6	114.6
protein_coding	COTL1	intron		chr16	84648075	-	80.3	87.7	65.5
protein_coding	COX7A2	3UTR		chr6	75947602	-	58.7	109.1	95
protein_coding	CPNE4	intron		chr3	131948018	-	74.1	72.7	68.8
protein_coding	CPSF7	3UTR		chr11	61170921	-	83.4	81.3	29.5
protein_coding	CREB3L2	intron		chr7	137673143	-	145.1	451.3	281.6
protein_coding	CREB5	5UTR		chr7	28758404	+	219.2	66.3	206.3
protein_coding	CREB5	intron		chr7	28570960	+	92.6	134.7	101.5
protein_coding	CRHR1	5UTR		chr17	43707326	+	64.8	49.2	163.7
protein_coding	CRK	3UTR		chr17	1325958	-	839.7	793.4	838.3
protein_coding	CSHL1	intron		chr17	61994442	+	179	203.2	291.4
protein_coding	CSNK2A2	3UTR		chr16	58195926	-	342.7	222.4	225.9
protein_coding	CSTF3	3UTR		chr11	33106620	-	67.9	57.7	65.5
protein_coding	CTC-326K19.6	intron		chr19	50456329	-	61.7	96.2	49.1
protein_coding	CTD-2021H9.3	intron		chr12	71507559	-	916.9	2051	1738.7
protein_coding	CTD-2369P2.12	3UTR		chr19	10427366	-	55.6	79.1	75.3
protein_coding	CTSD	3UTR		chr11	1774410	-	311.8	263.1	353.6
protein_coding	CTSD	3UTR		chr11	1774523	-	250.1	280.2	383.1
protein_coding	CUEDC1	5UTR		chr17	55963131	-	58.7	62	78.6
protein_coding	CWC25	3UTR		chr17	36957551	-	148.2	181.8	160.4
protein_coding	CXorf40B	intron		chrX	149100013	+	21.6	57.7	55.7
protein_coding	CYB561A3	3UTR		chr11	61116343	-	61.7	109.1	88.4
protein_coding	CYFIP2	3UTR		chr5	156820200	+	111.1	68.4	65.5
protein_coding	DAB2IP	3UTR		chr9	124547460	+	1092.8	1022.3	1322.9
protein_coding	DAG1	3UTR		chr3	49572430	+	135.8	62	104.8
protein_coding	DAK	3UTR		chr11	61116343	-	61.7	109.1	88.4
protein_coding	DAZAP1	intron		chr19	1410512	+	105	29.9	111.3
protein_coding	DBNL	3UTR		chr7	44099175	+	123.5	72.7	62.2
protein_coding	DCTN5	3UTR		chr16	23677002	+	95.7	51.3	95
protein_coding	DCTN5	3UTR		chr16	23680637	+	74.1	81.3	78.6
protein_coding	DDAH1	3UTR		chr1	85784482	-	108	143.3	189.9
protein_coding	DDX21	3UTR		chr10	70744736	+	311.8	382.8	438.8
protein_coding	DDX50	3UTR		chr10	70670095	+	138.9	100.5	212.8
protein_coding	DESI1	3UTR		chr22	41994439	-	663.7	667.3	782.6
protein_coding	DHCR24	3UTR		chr1	55315603	-	80.3	87.7	22.9
protein_coding	DHCR24	5UTR		chr1	55341667	-	46.3	57.7	75.3
protein_coding	DHCR7	3UTR		chr11	71145622	-	351.9	500.4	517.4
protein_coding	DHRS11	3UTR		chr17	34951487	+	86.4	51.3	45.8
protein_coding	DHX8	3UTR		chr17	41602379	+	203.7	218.1	114.6
protein_coding	DIEXF	3UTR		chr1	210016964	+	18.5	53.5	127.7
protein_coding	DLG2	intron		chr11	85195031	+	114.2	134.7	58.9
protein_coding	DLG2	intron		chr11	85195048	+	15.4	109.1	52.4
protein_coding	DLG2	intron		chr11	85195081	+	40.1	87.7	58.9
protein_coding	DLG2	intron		chr11	85195088	+	71	119.8	91.7
protein_coding	DLG2	intron		chr11	85195094	+	64.8	89.8	36
protein_coding	DLG2	intron		chr11	85195099	+	148.2	51.3	91.7
protein_coding	DLG2	intron		chr11	85195155	+	145.1	412.8	121.2
protein_coding	DLG2	intron		chr11	85195190	+	27.8	55.6	85.1
protein_coding	DLG2	intron		chr11	85195195	+	111.1	132.6	111.3
protein_coding	DLG2	intron		chr11	85195200	+	358.1	1043.7	216.1
protein_coding	DLG5	3UTR		chr10	79572039	-	101.9	104.8	153.9
protein_coding	DLGAP4	intron		chr20	34960700	+	151.3	98.4	131
protein_coding	DLX1	3UTR		chr2	172954071	+	166.7	207.4	245.6
protein_coding	DNAJB9	5UTR		chr7	108210035	-	793.4	889.7	1002
protein_coding	DNAJB9	5UTR		chr7	108210055	-	55.6	51.3	19.6
protein_coding	DNAJC11	3UTR		chr1	6694709	-	52.5	85.5	98.2
protein_coding	DNAJC11	3UTR		chr1	6694964	-	89.5	53.5	127.7
protein_coding	DNMT3B	3UTR		chr20	31396074	+	67.9	25.7	72
protein_coding	DOCK1	3UTR		chr10	129250185	+	182.1	62	68.8
protein_coding	DOLPP1	3UTR		chr9	131851311	+	138.9	151.8	111.3
protein_coding	DPF2	3UTR		chr11	65119725	+	98.8	81.3	134.3
protein_coding	DPF2	3UTR		chr11	65119901	+	370.4	179.6	258.7
protein_coding	DPH2	3UTR		chr1	44438723	+	855.1	763.5	966
protein_coding	DPM2	3UTR		chr9	130697957	-	55.6	36.4	121.2
protein_coding	DRG2	3UTR		chr17	18011043	+	188.3	117.6	153.9
protein_coding	DTX3	3UTR		chr12	58003155	+	169.8	111.2	108.1
protein_coding	DVL2	3UTR		chr17	7128841	-	3.1	92	72
protein_coding	DYNLL2	3UTR		chr17	56166737	+	58.7	49.2	62.2
protein_coding	E2F2	3UTR		chr1	23834457	-	660.6	515.4	690.9
protein_coding	ECHS1	3UTR		chr10	135176255	-	1731.8	1052.2	1169
protein_coding	ECHS1	3UTR		chr10	135176285	-	89.5	132.6	170.3
protein_coding	EDC3	3UTR		chr15	74923438	-	24.7	59.9	52.4
protein_coding	EDC3	3UTR		chr15	74924461	-	240.8	134.7	173.5
protein_coding	EDC3	3UTR		chr15	74924729	-	89.5	113.3	137.5
protein_coding	EDF1	3UTR		chr9	139756711	-	92.6	66.3	45.8
protein_coding	EFCAB11	intron		chr14	90341424	-	67.9	51.3	72
protein_coding	EFCAB4B	intron		chr12	3718646	-	37	57.7	81.9
protein_coding	EFNB2	3UTR		chr13	107143261	-	660.6	457.7	422.4
protein_coding	EHD4	3UTR		chr15	42192236	-	929.2	947.4	1273.8
protein_coding	EHD4	3UTR		chr15	42192483	-	77.2	130.5	108.1
protein_coding	EIF1AX	3UTR		chrX	20145411	-	55.6	57.7	39.3
protein_coding	EIF3I	3UTR		chr1	32697118	+	34	149.7	114.6
protein_coding	EIF4G1	3UTR		chr3	184052871	+	101.9	81.3	140.8
protein_coding	EIF4H	3UTR		chr7	73610031	+	142	147.6	111.3
protein_coding	ELMSAN1	intron		chr14	74217318	-	101.9	177.5	45.8
protein_coding	EMC1	3UTR		chr1	19543648	-	52.5	89.8	62.2
protein_coding	ENHO	5UTR		chr9	34521832	-	120.4	243.8	144.1
protein_coding	ENTHD2	3UTR		chr17	79202637	-	92.6	70.6	32.7
protein_coding	EPOR	3UTR		chr19	11488732	-	80.3	83.4	137.5
protein_coding	EPT1	intron		chr2	26580503	+	34	66.3	62.2
protein_coding	ERBB2	3UTR		chr17	37883606	+	95.7	47.1	65.5
protein_coding	ERC1	3UTR		chr12	1601640	+	98.8	83.4	150.6
protein_coding	ERC1	3UTR		chr12	1604453	+	552.6	404.2	543.6
protein_coding	ERCC1	intron		chr19	45981944	-	55.6	85.5	121.2
protein_coding	ERCC6L2	3UTR		chr9	98734384	+	120.4	124	170.3
protein_coding	ERF	3UTR		chr19	42752004	-	228.4	139	193.2
protein_coding	ETV3	3UTR		chr1	157092644	-	268.6	367.8	520.6
protein_coding	EVI5	3UTR		chr1	92974420	-	74.1	64.2	78.6
protein_coding	EVL	3UTR		chr14	100594949	+	95.7	51.3	85.1
protein_coding	EVL	3UTR		chr14	100595028	+	86.4	98.4	124.4
protein_coding	EXO1	5UTR		chr1	242011505	+	34	55.6	98.2
protein_coding	EXO1	5UTR		chr1	242011602	+	3781.6	2872.2	3451.3
protein_coding	EXO1	5UTR		chr1	242011604	+	234.6	179.6	278.3
protein_coding	EXOC7	3UTR		chr17	74077174	-	24.7	53.5	101.5
protein_coding	EXOC7	3UTR		chr17	74079503	-	83.4	59.9	62.2
protein_coding	EYA2	3UTR		chr20	45817258	+	191.4	126.2	189.9
protein_coding	EYA3	5UTR		chr1	28415070	-	105	130.5	203
protein_coding	FAM107B	3UTR		chr10	14562307	-	639	562.5	504.3
protein_coding	FAM13B	3UTR		chr5	137274135	-	438.4	239.5	239
protein_coding	FAM168B	3UTR		chr2	131809873	-	493.9	357.2	471.5
protein_coding	FAM199X	3UTR		chrX	103437709	+	247	350.7	517.4
protein_coding	FAM222B	3UTR		chr17	27083499	-	1213.2	992.3	1169
protein_coding	FAM222B	3UTR		chr17	27085031	-	3.1	55.6	88.4
protein_coding	FAM222B	3UTR		chr17	27085058	-	86.4	77	22.9
protein_coding	FAM32A	intron		chr19	16297580	+	12.3	59.9	85.1
protein_coding	FAM53C	3UTR		chr5	137682415	+	52.5	79.1	3.3
protein_coding	FAM84B	3UTR		chr8	127566961	-	117.3	87.7	72
protein_coding	FANCL	intron		chr2	58387933	+	117.3	55.6	22.9
protein_coding	FAXDC2	3UTR		chr5	154200984	-	111.1	17.1	58.9
protein_coding	FBRS	5UTR		chr16	30674024	+	108	194.6	167
protein_coding	FBRS	5UTR		chr16	30674144	+	52.5	59.9	72
protein_coding	FBXL12	3UTR		chr19	9922145	-	108	47.1	121.2
protein_coding	FBXO28	intron		chr1	224340118	+	37	66.3	52.4
protein_coding	FBXO9	5UTR		chr6	52930266	+	1197.8	1052.2	1480.1
protein_coding	FBXW11	intron		chr5	171415258	-	185.2	218.1	134.3
protein_coding	FCGR2A	3UTR		chr1	161493649	-	117.3	66.3	36
protein_coding	FCHSD1	3UTR		chr5	141020941	-	86.4	83.4	101.5
protein_coding	FGFR2	5UTR		chr10	123357539	-	49.4	72.7	111.3
protein_coding	FGFRL1	intron		chr4	1018604	+	379.7	273.7	219.4
protein_coding	FHL3	intron		chr1	38466490	-	98.8	130.5	52.4
protein_coding	FIGNL1	5UTR		chr7	50514992	-	80.3	77	81.9
protein_coding	FLII	3UTR		chr17	18148971	-	101.9	51.3	81.9
protein_coding	FLJ00418	5UTR		chr16	70695583	-	225.4	70.6	104.8
protein_coding	FLOT1	3UTR		chr6	30695693	-	160.5	85.5	124.4
protein_coding	FLOT2	3UTR		chr17	27206562	-	49.4	64.2	55.7
protein_coding	FNBP1	3UTR		chr9	132650599	-	80.3	89.8	32.7
protein_coding	FOXJ2	3UTR		chr12	8205818	+	250.1	203.2	203
protein_coding	FOXJ2	5UTR		chr12	8186367	+	123.5	53.5	68.8
protein_coding	FOXK2	3UTR		chr17	80561986	+	645.2	707.9	946.3
protein_coding	FOXM1	3UTR		chr12	2967757	-	117.3	207.4	232.5
protein_coding	FOXP2	3UTR		chr7	114271649	+	163.6	59.9	153.9
protein_coding	FOXP2	3UTR		chr7	114271711	+	117.3	111.2	186.6
protein_coding	FRAT2	3UTR		chr10	99092371	-	126.6	117.6	124.4
protein_coding	FSTL1	3UTR		chr3	120115760	-	18.5	72.7	52.4
protein_coding	FUOM	3UTR		chr10	135168759	-	138.9	156.1	98.2
protein_coding	FURIN	3UTR		chr15	91425541	+	1071.2	1018	975.8
protein_coding	FURIN	3UTR		chr15	91425543	+	74.1	109.1	75.3
protein_coding	FYB	intron		chr5	39262391	+	105	245.9	167
protein_coding	GAA	5UTR		chr17	78078378	+	197.6	233.1	219.4
protein_coding	GABARAPL1	5UTR		chr12	10365517	+	80.3	40.6	68.8
protein_coding	GABBR1	3UTR		chr6	29591712	-	74.1	49.2	68.8
protein_coding	GABRB3	3UTR		chr15	26825515	-	185.2	226.7	271.8
protein_coding	GALNT2	3UTR		chr1	230416421	+	40.1	85.5	58.9
protein_coding	GANAB	3UTR		chr11	62396718	-	203.7	211.7	216.1
protein_coding	GATAD2A	3UTR		chr19	19617633	+	46.3	57.7	62.2
protein_coding	GBA	5UTR		chr1	155214381	-	105	62	121.2
protein_coding	GGA1	3UTR		chr22	38028951	+	120.4	115.5	157.2
protein_coding	GGA3	3UTR		chr17	73234800	-	24.7	77	127.7
protein_coding	GIT2	3UTR		chr12	110368812	-	74.1	141.2	108.1
protein_coding	GLYCTK	3UTR		chr3	52327226	+	64.8	62	49.1
protein_coding	GMEB2	3UTR		chr20	62220153	-	108	55.6	68.8
protein_coding	GMNN	3UTR		chr6	24786074	+	52.5	42.8	62.2
protein_coding	GNA11	3UTR		chr19	3122029	+	132.7	68.4	65.5
protein_coding	GNB2L1	5UTR		chr5	180670858	-	114.2	83.4	193.2
protein_coding	GNG12	3UTR		chr1	68167715	-	55.6	40.6	88.4
protein_coding	GNG4	3UTR		chr1	235714376	-	52.5	17.1	75.3
protein_coding	GOT2	3UTR		chr16	58741575	-	256.2	173.2	268.5
protein_coding	GPATCH8	3UTR		chr17	42478686	-	237.7	115.5	114.6
protein_coding	GPR124	intron		chr8	37676956	+	67.9	59.9	81.9
protein_coding	GPSM1	3UTR		chr9	139253168	+	111.1	29.9	65.5
protein_coding	GPSM1	intron		chr9	139234318	+	101.9	145.4	147.4
protein_coding	GRB2	3UTR		chr17	73314659	-	67.9	34.2	58.9
protein_coding	GRID1	intron		chr10	87979429	-	169.8	72.7	78.6
protein_coding	GRPEL2	3UTR		chr5	148731171	+	157.4	66.3	104.8
protein_coding	GRPEL2	3UTR		chr5	148731915	+	61.7	53.5	49.1
protein_coding	GULP1	5UTR		chr2	189156847	+	52.5	51.3	88.4
protein_coding	H2AFZ	3UTR		chr4	100869579	-	219.2	111.2	144.1
protein_coding	H3F3A	5UTR		chr1	226250421	+	108	102.7	91.7
protein_coding	HAUS3	3UTR		chr4	2230908	-	148.2	109.1	176.8
protein_coding	HAX1	3UTR		chr1	154248110	+	55.6	17.1	55.7
protein_coding	HCN3	3UTR		chr1	155259218	+	92.6	57.7	72
protein_coding	HDAC4	5UTR		chr2	240322129	+	55.6	117.6	52.4
protein_coding	HDDC3	3UTR		chr15	91474473	-	49.4	62	98.2
protein_coding	HDDC3	3UTR		chr15	91474475	-	882.9	821.2	946.3
protein_coding	HDGF	3UTR		chr1	156712427	-	15.4	51.3	62.2
protein_coding	HDLBP	3UTR		chr2	242168848	-	333.4	352.9	383.1
protein_coding	HEY2	5UTR		chr6	126072979	+	114.2	53.5	42.6
protein_coding	HEYL	3UTR		chr1	40092060	-	58.7	64.2	29.5
protein_coding	HFM1	intron		chr1	91852821	-	169.8	158.3	95
protein_coding	HFM1	intron		chr1	91852835	-	126.6	183.9	114.6
protein_coding	HFM1	intron		chr1	91852845	-	497	836.2	232.5
protein_coding	HFM1	intron		chr1	91852855	-	74.1	40.6	140.8
protein_coding	HFM1	intron		chr1	91852858	-	154.4	126.2	212.8
protein_coding	HFM1	intron		chr1	91852864	-	216.1	119.8	9.8
protein_coding	HFM1	intron		chr1	91852868	-	129.7	72.7	127.7
protein_coding	HFM1	intron		chr1	91852898	-	92.6	183.9	42.6
protein_coding	HFM1	intron		chr1	91852902	-	61.7	64.2	75.3
protein_coding	HFM1	intron		chr1	91852909	-	206.8	145.4	163.7
protein_coding	HFM1	intron		chr1	91852913	-	185.2	216	98.2
protein_coding	HFM1	intron		chr1	91852922	-	114.2	310.1	101.5
protein_coding	HFM1	intron		chr1	91852925	-	37	100.5	68.8
protein_coding	HFM1	intron		chr1	91852936	-	404.4	885.4	248.9
protein_coding	HFM1	intron		chr1	91852946	-	203.7	305.8	176.8
protein_coding	HFM1	intron		chr1	91852974	-	203.7	740	131
protein_coding	HFM1	intron		chr1	91852976	-	77.2	164.7	29.5
protein_coding	HFM1	intron		chr1	91852979	-	52.5	83.4	58.9
protein_coding	HFM1	intron		chr1	91852984	-	15.4	109.1	78.6
protein_coding	HFM1	intron		chr1	91852993	-	86.4	51.3	111.3
protein_coding	HFM1	intron		chr1	91852997	-	382.8	656.6	170.3
protein_coding	HFM1	intron		chr1	91853003	-	163.6	139	193.2
protein_coding	HFM1	intron		chr1	91853008	-	182.1	183.9	163.7
protein_coding	HFM1	intron		chr1	91853033	-	188.3	310.1	117.9
protein_coding	HFM1	intron		chr1	91853041	-	262.4	141.2	114.6
protein_coding	HFM1	intron		chr1	91853081	-	86.4	74.9	91.7
protein_coding	HFM1	intron		chr1	91853088	-	95.7	68.4	58.9
protein_coding	HFM1	intron		chr1	91853090	-	426	543.2	225.9
protein_coding	HFM1	intron		chr1	91853096	-	259.3	216	144.1
protein_coding	HFM1	intron		chr1	91853100	-	311.8	429.9	163.7
protein_coding	HFM1	intron		chr1	91853107	-	182.1	113.3	42.6
protein_coding	HFM1	intron		chr1	91853112	-	86.4	143.3	131
protein_coding	HFM1	intron		chr1	91853118	-	123.5	226.7	101.5
protein_coding	HFM1	intron		chr1	91853140	-	626.7	1193.4	320.9
protein_coding	HGSNAT	3UTR		chr8	43056713	+	64.8	17.1	58.9
protein_coding	HIC2	3UTR		chr22	21805283	+	40.1	68.4	68.8
protein_coding	HIC2	3UTR		chr22	21805668	+	89.5	113.3	127.7
protein_coding	HIST1H2AL	3UTR		chr6	27833529	+	490.8	340	484.6
protein_coding	HIST1H4A	3UTR		chr6	26022231	+	3290.8	2448.7	2937.2
protein_coding	HIST1H4A	3UTR		chr6	26022233	+	74.1	94.1	134.3
protein_coding	HIST1H4A	3UTR		chr6	26022243	+	49.4	94.1	55.7
protein_coding	HIST1H4D	3UTR		chr6	26188984	-	43.2	55.6	65.5
protein_coding	HIST1H4D	3UTR		chr6	26188986	-	1361.4	1142	1594.7
protein_coding	HIST4H4	3UTR		chr12	14923681	-	89.5	66.3	9.8
protein_coding	HJURP	3UTR		chr2	234750835	-	101.9	55.6	52.4
protein_coding	HK1	intron		chr10	71149980	+	185.2	151.8	131
protein_coding	HLA-A	5UTR		chr6	29910319	+	92.6	100.5	72
protein_coding	HM13	3UTR		chr20	30157121	+	34	77	72
protein_coding	HM13	3UTR		chr20	30157152	+	870.5	720.7	749.9
protein_coding	HMG20B	3UTR		chr19	3576571	+	95.7	70.6	62.2
protein_coding	HMHA1	intron		chr19	1079500	+	92.6	29.9	52.4
protein_coding	HNRNPL	3UTR		chr19	39329235	-	169.8	160.4	167
protein_coding	HSPA9	3UTR		chr5	137890775	-	123.5	92	134.3
protein_coding	IARS	5UTR		chr9	95048058	-	157.4	145.4	127.7
protein_coding	ID3	3UTR		chr1	23884626	-	274.7	241.7	245.6
protein_coding	IFFO1	3UTR		chr12	6649661	-	105	17.1	147.4
protein_coding	IFFO2	5UTR		chr1	19283171	-	52.5	87.7	81.9
protein_coding	IFNGR2	3UTR		chr21	34793944	+	86.4	32.1	134.3
protein_coding	IFNLR1	3UTR		chr1	24482828	-	558.8	547.5	668
protein_coding	IFT140	3UTR		chr16	1573690	-	74.1	117.6	85.1
protein_coding	IGDCC4	3UTR		chr15	65675303	-	89.5	68.4	134.3
protein_coding	IGF2BP1	3UTR		chr17	47131116	+	83.4	102.7	95
protein_coding	IL17RA	3UTR		chr22	17593426	+	404.4	177.5	186.6
protein_coding	ILF2	3UTR		chr1	153634628	-	92.6	27.8	81.9
protein_coding	ILK	3UTR		chr11	6631865	+	40.1	59.9	140.8
protein_coding	INADL	3UTR		chr1	62628165	+	142	126.2	75.3
protein_coding	INPP5E	3UTR		chr9	139323571	-	182.1	190.3	203
protein_coding	INTS3	3UTR		chr1	153745135	+	413.7	455.5	530.5
protein_coding	INTS8	3UTR		chr8	95892931	-	142	51.3	85.1
protein_coding	ITCH	3UTR		chr20	33096171	+	330.3	256.6	258.7
protein_coding	JAKMIP3	intron		chr10	133981219	+	219.2	299.4	304.5
protein_coding	JARID2	intron		chr6	15310939	+	512.4	639.5	769.5
protein_coding	KAT6A	3UTR		chr8	41787139	-	67.9	47.1	153.9
protein_coding	KCTD2	intron		chr17	73031239	+	3.1	51.3	58.9
protein_coding	KCTD2	intron		chr17	73031242	+	3639.6	3295.7	4024.3
protein_coding	KDM2A	3UTR		chr11	67022940	+	314.9	288.7	271.8
protein_coding	KDM6B	5UTR		chr17	7748744	+	46.3	83.4	101.5
protein_coding	KHSRP	intron		chr19	6414342	-	311.8	175.4	216.1
protein_coding	KIAA1958	3UTR		chr9	115426784	+	67.9	32.1	68.8
protein_coding	KIF5B	5UTR		chr10	32345045	-	247	282.3	389.7
protein_coding	KLF16	3UTR		chr19	1852600	-	527.9	566.7	952.9
protein_coding	KLHL26	3UTR		chr19	18780365	+	484.7	419.2	559.9
protein_coding	KPNA6	3UTR		chr1	32639572	+	182.1	81.3	85.1
protein_coding	KPTN	3UTR		chr19	47979885	-	117.3	81.3	101.5
protein_coding	KRBOX4	5UTR		chrX	46309868	+	52.5	68.4	42.6
protein_coding	KREMEN1	3UTR		chr22	29540502	+	71	106.9	65.5
protein_coding	KREMEN1	3UTR		chr22	29541791	+	191.4	139	95
protein_coding	KRIT1	5UTR		chr7	91875083	-	21.6	62	72
protein_coding	KRT10	3UTR		chr17	38974560	-	598.9	472.6	468.3
protein_coding	LAMTOR1	3UTR		chr11	71808958	-	120.4	192.5	232.5
protein_coding	LDLRAP1	3UTR		chr1	25894319	+	148.2	96.2	163.7
protein_coding	LDOC1L	3UTR		chr22	44891823	-	426	620.2	651.6
protein_coding	LGMN	3UTR		chr14	93170545	-	305.6	156.1	222.7
protein_coding	LGMN	5UTR		chr14	93199145	-	117.3	64.2	36
protein_coding	LIMD2	5UTR		chr17	61776670	-	64.8	15	62.2
protein_coding	LMNA	intron		chr1	156072656	+	126.6	32.1	65.5
protein_coding	LPHN1	3UTR		chr19	14261576	-	166.7	49.2	127.7
protein_coding	LRP8	3UTR		chr1	53726206	-	160.5	139	186.6
protein_coding	LRRC28	3UTR		chr15	99874297	+	83.4	111.2	127.7
protein_coding	LRRC28	3UTR		chr15	99926731	+	135.8	102.7	72
protein_coding	LYRM2	intron		chr6	90291418	+	52.5	111.2	52.4
protein_coding	MAD1L1	3UTR		chr7	1855528	-	77.2	220.3	209.6
protein_coding	MAD1L1	5UTR		chr7	2270357	-	64.8	59.9	78.6
protein_coding	MANEAL	3UTR		chr1	38266127	+	225.4	151.8	134.3
protein_coding	MAP3K10	3UTR		chr19	40715040	+	95.7	109.1	78.6
protein_coding	MAP3K15	5UTR		chrX	19449683	-	114.2	79.1	91.7
protein_coding	MAPK14	3UTR		chr6	36076462	+	493.9	538.9	366.7
protein_coding	MAPK14	5UTR		chr6	35996017	+	9.3	66.3	81.9
protein_coding	MAPKAPK2	3UTR		chr1	206907066	+	219.2	237.4	140.8
protein_coding	MAPKBP1	intron		chr15	42097827	+	18.5	68.4	52.4
protein_coding	MAPRE1	3UTR		chr20	31437638	+	197.6	121.9	160.4
protein_coding	MAPRE2	3UTR		chr18	32721300	+	213	216	255.4
protein_coding	MAPT	3UTR		chr17	44105325	+	169.8	145.4	180.1
protein_coding	MARCKS	5UTR		chr6	114178571	+	126.6	111.2	127.7
protein_coding	MARK2	3UTR		chr11	63677617	+	49.4	51.3	58.9
protein_coding	MARK2	3UTR		chr11	63677738	+	67.9	44.9	101.5
protein_coding	MARK3	3UTR		chr14	103969812	+	293.3	250.2	301.3
protein_coding	MAVS	3UTR		chr20	3847455	+	169.8	19.2	55.7
protein_coding	MAVS	3UTR		chr20	3847622	+	154.4	27.8	88.4
protein_coding	MBD3	3UTR		chr19	1577305	-	351.9	260.9	347.1
protein_coding	MBD3	3UTR		chr19	1577456	-	145.1	109.1	85.1
protein_coding	MCAM	3UTR		chr11	119180521	-	98.8	102.7	88.4
protein_coding	MCM2	3UTR		chr3	127340778	+	432.2	363.6	425.7
protein_coding	MCM2	3UTR		chr3	127340875	+	219.2	207.4	160.4
protein_coding	MED1	3UTR		chr17	37564854	-	61.7	147.6	91.7
protein_coding	MEPCE	3UTR		chr7	100031487	+	466.1	318.7	510.8
protein_coding	MEPCE	5UTR		chr7	100028521	+	77.2	119.8	170.3
protein_coding	METAP1	3UTR		chr4	99983396	+	98.8	102.7	91.7
protein_coding	METTL22	intron		chr16	8723113	+	203.7	158.3	183.4
protein_coding	MEX3D	3UTR		chr19	1555250	-	280.9	248.1	203
protein_coding	MFSD11	5UTR		chr17	74732381	-	77.2	40.6	101.5
protein_coding	MFSD11	5UTR		chr17	74732429	-	598.9	784.9	1097
protein_coding	MFSD9	intron		chr2	103340514	-	142	205.3	222.7
protein_coding	MGARP	3UTR		chr4	140187751	-	123.5	132.6	140.8
protein_coding	MGAT5	3UTR		chr2	135208191	+	74.1	104.8	78.6
protein_coding	MGAT5	3UTR		chr2	135210184	+	194.5	213.9	252.1
protein_coding	MICAL3	intron		chr22	18350995	-	114.2	38.5	95
protein_coding	MICALL1	3UTR		chr22	38337485	+	64.8	96.2	29.5
protein_coding	MIEN1	3UTR		chr17	37885582	-	55.6	25.7	78.6
protein_coding	MINK1	3UTR		chr17	4801104	+	151.3	226.7	307.8
protein_coding	MINK1	3UTR		chr17	4801222	+	135.8	70.6	121.2
protein_coding	MINOS1-NBL1	3UTR		chr1	19984140	+	30.9	74.9	104.8
protein_coding	MKL1	intron		chr22	40842469	-	108	111.2	88.4
protein_coding	MLF2	3UTR		chr12	6857389	-	101.9	89.8	157.2
protein_coding	MLF2	3UTR		chr12	6857391	-	1271.9	1328.1	1417.8
protein_coding	MLX	3UTR		chr17	40723668	+	71	121.9	137.5
protein_coding	MLX	3UTR		chr17	40723866	+	135.8	111.2	85.1
protein_coding	MLX	3UTR		chr17	40724570	+	108	53.5	104.8
protein_coding	MOGS	3UTR		chr2	74688569	-	142	72.7	88.4
protein_coding	MORN1	intron		chr1	2316320	-	132.7	79.1	98.2
protein_coding	MPRIP	intron		chr17	17008749	+	132.7	158.3	111.3
protein_coding	MPZL1	3UTR		chr1	167759840	+	142	83.4	52.4
protein_coding	MRFAP1	5UTR		chr4	6642546	+	101.9	36.4	117.9
protein_coding	MRPL10	3UTR		chr17	45901334	-	98.8	47.1	104.8
protein_coding	MRPS25	intron		chr3	15086239	+	101.9	59.9	19.6
protein_coding	MRPS6	5UTR		chr21	35445993	+	358.1	211.7	229.2
protein_coding	MRPS7	3UTR		chr17	73262008	+	296.4	316.5	396.2
protein_coding	MRS2	3UTR		chr6	24418393	+	86.4	23.5	55.7
protein_coding	MSI1	3UTR		chr12	120780064	-	77.2	62	52.4
protein_coding	MSX2	3UTR		chr5	174156646	+	274.7	286.6	356.9
protein_coding	MTFR1L	3UTR		chr1	26156030	+	46.3	72.7	58.9
protein_coding	MTG1	intron		chr10	135219137	+	64.8	128.3	58.9
protein_coding	MTHFD2	5UTR		chr2	74425782	+	98.8	254.5	363.5
protein_coding	MTHFSD	3UTR		chr16	86565131	-	71	96.2	68.8
protein_coding	MTPN	3UTR		chr7	135612256	-	37	117.6	111.3
protein_coding	MTSS1L	3UTR		chr16	70695583	-	225.4	70.6	104.8
protein_coding	MUL1	3UTR		chr1	20827042	-	209.9	222.4	147.4
protein_coding	MYO19	3UTR		chr17	34852222	-	213	209.6	206.3
protein_coding	NAA30	3UTR		chr14	57878532	+	86.4	96.2	49.1
protein_coding	NAA40	3UTR		chr11	63722201	+	61.7	136.9	216.1
protein_coding	NAA60	3UTR		chr16	3535807	+	24.7	62	58.9
protein_coding	NAE1	3UTR		chr16	66851377	-	9.3	92	134.3
protein_coding	NBL1	3UTR		chr1	19984140	+	30.9	74.9	104.8
protein_coding	NCLN	3UTR		chr19	3209178	+	52.5	15	62.2
protein_coding	NDUFA3	3UTR		chr19	54610214	+	52.5	72.7	22.9
protein_coding	NDUFB3	3UTR		chr2	201950376	+	89.5	59.9	29.5
protein_coding	NDUFS5	3UTR		chr1	39500216	+	321.1	288.7	402.8
protein_coding	NELFB	3UTR		chr9	140167386	+	61.7	51.3	32.7
protein_coding	NFAT5	3UTR		chr16	69729174	+	114.2	51.3	108.1
protein_coding	NFE2L1	3UTR		chr17	46137844	+	188.3	109.1	199.7
protein_coding	NFRKB	3UTR		chr11	129734116	-	157.4	181.8	294.7
protein_coding	NLE1	3UTR		chr17	33458819	-	95.7	139	124.4
protein_coding	NME1-NME2	5UTR		chr17	49243809	+	9.3	57.7	68.8
protein_coding	NOL12	3UTR		chr22	38089405	+	40.1	124	111.3
protein_coding	NOLC1	3UTR		chr10	103920681	+	34	72.7	62.2
protein_coding	NOLC1	3UTR		chr10	103922106	+	117.3	92	248.9
protein_coding	NOVA2	3UTR		chr19	46437307	-	21.6	55.6	58.9
protein_coding	NOVA2	3UTR		chr19	46437463	-	64.8	8.6	72
protein_coding	NOVA2	3UTR		chr19	46437465	-	531	618.1	687.6
protein_coding	NOVA2	3UTR		chr19	46441370	-	71	42.8	88.4
protein_coding	NPLOC4	3UTR		chr17	79563189	-	1216.3	896.1	835
protein_coding	NR2C2	intron		chr3	15086239	+	101.9	59.9	19.6
protein_coding	NR6A1	3UTR		chr9	127279802	-	46.3	64.2	157.2
protein_coding	NRAS	3UTR		chr1	115247954	-	52.5	100.5	19.6
protein_coding	NRDE2	3UTR		chr14	90755046	-	37	68.4	75.3
protein_coding	NRGN	3UTR		chr11	124616901	+	222.3	181.8	186.6
protein_coding	NSD1	3UTR		chr5	176726687	+	58.7	59.9	108.1
protein_coding	NSF	3UTR		chr17	44833742	+	240.8	128.3	153.9
protein_coding	NT5DC2	3UTR		chr3	52559260	-	52.5	70.6	32.7
protein_coding	NTN1	3UTR		chr17	9145154	+	58.7	17.1	75.3
protein_coding	NTN1	3UTR		chr17	9146162	+	105	57.7	13.1
protein_coding	NUCB1	3UTR		chr19	49425716	+	111.1	258.8	262
protein_coding	NUDCD3	intron		chr7	44434497	-	24.7	51.3	68.8
protein_coding	NUDT5	3UTR		chr10	12209363	-	231.5	139	104.8
protein_coding	NUP155	3UTR		chr5	37288425	-	1228.6	891.8	1028.2
protein_coding	NVL	3UTR		chr1	224415324	-	1102.1	1161.3	1306.5
protein_coding	NXPH4	3UTR		chr12	57619734	+	46.3	64.2	65.5
protein_coding	OAZ1	3UTR		chr19	2273447	+	135.8	156.1	95
protein_coding	OGDH	3UTR		chr7	44747631	+	151.3	83.4	32.7
protein_coding	OPA1	intron		chr3	193373569	+	58.7	130.5	81.9
protein_coding	OPCML	intron		chr11	132342315	+	179	577.4	379.8
protein_coding	OXR1	3UTR		chr8	107696520	+	74.1	98.4	52.4
protein_coding	P2RY11	3UTR		chr19	10225945	+	95.7	139	147.4
protein_coding	PABPN1	5UTR		chr14	23790641	+	67.9	66.3	32.7
protein_coding	PAGR1	3UTR		chr16	29831092	+	58.7	57.7	36
protein_coding	PAK4	3UTR		chr19	39669485	+	92.6	81.3	131
protein_coding	PAM16	3UTR		chr16	4391428	-	163.6	55.6	114.6
protein_coding	PANK3	3UTR		chr5	167983317	-	52.5	100.5	95
protein_coding	PARP6	3UTR		chr15	72553002	-	24.7	87.7	98.2
protein_coding	PARP6	intron		chr15	72554396	-	172.9	89.8	68.8
protein_coding	PAWR	3UTR		chr12	79984704	-	117.3	81.3	104.8
protein_coding	PAXIP1	3UTR		chr7	154760727	-	46.3	96.2	81.9
protein_coding	PCBP2	3UTR		chr12	53854146	+	77.2	62	26.2
protein_coding	PCNX	3UTR		chr14	71577546	+	213	226.7	314.4
protein_coding	PCNXL2	3UTR		chr1	233152744	-	40.1	68.4	65.5
protein_coding	PCYOX1	3UTR		chr2	70504344	+	142	40.6	55.7
protein_coding	PDE3A	intron		chr12	20704372	+	262.4	322.9	271.8
protein_coding	PDE3A	intron		chr12	20704383	+	151.3	130.5	101.5
protein_coding	PDE3A	intron		chr12	20704389	+	61.7	53.5	52.4
protein_coding	PDE3A	intron		chr12	20704391	+	105	117.6	134.3
protein_coding	PDE3A	intron		chr12	20704396	+	169.8	109.1	127.7
protein_coding	PDE3A	intron		chr12	20704397	+	92.6	51.3	52.4
protein_coding	PDE3A	intron		chr12	20704411	+	1506.5	2478.7	1031.5
protein_coding	PDE3A	intron		chr12	20704416	+	169.8	181.8	265.2
protein_coding	PDE3A	intron		chr12	20704417	+	129.7	211.7	206.3
protein_coding	PDE3A	intron		chr12	20704421	+	101.9	53.5	29.5
protein_coding	PDE3A	intron		chr12	20704435	+	234.6	282.3	196.5
protein_coding	PDE3A	intron		chr12	20704443	+	157.4	252.4	278.3
protein_coding	PDE3A	intron		chr12	20704453	+	67.9	92	88.4
protein_coding	PDE3A	intron		chr12	20704454	+	34	124	95
protein_coding	PDE3A	intron		chr12	20704460	+	179	162.5	222.7
protein_coding	PDE3A	intron		chr12	20704464	+	132.7	66.3	193.2
protein_coding	PDE3A	intron		chr12	20704475	+	182.1	183.9	98.2
protein_coding	PDE6D	5UTR		chr2	232645922	-	571.1	489.7	530.5
protein_coding	PDHB	3UTR		chr3	58413595	-	311.8	310.1	409.3
protein_coding	PDLIM7	3UTR		chr5	176917488	-	67.9	68.4	134.3
protein_coding	PDPR	3UTR		chr16	70194879	+	24.7	70.6	58.9
protein_coding	PDS5A	3UTR		chr4	39827059	-	271.7	325.1	186.6
protein_coding	PES1	3UTR		chr22	30984046	-	58.7	85.5	39.3
protein_coding	PEX26	3UTR		chr22	18573239	+	240.8	102.7	180.1
protein_coding	PHB2	3UTR		chr12	7074831	-	422.9	271.6	294.7
protein_coding	PID1	intron		chr2	230045521	-	191.4	489.7	203
protein_coding	PID1	intron		chr2	230045606	-	228.4	194.6	117.9
protein_coding	PID1	intron		chr2	230045610	-	1148.4	2472.3	501
protein_coding	PID1	intron		chr2	230045615	-	114.2	209.6	55.7
protein_coding	PID1	intron		chr2	230045617	-	71	177.5	104.8
protein_coding	PIK3R2	3UTR		chr19	18280327	+	432.2	515.4	605.8
protein_coding	PIK3R2	3UTR		chr19	18280388	+	240.8	267.3	327.4
protein_coding	PIP4K2B	3UTR		chr17	36924892	-	216.1	310.1	219.4
protein_coding	PIP4K2C	3UTR		chr12	57996279	+	200.7	320.8	373.3
protein_coding	PIP4K2C	3UTR		chr12	57996553	+	855.1	545.4	596
protein_coding	PIP4K2C	3UTR		chr12	57996600	+	101.9	92	114.6
protein_coding	PITPNA	3UTR		chr17	1423582	-	111.1	64.2	81.9
protein_coding	PITPNB	3UTR		chr22	28249385	-	1657.7	1124.9	1597.9
protein_coding	PKM	3UTR		chr15	72491519	-	234.6	126.2	189.9
protein_coding	PLEC	3UTR		chr8	144989622	-	117.3	169	173.5
protein_coding	PLOD1	3UTR		chr1	12035333	+	216.1	248.1	252.1
protein_coding	PNMAL1	3UTR		chr19	46971619	-	52.5	57.7	52.4
protein_coding	POFUT2	3UTR		chr21	46684470	-	160.5	100.5	153.9
protein_coding	POLDIP2	3UTR		chr17	26674909	-	71	40.6	104.8
protein_coding	POLE	3UTR		chr12	133200596	-	92.6	126.2	134.3
protein_coding	POLE	3UTR		chr12	133238145	-	21.6	77	68.8
protein_coding	POLK	3UTR		chr5	74894733	+	154.4	141.2	222.7
protein_coding	POM121L2	intron		chr6	27258427	+	30.9	68.4	58.9
protein_coding	POMT1	intron		chr9	134394453	+	12.3	59.9	95
protein_coding	PPEF2	intron		chr4	76807192	+	101.9	164.7	62.2
protein_coding	PPFIA1	3UTR		chr11	70201844	+	157.4	83.4	45.8
protein_coding	PPFIA1	intron		chr11	70201745	+	182.1	59.9	85.1
protein_coding	PPIL1	3UTR		chr6	36823083	-	666.8	526.1	632
protein_coding	PPIL2	3UTR		chr22	22049840	+	86.4	134.7	108.1
protein_coding	PPP1CA	3UTR		chr11	67165740	-	61.7	119.8	68.8
protein_coding	PPP2R2D	intron		chr10	133754672	+	105	143.3	180.1
protein_coding	PPP4C	3UTR		chr16	30096350	+	74.1	57.7	95
protein_coding	PPP4C	3UTR		chr16	30096551	+	151.3	239.5	225.9
protein_coding	PPP5C	3UTR		chr19	46893638	+	0	92	58.9
protein_coding	PPP6C	3UTR		chr9	127911509	-	24.7	62	55.7
protein_coding	PPT2-EGFL8	3UTR		chr6	32137110	-	61.7	89.8	127.7
protein_coding	PRDM15	3UTR		chr21	43219503	-	83.4	92	68.8
protein_coding	PRDM16	intron		chr1	3247795	+	58.7	32.1	88.4
protein_coding	PRDX2	3UTR		chr19	12907783	-	61.7	113.3	144.1
protein_coding	PRKG1	intron		chr10	52990899	+	98.8	87.7	75.3
protein_coding	PRMT3	3UTR		chr11	20515721	+	67.9	53.5	127.7
protein_coding	PRPF3	5UTR		chr1	150300805	+	92.6	23.5	88.4
protein_coding	PRPF4B	3UTR		chr6	4062485	+	58.7	55.6	58.9
protein_coding	PRR5	intron		chr22	45087813	+	55.6	40.6	98.2
protein_coding	PSMC3IP	3UTR		chr17	40724570	+	108	53.5	104.8
protein_coding	PSMD11	3UTR		chr17	30808687	+	142	68.4	140.8
protein_coding	PSMD1	3UTR		chr2	232037376	+	101.9	139	248.9
protein_coding	PSMF1	5UTR		chr20	1099276	+	55.6	32.1	62.2
protein_coding	PSMG3	5UTR		chr7	1609203	-	74.1	68.4	65.5
protein_coding	PTBP1	3UTR		chr19	811400	+	83.4	119.8	144.1
protein_coding	PTMS	3UTR		chr12	6879765	+	101.9	66.3	170.3
protein_coding	PTMS	3UTR		chr12	6879833	+	438.4	389.2	412.6
protein_coding	PTMS	5UTR		chr12	6875666	+	77.2	64.2	55.7
protein_coding	PTOV1	3UTR		chr19	50363943	+	348.8	385	317.6
protein_coding	PTPN23	3UTR		chr3	47452560	+	148.2	243.8	268.5
protein_coding	PYCR1	3UTR		chr17	79890678	-	74.1	66.3	32.7
protein_coding	RAB15	3UTR		chr14	65413377	-	55.6	74.9	29.5
protein_coding	RAB3D	3UTR		chr19	11434683	-	182.1	177.5	232.5
protein_coding	RABIF	3UTR		chr1	202848738	-	86.4	113.3	98.2
protein_coding	RABIF	3UTR		chr1	202850079	-	86.4	38.5	52.4
protein_coding	RAD50	3UTR		chr5	131978971	+	101.9	83.4	58.9
protein_coding	RAD54L2	3UTR		chr3	51701264	+	145.1	194.6	167
protein_coding	RAD54L	3UTR		chr1	46744014	+	237.7	126.2	131
protein_coding	RAD9A	3UTR		chr11	67165740	-	61.7	119.8	68.8
protein_coding	RAE1	3UTR		chr20	55953333	+	61.7	32.1	68.8
protein_coding	RAF1	3UTR		chr3	12625939	-	416.8	361.4	573
protein_coding	RAVER1	3UTR		chr19	10427366	-	55.6	79.1	75.3
protein_coding	RBBP7	intron		chrX	16882271	-	108	53.5	49.1
protein_coding	RBFOX2	3UTR		chr22	36137257	-	64.8	23.5	101.5
protein_coding	RBM23	3UTR		chr14	23370686	-	142	169	153.9
protein_coding	RBM28	3UTR		chr7	127948622	-	145.1	121.9	117.9
protein_coding	RBM47	3UTR		chr4	40427198	-	203.7	186.1	157.2
protein_coding	RBM5	3UTR		chr3	50145504	+	24.7	169	124.4
protein_coding	RCC1	intron		chr1	28857324	+	92.6	190.3	189.9
protein_coding	REEP2	3UTR		chr5	137782137	+	71	44.9	55.7
protein_coding	REEP6	3UTR		chr19	1497278	+	15.4	87.7	108.1
protein_coding	REPIN1	3UTR		chr7	150066951	+	163.6	181.8	104.8
protein_coding	RERE	5UTR		chr1	8557558	-	95.7	55.6	81.9
protein_coding	RFX5	3UTR		chr1	151313410	-	142	128.3	108.1
protein_coding	RGS6	intron		chr14	73024372	+	52.5	87.7	75.3
protein_coding	RHOG	3UTR		chr11	3848362	-	64.8	17.1	78.6
protein_coding	RHOG	3UTR		chr11	3848364	-	2160.9	1668.1	2164.4
protein_coding	RIMS2	intron		chr8	104672174	+	138.9	181.8	212.8
protein_coding	RIMS4	3UTR		chr20	43382098	-	994	740	975.8
protein_coding	RIN3	3UTR		chr14	93118486	+	15.4	85.5	85.1
protein_coding	RIOK1	5UTR		chr6	7390228	+	74.1	40.6	78.6
protein_coding	RNF187	3UTR		chr1	228681640	+	197.6	329.4	216.1
protein_coding	RNF214	3UTR		chr11	117156360	+	185.2	49.2	68.8
protein_coding	RNF40	3UTR		chr16	30786129	+	506.3	511.1	474.8
protein_coding	RNF44	3UTR		chr5	175954848	-	321.1	308	334
protein_coding	RNPEP	3UTR		chr1	201975021	+	200.7	194.6	271.8
protein_coding	RP11-108K14.8	intron		chr10	135219137	+	64.8	128.3	58.9
protein_coding	RP11-51F16.8	3UTR		chr17	61780936	-	490.8	513.3	461.7
protein_coding	RP11-867G23.8	intron		chr11	66115625	+	268.6	143.3	189.9
protein_coding	RPL17	5UTR		chr18	47018750	-	237.7	186.1	108.1
protein_coding	RPL9	5UTR		chr4	39460146	-	176	104.8	111.3
protein_coding	RPN1	3UTR		chr3	128339239	-	58.7	53.5	101.5
protein_coding	RPP25	3UTR		chr15	75247713	-	61.7	102.7	68.8
protein_coding	RPP38	5UTR		chr10	15139706	+	129.7	143.3	150.6
protein_coding	RPRD2	3UTR		chr1	150447219	+	157.4	53.5	104.8
protein_coding	RPS15	3UTR		chr19	1440380	+	145.1	74.9	157.2
protein_coding	RPS27	5UTR		chr1	153963238	+	80.3	166.8	180.1
protein_coding	RPS6KB2	3UTR		chr11	67200245	+	577.3	410.6	530.5
protein_coding	RPS6KB2	3UTR		chr11	67200247	+	61.7	89.8	75.3
protein_coding	RPUSD1	5UTR		chr16	837456	-	277.8	224.6	288.2
protein_coding	RQCD1	3UTR		chr2	219460353	+	135.8	111.2	170.3
protein_coding	RRBP1	3UTR		chr20	17594441	-	98.8	87.7	104.8
protein_coding	RRM1	5UTR		chr11	4116109	+	188.3	98.4	117.9
protein_coding	RRNAD1	intron		chr1	156705762	+	145.1	121.9	58.9
protein_coding	RRP7A	3UTR		chr22	42914109	-	114.2	66.3	147.4
protein_coding	RSG1	3UTR		chr1	16558500	-	228.4	194.6	317.6
protein_coding	RTFDC1	3UTR		chr20	55093270	+	92.6	151.8	183.4
protein_coding	RUFY1	3UTR		chr5	179036572	+	114.2	156.1	78.6
protein_coding	RUNDC1	3UTR		chr17	41144952	+	626.7	609.5	648.3
protein_coding	RUSC1	intron		chr1	155294822	+	27.8	77	98.2
protein_coding	SALL2	3UTR		chr14	21990576	-	506.3	457.7	356.9
protein_coding	SAMD12	3UTR		chr8	119202661	-	95.7	47.1	52.4
protein_coding	SAR1B	5UTR		chr5	133984812	+	169.8	186.1	124.4
protein_coding	SBK1	3UTR		chr16	28334010	+	74.1	124	153.9
protein_coding	SCAMP5	3UTR		chr15	75313556	+	86.4	53.5	88.4
protein_coding	SCD	3UTR		chr10	102124048	+	605.1	361.4	262
protein_coding	SCMH1	3UTR		chr1	41493752	-	194.5	385	324.2
protein_coding	SCRIB	intron		chr8	144895900	-	86.4	115.5	114.6
protein_coding	SCRN1	3UTR		chr7	29962998	-	1148.4	1383.7	1329.4
protein_coding	SDC3	3UTR		chr1	31344536	-	250.1	239.5	271.8
protein_coding	SEC24D	3UTR		chr4	119736677	-	95.7	66.3	52.4
protein_coding	SEC61A2	3UTR		chr10	12207005	+	46.3	59.9	91.7
protein_coding	SEL1L3	intron		chr4	25793151	-	30.9	77	85.1
protein_coding	SELO	intron		chr22	50641278	+	83.4	66.3	167
protein_coding	SEPN1	3UTR		chr1	26142417	+	370.4	286.6	229.2
protein_coding	SEPN1	3UTR		chr1	26143336	+	52.5	89.8	88.4
protein_coding	2009-09-01	3UTR		chr17	75496160	+	27.8	57.7	111.3
protein_coding	SERAC1	intron		chr6	158578921	-	86.4	70.6	117.9
protein_coding	SERP1	5UTR		chr3	150263988	-	0	85.5	78.6
protein_coding	SETD2	3UTR		chr3	47058320	-	52.5	34.2	52.4
protein_coding	SF1	3UTR		chr11	64532233	-	114.2	49.2	58.9
protein_coding	SF3A1	3UTR		chr22	30729982	-	176	139	117.9
protein_coding	SF3B5	3UTR		chr6	144416279	-	456.9	333.6	343.8
protein_coding	SF3B5	3UTR		chr6	144416295	-	129.7	117.6	235.8
protein_coding	SFI1	3UTR		chr22	32009600	+	105	194.6	131
protein_coding	SH3BGRL2	3UTR		chr6	80411436	+	142	102.7	45.8
protein_coding	SH3BP1	3UTR		chr22	38051859	+	262.4	231	265.2
protein_coding	SH3D19	5UTR		chr4	152097757	-	188.3	143.3	183.4
protein_coding	SH3PXD2A	3UTR		chr10	105354168	-	64.8	36.4	111.3
protein_coding	SHANK2	3UTR		chr11	70318129	-	55.6	74.9	78.6
protein_coding	SHQ1	3UTR		chr3	72798864	-	52.5	68.4	49.1
protein_coding	SIGLEC11	intron		chr19	50456329	-	61.7	96.2	49.1
protein_coding	SIN3B	3UTR		chr19	16990630	+	55.6	72.7	98.2
protein_coding	SIX5	3UTR		chr19	46268630	-	126.6	79.1	114.6
protein_coding	SLC19A1	3UTR		chr21	46934931	-	77.2	42.8	58.9
protein_coding	SLC23A2	3UTR		chr20	4834757	-	83.4	94.1	45.8
protein_coding	SLC25A28	3UTR		chr10	101370370	-	58.7	100.5	75.3
protein_coding	SLC25A29	3UTR		chr14	100758308	-	67.9	40.6	68.8
protein_coding	SLC25A36	5UTR		chr3	140660810	+	40.1	51.3	75.3
protein_coding	SLC25A39	3UTR		chr17	42397076	-	237.7	308	324.2
protein_coding	SLC25A42	3UTR		chr19	19223064	+	89.5	109.1	75.3
protein_coding	SLC27A4	3UTR		chr9	131123415	+	46.3	64.2	81.9
protein_coding	SLC2A3	3UTR		chr12	8071953	-	83.4	98.4	114.6
protein_coding	SLC30A3	3UTR		chr2	27477531	-	98.8	89.8	65.5
protein_coding	SLC35B1	5UTR		chr17	47785221	-	163.6	201	147.4
protein_coding	SLC35B2	3UTR		chr6	44223004	-	67.9	162.5	81.9
protein_coding	SLC35E2B	5UTR		chr1	1623989	-	74.1	109.1	117.9
protein_coding	SLC37A4	3UTR		chr11	118895177	-	98.8	21.4	55.7
protein_coding	SLC38A1	5UTR		chr12	46662349	-	277.8	260.9	314.4
protein_coding	SLC38A2	3UTR		chr12	46752790	-	225.4	147.6	206.3
protein_coding	SLC39A13	3UTR		chr11	47436655	+	49.4	186.1	288.2
protein_coding	SLC46A1	3UTR		chr17	26722539	-	145.1	96.2	98.2
protein_coding	SLC47A1	intron		chr17	19411532	+	64.8	74.9	91.7
protein_coding	SLC5A2	3UTR		chr16	31501544	-	71	40.6	91.7
protein_coding	SLC5A3	5UTR		chr21	35445993	+	358.1	211.7	229.2
protein_coding	SLC9A5	3UTR		chr16	67305962	+	58.7	102.7	81.9
protein_coding	SLCO5A1	intron		chr8	70602412	-	64.8	164.7	52.4
protein_coding	SLCO5A1	intron		chr8	70602496	-	132.7	87.7	49.1
protein_coding	SLCO5A1	intron		chr8	70602595	-	80.3	70.6	42.6
protein_coding	SLCO5A1	intron		chr8	70602605	-	129.7	102.7	147.4
protein_coding	SLX4	3UTR		chr16	3631429	-	438.4	466.2	438.8
protein_coding	SMDT1	3UTR		chr22	42477974	+	129.7	158.3	170.3
protein_coding	SMIM3	3UTR		chr5	150175739	+	117.3	96.2	114.6
protein_coding	SMURF1	3UTR		chr7	98626095	-	77.2	12.8	55.7
protein_coding	SNRPD3	intron		chr22	24970214	+	148.2	188.2	121.2
protein_coding	SP2	3UTR		chr17	46005674	+	98.8	126.2	58.9
protein_coding	SPAG16	intron		chr2	214415210	-	262.4	558.2	448.6
protein_coding	SPATA7	3UTR		chr14	88859775	+	74.1	77	75.3
protein_coding	SPECC1L	3UTR		chr22	24813056	+	907.6	682.2	763
protein_coding	SPECC1L-ADORA2A	3UTR		chr22	24761534	+	324.1	226.7	196.5
protein_coding	SPG21	3UTR		chr15	65255799	-	336.5	342.2	425.7
protein_coding	SPOP	3UTR		chr17	47676712	-	108	94.1	42.6
protein_coding	SPRY2	5UTR		chr13	80914959	-	243.9	203.2	216.1
protein_coding	SRCAP	3UTR		chr16	30751097	+	24.7	94.1	140.8
protein_coding	SRM	3UTR		chr1	11114730	-	225.4	154	170.3
protein_coding	SRM	3UTR		chr1	11116800	-	271.7	164.7	193.2
protein_coding	SRSF1	3UTR		chr17	56082277	-	463.1	382.8	458.4
protein_coding	SRSF7	3UTR		chr2	38971068	-	111.1	139	163.7
protein_coding	STAG2	5UTR		chrX	123095630	+	564.9	389.2	337.3
protein_coding	STIP1	3UTR		chr11	63971982	+	284	290.9	330.7
protein_coding	STK33	3UTR		chr11	8413893	-	129.7	40.6	98.2
protein_coding	STK33	intron		chr11	8430477	-	71	74.9	68.8
protein_coding	STK4	3UTR		chr20	43705712	+	64.8	64.2	101.5
protein_coding	STOML2	3UTR		chr9	35100652	-	58.7	36.4	62.2
protein_coding	STOML2	3UTR		chr9	35100670	-	95.7	96.2	68.8
protein_coding	STRADA	3UTR		chr17	61780936	-	490.8	513.3	461.7
protein_coding	STRIP2	3UTR		chr7	129128083	+	74.1	126.2	176.8
protein_coding	STX10	3UTR		chr19	13254965	-	52.5	55.6	32.7
protein_coding	STX2	3UTR		chr12	131274595	-	77.2	109.1	65.5
protein_coding	STXBP1	3UTR		chr9	130454338	+	58.7	51.3	68.8
protein_coding	SYNGR1	3UTR		chr22	39772115	+	71	38.5	88.4
protein_coding	SYNGR1	3UTR		chr22	39773835	+	34	72.7	68.8
protein_coding	SYNJ1	3UTR		chr21	34003852	-	105	94.1	36
protein_coding	SYP	3UTR		chrX	49050695	-	0	53.5	91.7
protein_coding	SYPL2	3UTR		chr1	110024360	+	176	128.3	193.2
protein_coding	SYTL4	3UTR		chrX	99930005	-	206.8	183.9	137.5
protein_coding	SYVN1	3UTR		chr11	64895525	-	61.7	77	68.8
protein_coding	SZRD1	3UTR		chr1	16722058	+	287.1	196.8	252.1
protein_coding	SZRD1	3UTR		chr1	16722666	+	342.7	290.9	366.7
protein_coding	T	5UTR		chr6	166581942	+	154.4	89.8	183.4
protein_coding	TAB1	3UTR		chr22	39827815	+	105	128.3	49.1
protein_coding	TAF1B	3UTR		chr2	10074015	+	52.5	68.4	32.7
protein_coding	TAF2	3UTR		chr8	120743743	-	74.1	151.8	147.4
protein_coding	TAF4B	intron		chr18	23897011	-	138.9	98.4	101.5
protein_coding	TAF6	5UTR		chr7	99711880	-	77.2	92	65.5
protein_coding	TANK	intron		chr2	162028897	-	21.6	74.9	78.6
protein_coding	TATDN2	3UTR		chr3	10322646	+	46.3	85.5	72
protein_coding	TBC1D13	3UTR		chr9	131572163	+	98.8	94.1	131
protein_coding	TBC1D14	3UTR		chr4	7033790	+	9.3	77	98.2
protein_coding	TCF3	3UTR		chr19	1610146	-	71	36.4	55.7
protein_coding	TCOF1	3UTR		chr5	149779467	+	92.6	102.7	124.4
protein_coding	TCP1	3UTR		chr6	160199780	-	52.5	49.2	81.9
protein_coding	TEAD4	5UTR		chr12	3121338	+	64.8	121.9	170.3
protein_coding	TELO2	intron		chr16	1545817	+	98.8	164.7	124.4
protein_coding	TEX261	3UTR		chr2	71214015	-	80.3	83.4	75.3
protein_coding	TFDP2	3UTR		chr3	141671854	-	77.2	119.8	134.3
protein_coding	TGFBRAP1	3UTR		chr2	105882672	-	120.4	79.1	180.1
protein_coding	THAP3	3UTR		chr1	6694709	-	52.5	85.5	98.2
protein_coding	THAP3	3UTR		chr1	6694964	-	89.5	53.5	127.7
protein_coding	THAP5	5UTR		chr7	108210035	-	793.4	889.7	1002
protein_coding	THAP5	5UTR		chr7	108210055	-	55.6	51.3	19.6
protein_coding	TIMM50	3UTR		chr19	39980385	+	774.8	549.6	697.5
protein_coding	TIMM50	3UTR		chr19	39980584	+	734.7	776.3	920.1
protein_coding	TIPIN	5UTR		chr15	66644515	-	231.5	92	52.4
protein_coding	TLCD1	3UTR		chr17	27051425	-	154.4	154	199.7
protein_coding	TLE3	3UTR		chr15	70340730	-	74.1	68.4	49.1
protein_coding	TLE4	3UTR		chr9	82267514	+	120.4	169	206.3
protein_coding	TLE4	3UTR		chr9	82267633	+	182.1	102.7	176.8
protein_coding	TM2D3	3UTR		chr15	102182362	-	555.7	419.2	471.5
protein_coding	TMED1	3UTR		chr19	10943307	-	46.3	192.5	167
protein_coding	TMEM104	3UTR		chr17	72834549	+	256.2	432	422.4
protein_coding	TMEM131	intron		chr2	98391123	-	64.8	62	101.5
protein_coding	TMEM132E	intron		chr17	32913057	+	30.9	70.6	58.9
protein_coding	TMEM141	3UTR		chr9	139687640	+	101.9	70.6	6.5
protein_coding	TMEM167B	3UTR		chr1	109638469	+	176	186.1	229.2
protein_coding	TMEM198	3UTR		chr2	220414921	+	151.3	134.7	68.8
protein_coding	TMEM201	3UTR		chr1	9673244	+	129.7	173.2	117.9
protein_coding	TMEM237	3UTR		chr2	202486639	-	123.5	85.5	78.6
protein_coding	TMUB2	3UTR		chr17	42268996	+	49.4	53.5	58.9
protein_coding	TNFAIP1	3UTR		chr17	26672182	+	1114.4	953.8	1077.3
protein_coding	TNIK	intron		chr3	171046694	-	55.6	132.6	144.1
protein_coding	TNIP2	3UTR		chr4	2743725	-	179	130.5	131
protein_coding	TNRC6A	3UTR		chr16	24802791	+	314.9	303.7	294.7
protein_coding	TNRC6A	3UTR		chr16	24835618	+	89.5	66.3	78.6
protein_coding	TNRC6B	3UTR		chr22	40725664	+	3.1	57.7	68.8
protein_coding	TNRC6B	3UTR		chr22	40729015	+	401.3	329.4	265.2
protein_coding	TOMM40	3UTR		chr19	45406758	+	407.5	241.7	327.4
protein_coding	TPGS1	3UTR		chr19	519600	+	43.2	81.3	55.7
protein_coding	TRAM2	3UTR		chr6	52367030	-	46.3	62	111.3
protein_coding	TRIM7	3UTR		chr5	180621884	-	58.7	21.4	58.9
protein_coding	TRIP10	5UTR		chr19	6743009	+	135.8	151.8	167
protein_coding	TRIP11	5UTR		chr14	92506045	-	52.5	53.5	36
protein_coding	TRNP1	3UTR		chr1	27326857	+	77.2	53.5	150.6
protein_coding	TRRAP	intron		chr7	98566944	+	222.3	181.8	186.6
protein_coding	TSEN15	3UTR		chr1	184042451	+	12.3	55.6	62.2
protein_coding	TSPAN18	3UTR		chr11	44951762	+	52.5	115.5	239
protein_coding	TTC13	3UTR		chr1	231042208	-	160.5	121.9	88.4
protein_coding	TTC1	3UTR		chr5	159492501	+	80.3	96.2	22.9
protein_coding	TTLL3	3UTR		chr3	9876728	+	64.8	66.3	78.6
protein_coding	TTLL4	3UTR		chr2	219619122	+	21.6	102.7	140.8
protein_coding	TTYH3	3UTR		chr7	2701307	+	145.1	85.5	104.8
protein_coding	TUBA1B	3UTR		chr12	49522590	-	67.9	85.5	147.4
protein_coding	TUBB	3UTR		chr6	30692469	+	126.6	102.7	98.2
protein_coding	TUBB	3UTR		chr6	30692723	+	160.5	74.9	127.7
protein_coding	TXLNA	3UTR		chr1	32663620	+	151.3	62	114.6
protein_coding	TXLNG	3UTR		chrX	16860791	+	142	183.9	153.9
protein_coding	TXN	intron		chr9	113013292	-	67.9	42.8	55.7
protein_coding	TXNL4A	intron		chr18	77772974	+	52.5	77	95
protein_coding	TXNL4A	intron		chr18	77772977	+	55.6	79.1	95
protein_coding	UBA1	5UTR		chrX	47056969	+	74.1	32.1	62.2
protein_coding	UBAC2	intron		chr13	100031988	+	52.5	49.2	68.8
protein_coding	UBE2D2	5UTR		chr5	138979982	+	64.8	21.4	98.2
protein_coding	UBE2J2	3UTR		chr1	1192453	-	145.1	117.6	98.2
protein_coding	UBE2L3	3UTR		chr22	21976915	+	250.1	224.6	252.1
protein_coding	UBE3C	intron		chr7	156947474	-	135.8	79.1	81.9
protein_coding	UBFD1	3UTR		chr16	23582711	+	52.5	40.6	104.8
protein_coding	UBL4A	3UTR		chrX	153714176	-	105	92	36
protein_coding	UBXN7	3UTR		chr3	196075223	-	77.2	94.1	72
protein_coding	UCK1	intron		chr9	134402007	-	55.6	111.2	72
protein_coding	UCP2	5UTR		chr11	73689458	-	105	196.8	229.2
protein_coding	UNC13B	3UTR		chr9	35405074	+	166.7	141.2	183.4
protein_coding	UNC45B	intron		chr17	33478161	-	98.8	136.9	52.4
protein_coding	UNC45B	intron		chr17	33478176	-	64.8	68.4	62.2
protein_coding	UNC45B	intron		chr17	33478184	-	117.3	38.5	55.7
protein_coding	UNC45B	intron		chr17	33478204	-	21.6	96.2	85.1
protein_coding	UNC45B	intron		chr17	33478275	-	500.1	248.1	275.1
protein_coding	UQCRC1	3UTR		chr3	48641705	-	43.2	106.9	160.4
protein_coding	URM1	3UTR		chr9	131152648	+	435.3	331.5	514.1
protein_coding	USP10	3UTR		chr16	84813436	+	55.6	21.4	88.4
protein_coding	USP11	5UTR		chrX	47098532	+	111.1	145.4	91.7
protein_coding	USP22	3UTR		chr17	20903868	-	55.6	32.1	65.5
protein_coding	USP2	3UTR		chr11	119227117	-	135.8	49.2	58.9
protein_coding	USP53	3UTR		chr4	120188501	+	0	94.1	111.3
protein_coding	VANGL1	3UTR		chr1	116239175	+	77.2	55.6	81.9
protein_coding	VANGL1	5UTR		chr1	116184623	+	61.7	53.5	68.8
protein_coding	VANGL1	5UTR		chr1	116194025	+	243.9	177.5	193.2
protein_coding	VANGL2	3UTR		chr1	160395614	+	166.7	130.5	55.7
protein_coding	VAT1	5UTR		chr17	41174377	-	92.6	85.5	65.5
protein_coding	VGLL4	3UTR		chr3	11597746	-	206.8	143.3	206.3
protein_coding	VKORC1	3UTR		chr16	31102240	-	243.9	451.3	602.5
protein_coding	WBP2	3UTR		chr17	73844010	-	222.3	188.2	304.5
protein_coding	WDR55	3UTR		chr5	140051315	+	101.9	94.1	29.5
protein_coding	WDR6	3UTR		chr3	49052281	+	105	29.9	134.3
protein_coding	WDR73	3UTR		chr15	85189506	-	117.3	87.7	16.4
protein_coding	WDR82	5UTR		chr3	52312249	-	117.3	79.1	104.8
protein_coding	WDR92	3UTR		chr2	68357913	-	71	72.7	98.2
protein_coding	WDTC1	3UTR		chr1	27634439	+	64.8	87.7	153.9
protein_coding	WEE1	5UTR		chr11	9597443	+	265.5	92	229.2
protein_coding	WIPF1	3UTR		chr2	175426179	-	55.6	15	75.3
protein_coding	WLS	3UTR		chr1	68591879	-	111.1	130.5	157.2
protein_coding	WNK4	intron		chr17	40935587	+	123.5	192.5	255.4
protein_coding	WRAP53	3UTR		chr17	7606729	+	120.4	194.6	203
protein_coding	WWP2	3UTR		chr16	69943432	+	15.4	160.4	98.2
protein_coding	WWP2	3UTR		chr16	69975074	+	123.5	104.8	157.2
protein_coding	XPO5	3UTR		chr6	43491541	-	61.7	121.9	235.8
protein_coding	XRCC6BP1	3UTR		chr12	58350855	+	120.4	53.5	81.9
protein_coding	XYLB	3UTR		chr3	38407107	+	120.4	145.4	140.8
protein_coding	YARS	3UTR		chr1	33240906	-	138.9	128.3	160.4
protein_coding	YBX3	3UTR		chr12	10851843	-	126.6	106.9	134.3
protein_coding	YDJC	3UTR		chr22	21982461	-	52.5	74.9	88.4
protein_coding	YIF1B	3UTR		chr19	38795825	-	61.7	51.3	29.5
protein_coding	ZACN	3UTR		chr17	74077174	-	24.7	53.5	101.5
protein_coding	ZBED4	3UTR		chr22	50280951	+	105	160.4	170.3
protein_coding	ZBTB4	3UTR		chr17	7364191	-	148.2	44.9	114.6
protein_coding	ZBTB49	3UTR		chr4	4322977	+	80.3	186.1	189.9
protein_coding	ZC3H7B	3UTR		chr22	41753802	+	370.4	318.7	350.4
protein_coding	ZDHHC21	intron		chr9	14633315	-	231.5	325.1	248.9
protein_coding	ZFHX4	3UTR		chr8	77761917	+	67.9	121.9	108.1
protein_coding	ZFYVE26	3UTR		chr14	68213331	-	138.9	98.4	124.4
protein_coding	ZNF217	3UTR		chr20	52184414	-	654.5	705.8	759.7
protein_coding	ZNF250	3UTR		chr8	146106814	-	98.8	70.6	95
protein_coding	ZNF282	3UTR		chr7	148922556	+	203.7	188.2	193.2
protein_coding	ZNF282	3UTR		chr7	148922996	+	166.7	136.9	117.9
protein_coding	ZNF317	3UTR		chr19	9273361	+	114.2	79.1	75.3
protein_coding	ZNF318	3UTR		chr6	43304505	-	89.5	102.7	111.3
protein_coding	ZNF33A	3UTR		chr10	38346732	+	61.7	23.5	65.5
protein_coding	ZNF385A	3UTR		chr12	54764256	-	157.4	156.1	291.4
protein_coding	ZNF445	3UTR		chr3	44486635	-	111.1	79.1	150.6
protein_coding	ZNF473	3UTR		chr19	50550399	+	64.8	49.2	52.4
protein_coding	ZNF496	3UTR		chr1	247462632	-	142	55.6	49.1
protein_coding	ZNF517	3UTR		chr8	146035072	+	71	19.2	55.7
protein_coding	ZNF592	3UTR		chr15	85346780	+	148.2	147.6	127.7
protein_coding	ZNF618	3UTR		chr9	116812693	+	185.2	256.6	170.3
protein_coding	ZNF629	3UTR		chr16	30793008	-	123.5	190.3	219.4
protein_coding	ZNF646	3UTR		chr16	31094423	+	40.1	119.8	203
protein_coding	ZNF652	3UTR		chr17	47366930	-	706.9	645.9	668
protein_coding	ZNF652	intron		chr17	47369608	-	142	102.7	137.5
protein_coding	ZNF792	3UTR		chr19	35448737	-	250.1	154	334
protein_coding	ZSCAN22	3UTR		chr19	58851554	+	21.6	64.2	58.9
protein_coding	ZSCAN30	3UTR		chr18	32832530	+	74.1	151.8	62.2
protein_coding	ZSWIM4	3UTR		chr19	13943006	+	157.4	111.2	49.1
protein_coding	ZYG11B	3UTR		chr1	53290991	+	105	132.6	157.2
lincRNA	CTC-503J8.6	exon	1	chr19	6211843	-	176	121.9	121.2
lincRNA	CTD-3195I5.1	exon	1	chr17	3711860	-	0	55.6	75.3
lincRNA	EPB41L4A-AS1	exon	1	chr5	111496832	+	376.6	254.5	284.9
lincRNA	LINC00339	exon	1	chr1	22352019	+	92.6	121.9	39.3
lincRNA	MALAT1	exon	1	chr11	65273470	+	83.4	57.7	75.3
lincRNA	NEAT1	exon	1	chr11	65201783	+	18.5	83.4	95
lincRNA	RMRP	exon	1	chr9	35657813	-	259.3	94.1	42.6
lincRNA	RMRP	exon	1	chr9	35657880	-	129.7	74.9	337.3
lincRNA	RP11-220I1.1	exon	1	chr9	37087346	+	58.7	53.5	52.4
lincRNA	RP4-561L24.3	exon	1	chr1	94313181	+	55.6	141.2	32.7
lincRNA	U1	exon	1	chr1	17199113	+	216.1	209.6	232.5
lincRNA	XIST	exon	1	chrX	73069849	-	0	51.3	52.4
miRNA	AC008738.2	exon	1	chr19	33668035	+	30.9	92	124.4
miRNA	AC079949.1	exon	1	chr12	127650636	-	71	154	22.9
miRNA	AC079949.1	exon	1	chr12	127650644	-	24.7	51.3	62.2
miRNA	AC079949.1	exon	1	chr12	127650651	-	64.8	166.8	140.8
miRNA	AC079949.1	exon	1	chr12	127650657	-	55.6	117.6	75.3
miRNA	AL121932.1	exon	1	chr6	28616023	-	886	564.6	543.6
miRNA	AL161626.1	exon	1	chr9	79186734	+	58.7	87.7	32.7
miRNA	AL662890.3	exon	1	chr6	28763774	-	55.6	55.6	22.9
miRNA	MIR3676	exon	1	chr17	8090550	+	24.7	62	117.9
misc_RNA	RN7SK	exon	1	chr6	52860652	+	179	139	265.2
misc_RNA	RNY3P2	exon	1	chr13	49669600	+	80.3	92	58.9
misc_RNA	VTRNA1-1	exon	1	chr5	140090890	+	83.4	147.6	13.1
misc_RNA	VTRNA1-1	exon	1	chr5	140090895	+	135.8	160.4	111.3
misc_RNA	VTRNA1-1	exon	1	chr5	140090907	+	247	346.5	117.9
misc_RNA	VTRNA1-1	exon	1	chr5	140090911	+	55.6	139	32.7
misc_RNA	VTRNA1-1	exon	1	chr5	140090946	+	506.3	370	242.3
misc_RNA	VTRNA1-3	exon	1	chr5	140105746	+	3831	4183.2	6539.1
misc_RNA	VTRNA1-3	exon	1	chr5	140105750	+	645.2	707.9	841.5
misc_RNA	VTRNA1-3	exon	1	chr5	140105756	+	1392.3	1732.3	1804.2
misc_RNA	VTRNA1-3	exon	1	chr5	140105758	+	432.2	468.4	294.7
misc_RNA	VTRNA1-3	exon	1	chr5	140105761	+	981.7	1154.9	805.5
misc_RNA	VTRNA1-3	exon	1	chr5	140105767	+	3716.8	6435.2	2603.2
misc_RNA	VTRNA1-3	exon	1	chr5	140105770	+	1975.7	2130.1	2000.7
misc_RNA	VTRNA1-3	exon	1	chr5	140105772	+	824.2	720.7	802.2
misc_RNA	VTRNA1-3	exon	1	chr5	140105777	+	407.5	577.4	632
misc_RNA	VTRNA1-3	exon	1	chr5	140105780	+	1929.4	4422.7	1309.8
misc_RNA	VTRNA1-3	exon	1	chr5	140105784	+	126.6	111.2	104.8
misc_RNA	VTRNA1-3	exon	1	chr5	140105787	+	250.1	387.1	193.2
misc_RNA	VTRNA1-3	exon	1	chr5	140105788	+	92.6	19.2	65.5
misc_RNA	VTRNA1-3	exon	1	chr5	140105802	+	179	136.9	170.3
misc_RNA	VTRNA1-3	exon	1	chr5	140105807	+	64.8	100.5	81.9
misc_RNA	VTRNA1-3	exon	1	chr5	140105811	+	287.1	374.3	363.5
misc_RNA	VTRNA1-3	exon	1	chr5	140105815	+	2022	2979.1	2118.6
misc_RNA	VTRNA1-3	exon	1	chr5	140105817	+	895.2	1157	962.7
misc_RNA	VTRNA1-3	exon	1	chr5	140105819	+	86248.8	46500.5	65368.4
misc_RNA	VTRNA1-3	exon	1	chr5	140105821	+	6973.6	4337.2	5985.7
misc_RNA	VTRNA1-3	exon	1	chr5	140105822	+	1663.9	1854.2	988.9
misc_RNA	VTRNA1-3	exon	1	chr5	140105825	+	271.7	293	314.4
misc_RNA	VTRNA1-3	exon	1	chr5	140105826	+	52.5	117.6	81.9
misc_RNA	VTRNA1-3	exon	1	chr5	140105827	+	34	106.9	65.5
misc_RNA	VTRNA1-3	exon	1	chr5	140105829	+	706.9	1073.6	740
misc_RNA	Y_RNA	exon	1	chr12	31659270	-	52.5	51.3	58.9
misc_RNA	Y_RNA	exon	1	chr12	63329549	+	256.2	113.3	258.7
misc_RNA	Y_RNA	exon	1	chr12	92564163	-	55.6	27.8	68.8
misc_RNA	Y_RNA	exon	1	chr20	23438254	-	355	169	268.5
misc_RNA	Y_RNA	exon	1	chr2	85594776	+	225.4	79.1	108.1
misc_RNA	Y_RNA	exon	1	chr3	169962614	+	129.7	158.3	32.7
misc_RNA	Y_RNA	exon	1	chr3	169962620	+	478.5	1030.8	301.3
misc_RNA	Y_RNA	exon	1	chr3	169962627	+	77.2	160.4	160.4
misc_RNA	Y_RNA	exon	1	chr3	169962634	+	466.1	461.9	628.7
misc_RNA	Y_RNA	exon	1	chr3	169962635	+	250.1	181.8	212.8
misc_RNA	Y_RNA	exon	1	chr4	154188094	-	132.7	89.8	163.7
misc_RNA	Y_RNA	exon	1	chr4	41305287	-	64.8	15	62.2
misc_RNA	Y_RNA	exon	1	chr7	37474786	+	83.4	51.3	95
misc_RNA	Y_RNA	exon	1	chr7	6214874	-	145.1	70.6	186.6
misc_RNA	Y_RNA	exon	1	chr7	6214875	-	77.2	44.9	72
Mt_rRNA	MT-RNR1	exon	1	chrM	1001	+	287.1	241.7	265.2
Mt_rRNA	MT-RNR1	exon	1	chrM	728	+	4155.2	2788.8	4030.9
Mt_rRNA	MT-RNR1	exon	1	chrM	730	+	271.7	151.8	91.7
Mt_rRNA	MT-RNR1	exon	1	chrM	741	+	58.7	55.6	65.5
Mt_rRNA	MT-RNR1	exon	1	chrM	745	+	58.7	85.5	42.6
Mt_rRNA	MT-RNR1	exon	1	chrM	924	+	142	59.9	45.8
Mt_rRNA	MT-RNR2	exon	1	chrM	1695	+	172.9	92	75.3
Mt_rRNA	MT-RNR2	exon	1	chrM	2070	+	27.8	64.2	55.7
Mt_rRNA	MT-RNR2	exon	1	chrM	2516	+	105	68.4	88.4
Mt_rRNA	MT-RNR2	exon	1	chrM	3111	+	64.8	218.1	68.8
Mt_rRNA	MT-RNR2	exon	1	chrM	3135	+	12.3	124	81.9
Mt_rRNA	MT-RNR2	exon	1	chrM	3158	+	108	87.7	52.4
Mt_rRNA	MT-RNR2	exon	1	chrM	3188	+	441.4	553.9	386.4
Mt_tRNA	MT-TC	exon	1	chrM	5825	-	231.5	186.1	170.3
Mt_tRNA	MT-TF	exon	1	chrM	589	+	86.4	74.9	85.1
Mt_tRNA	MT-TF	exon	1	chrM	593	+	101.9	68.4	55.7
Mt_tRNA	MT-TF	exon	1	chrM	594	+	3229	2568.5	2721.1
Mt_tRNA	MT-TF	exon	1	chrM	597	+	515.5	220.3	206.3
Mt_tRNA	MT-TF	exon	1	chrM	611	+	105	59.9	65.5
Mt_tRNA	MT-TG	exon	1	chrM	9993	+	234.6	333.6	271.8
Mt_tRNA	MT-TL1	exon	1	chrM	3241	+	17083.7	10325.4	13834.7
Mt_tRNA	MT-TL1	exon	1	chrM	3246	+	355	310.1	278.3
Mt_tRNA	MT-TL1	exon	1	chrM	3248	+	265.5	265.2	81.9
Mt_tRNA	MT-TL1	exon	1	chrM	3255	+	734.7	513.3	586.1
Mt_tRNA	MT-TL1	exon	1	chrM	3257	+	361.2	286.6	307.8
Mt_tRNA	MT-TL1	exon	1	chrM	3264	+	886	1124.9	1028.2
Mt_tRNA	MT-TL1	exon	1	chrM	3271	+	543.3	568.9	504.3
Mt_tRNA	MT-TL1	exon	1	chrM	3276	+	262.4	297.3	288.2
Mt_tRNA	MT-TL2	exon	1	chrM	12268	+	1957.2	2018.9	1863.2
Mt_tRNA	MT-TL2	exon	1	chrM	12282	+	154.4	134.7	78.6
Mt_tRNA	MT-TL2	exon	1	chrM	12285	+	176	282.3	222.7
Mt_tRNA	MT-TL2	exon	1	chrM	12289	+	83.4	66.3	52.4
Mt_tRNA	MT-TL2	exon	1	chrM	12290	+	58.7	117.6	101.5
Mt_tRNA	MT-TM	exon	1	chrM	4440	+	77.2	74.9	85.1
Mt_tRNA	MT-TP	exon	1	chrM	15976	+	3917.5	3359.8	4037.4
Mt_tRNA	MT-TP	exon	1	chrM	15978	+	271.7	222.4	235.8
Mt_tRNA	MT-TP	exon	1	chrM	15987	-	882.9	746.4	749.9
Mt_tRNA	MT-TP	exon	1	chrM	15997	+	506.3	457.7	507.5
Mt_tRNA	MT-TP	exon	1	chrM	16001	-	74.1	81.3	45.8
Mt_tRNA	MT-TP	exon	1	chrM	16005	+	870.5	690.8	943.1
Mt_tRNA	MT-TT	exon	1	chrM	15918	+	277.8	348.6	278.3
Mt_tRNA	MT-TT	exon	1	chrM	15953	+	176	177.5	301.3
Mt_tRNA	MT-TY	exon	1	chrM	5857	-	737.8	374.3	471.5
processed_transcript	AP000320.7	exon	1	chr21	35445993	+	358.1	211.7	229.2
processed_transcript	C14orf169	exon	1	chr14	73958633	+	0	59.9	58.9
processed_transcript	SLC25A5-AS1	exon	1	chrX	118602541	+	92.6	83.4	127.7
processed_transcript	ZNF518A	exon	1	chr10	97889719	-	98.8	77	88.4
protein_coding	ACD	exon	1	chr16	67692074	-	105	119.8	85.1
protein_coding	ADRA1B	exon	1	chr5	159344770	+	58.7	47.1	52.4
protein_coding	ATPAF1	exon	1	chr1	47133784	-	89.5	74.9	78.6
protein_coding	ATXN2L	exon	1	chr16	28834365	+	373.5	233.1	176.8
protein_coding	BAG6	exon	1	chr6	31611911	-	327.2	241.7	412.6
protein_coding	BCKDK	exon	1	chr16	31120682	+	30.9	98.4	91.7
protein_coding	BRAT1	exon	1	chr7	2581808	-	74.1	64.2	68.8
protein_coding	BUB3	exon	1	chr10	124914574	+	1534.3	1206.2	1467
protein_coding	C15orf39	exon	1	chr15	75499480	+	9.3	51.3	81.9
protein_coding	C15orf39	exon	1	chr15	75499548	+	126.6	100.5	108.1
protein_coding	C16orf70	exon	1	chr16	67173986	+	71	8.6	62.2
protein_coding	CACNB3	exon	1	chr12	49213925	+	111.1	57.7	131
protein_coding	CASC3	exon	1	chr17	38324525	+	537.1	483.3	517.4
protein_coding	CC2D1B	exon	1	chr1	52822100	-	108	62	52.4
protein_coding	CCND3	exon	1	chr6	41908192	-	71	79.1	72
protein_coding	CDC6	exon	1	chr17	38445756	+	77.2	68.4	91.7
protein_coding	CIZ1	exon	1	chr9	130952683	-	71	49.2	58.9
protein_coding	CLPP	exon	1	chr19	6361697	+	71	77	127.7
protein_coding	COLGALT1	exon	1	chr19	17691658	+	222.3	113.3	216.1
protein_coding	CYB5R3	exon	1	chr22	43026930	-	154.4	44.9	75.3
protein_coding	DCAF5	exon	1	chr14	69619513	-	247	265.2	281.6
protein_coding	DDX39B	exon	1	chr6	31508190	-	64.8	36.4	104.8
protein_coding	DECR2	exon	1	chr16	457374	+	24.7	55.6	65.5
protein_coding	DKFZP761J1410	exon	1	chr19	11468385	+	98.8	100.5	68.8
protein_coding	DLAT	exon	1	chr11	111896288	+	27.8	68.4	52.4
protein_coding	DNAJC30	exon	1	chr7	73097373	-	52.5	81.3	19.6
protein_coding	DNAJC30	exon	1	chr7	73097583	-	101.9	49.2	98.2
protein_coding	EEF2	exon	1	chr19	3978108	-	105	104.8	176.8
protein_coding	EXO1	exon	1	chr1	242042410	+	364.3	166.8	173.5
protein_coding	EXT1	exon	1	chr8	119123019	-	138.9	119.8	58.9
protein_coding	FDPS	exon	1	chr1	155279156	+	83.4	66.3	78.6
protein_coding	FEM1B	exon	1	chr15	68570893	+	58.7	92	104.8
protein_coding	GANAB	exon	1	chr11	62406910	-	179	83.4	127.7
protein_coding	GATA6	exon	1	chr18	19751201	+	77.2	115.5	55.7
protein_coding	GPBP1L1	exon	1	chr1	46099858	-	95.7	113.3	144.1
protein_coding	GTPBP1	exon	1	chr22	39122032	+	40.1	57.7	55.7
protein_coding	HDLBP	exon	1	chr2	242176103	-	151.3	68.4	39.3
protein_coding	HES4	exon	1	chr1	935165	-	398.2	376.4	307.8
protein_coding	HGS	exon	1	chr17	79663854	+	89.5	57.7	72
protein_coding	HIST1H2AG	exon	1	chr6	27100920	+	120.4	62	62.2
protein_coding	HUWE1	exon	1	chrX	53574827	-	185.2	220.3	284.9
protein_coding	IARS	exon	1	chr9	95004473	-	1083.6	941	825.2
protein_coding	ID3	exon	1	chr1	23885481	-	379.7	237.4	258.7
protein_coding	KIAA0754	exon	1	chr1	39878188	+	154.4	130.5	176.8
protein_coding	KSR1	exon	1	chr17	25937195	+	114.2	85.5	131
protein_coding	LARP4B	exon	1	chr10	863756	-	24.7	57.7	72
protein_coding	LSM14A	exon	1	chr19	34663592	+	151.3	109.1	131
protein_coding	LSM14B	exon	1	chr20	60697773	+	333.4	164.7	216.1
protein_coding	MACF1	exon	1	chr1	39751378	+	135.8	241.7	291.4
protein_coding	MAP1LC3B	exon	1	chr16	87417641	-	95.7	143.3	140.8
protein_coding	MAP1LC3B	exon	1	chr16	87417645	-	77.2	53.5	114.6
protein_coding	MAPK3	exon	1	chr16	30128525	-	101.9	44.9	98.2
protein_coding	MAPK3	exon	1	chr16	30128527	-	635.9	429.9	491.2
protein_coding	MAPK3	exon	1	chr16	30128560	-	314.9	226.7	160.4
protein_coding	MARCKSL1	exon	1	chr1	32801579	-	61.7	151.8	9.8
protein_coding	MARCKSL1	exon	1	chr1	32801618	-	191.4	72.7	153.9
protein_coding	MARCKSL1	exon	1	chr1	32801620	-	2722.8	2470.1	3402.2
protein_coding	MARCKSL1	exon	1	chr1	32801635	-	145.1	147.6	199.7
protein_coding	MBOAT7	exon	1	chr19	54683226	-	89.5	53.5	91.7
protein_coding	MBOAT7	exon	1	chr19	54684444	-	105	72.7	95
protein_coding	MED13L	exon	1	chr12	116421231	-	83.4	104.8	216.1
protein_coding	METAP1	exon	1	chr4	99916962	+	105	111.2	68.8
protein_coding	MGARP	exon	1	chr4	140201292	-	67.9	94.1	68.8
protein_coding	MLF2	exon	1	chr12	6859412	-	80.3	57.7	55.7
protein_coding	MLXIPL	exon	1	chr7	73011651	-	296.4	96.2	127.7
protein_coding	MSL1	exon	1	chr17	38279510	+	142	66.3	160.4
protein_coding	MT-CO3	exon	1	chrM	9321	+	52.5	106.9	117.9
protein_coding	MT-CYB	exon	1	chrM	14828	+	27.8	57.7	88.4
protein_coding	MT-CYB	exon	1	chrM	14833	+	74.1	64.2	29.5
protein_coding	MT-CYB	exon	1	chrM	14843	+	61.7	55.6	26.2
protein_coding	MT-CYB	exon	1	chrM	14853	+	0	74.9	72
protein_coding	MT-CYB	exon	1	chrM	14856	+	83.4	59.9	42.6
protein_coding	MT-CYB	exon	1	chrM	15069	+	61.7	57.7	45.8
protein_coding	MT-CYB	exon	1	chrM	15330	+	2164	1864.9	2334.7
protein_coding	MT-CYB	exon	1	chrM	15666	+	71	57.7	81.9
protein_coding	MT-ND1	exon	1	chrM	3868	+	321.1	836.2	661.4
protein_coding	MT-ND2	exon	1	chrM	5136	+	169.8	136.9	189.9
protein_coding	MT-ND3	exon	1	chrM	10193	+	40.1	72.7	78.6
protein_coding	MT-ND3	exon	1	chrM	10212	+	14259	10748.8	14296.4
protein_coding	MT-ND3	exon	1	chrM	10214	+	333.4	181.8	196.5
protein_coding	MT-ND3	exon	1	chrM	10215	+	64.8	119.8	72
protein_coding	MT-ND3	exon	1	chrM	10297	+	83.4	190.3	85.1
protein_coding	MT-ND3	exon	1	chrM	10304	+	77.2	121.9	62.2
protein_coding	MT-ND3	exon	1	chrM	10315	+	52.5	51.3	32.7
protein_coding	MT-ND4	exon	1	chrM	11394	+	179	177.5	271.8
protein_coding	MT-ND4	exon	1	chrM	11579	+	157.4	106.9	75.3
protein_coding	MT-ND4	exon	1	chrM	11982	+	293.3	164.7	268.5
protein_coding	MT-ND4L	exon	1	chrM	10649	+	67.9	36.4	52.4
protein_coding	MT-ND4L	exon	1	chrM	10656	+	108	231	85.1
protein_coding	MT-ND4L	exon	1	chrM	10660	+	222.3	100.5	127.7
protein_coding	MT-ND4L	exon	1	chrM	10665	+	101.9	166.8	131
protein_coding	MT-ND4L	exon	1	chrM	10670	+	12.3	89.8	78.6
protein_coding	MT-ND4L	exon	1	chrM	10671	+	92.6	70.6	58.9
protein_coding	MT-ND4L	exon	1	chrM	10677	+	61.7	72.7	58.9
protein_coding	MT-ND4L	exon	1	chrM	10713	+	4392.9	3195.1	4319
protein_coding	MT-ND4L	exon	1	chrM	10715	+	185.2	55.6	78.6
protein_coding	MT-ND5	exon	1	chrM	12526	+	18.5	83.4	153.9
protein_coding	MT-ND5	exon	1	chrM	12592	+	324.1	320.8	288.2
protein_coding	MT-ND5	exon	1	chrM	13022	+	1203.9	791.3	1054.4
protein_coding	MT-ND5	exon	1	chrM	13249	+	250.1	179.6	235.8
protein_coding	MT-ND5	exon	1	chrM	13903	+	762.5	645.9	632
protein_coding	MT-ND5	exon	1	chrM	14050	+	151.3	113.3	117.9
protein_coding	MT-ND6	exon	1	chrM	14378	+	77.2	72.7	65.5
protein_coding	NCKIPSD	exon	1	chr3	48717072	-	89.5	124	127.7
protein_coding	NCOR1	exon	1	chr17	15971351	-	580.4	342.2	366.7
protein_coding	NUP133	exon	1	chr1	229643919	-	89.5	143.3	180.1
protein_coding	PABPC1	exon	1	chr8	101733716	-	71	207.4	68.8
protein_coding	PABPC1	exon	1	chr8	101733719	-	18.5	53.5	62.2
protein_coding	PABPC1	exon	1	chr8	101733728	-	194.5	205.3	147.4
protein_coding	PABPC1	exon	1	chr8	101733731	-	52.5	77	55.7
protein_coding	PABPC1	exon	1	chr8	101733743	-	225.4	68.4	104.8
protein_coding	PABPC3	exon	1	chr13	25672117	+	1055.8	637.3	815.3
protein_coding	PCBP1	exon	1	chr2	70315666	+	280.9	256.6	275.1
protein_coding	PDSS2	exon	1	chr6	107780364	-	64.8	70.6	68.8
protein_coding	PGLS	exon	1	chr19	17626993	+	37	53.5	81.9
protein_coding	PLD3	exon	1	chr19	40873651	+	169.8	70.6	65.5
protein_coding	PNPLA8	exon	1	chr7	108210035	-	793.4	889.7	1002
protein_coding	PNPLA8	exon	1	chr7	108210055	-	55.6	51.3	19.6
protein_coding	POLN	exon	1	chr4	2230908	-	148.2	109.1	176.8
protein_coding	POLR2A	exon	1	chr17	7401133	+	1287.3	998.7	1031.5
protein_coding	PRRC2A	exon	1	chr6	31604122	+	3596.4	2564.2	3274.5
protein_coding	PRRC2A	exon	1	chr6	31604124	+	80.3	83.4	176.8
protein_coding	PSMD2	exon	1	chr3	184017101	+	151.3	136.9	206.3
protein_coding	PVRL2	exon	1	chr19	45375183	+	923	1028.7	1398.2
protein_coding	PVRL2	exon	1	chr19	45375185	+	74.1	49.2	65.5
protein_coding	RAI1	exon	1	chr17	17697624	+	80.3	59.9	55.7
protein_coding	RAI1	exon	1	chr17	17698014	+	154.4	68.4	104.8
protein_coding	RBM14	exon	1	chr11	66384903	+	586.5	594.5	553.4
protein_coding	RBP1	exon	1	chr3	139258425	-	101.9	89.8	88.4
protein_coding	RCE1	exon	1	chr11	66610663	+	194.5	44.9	163.7
protein_coding	RMND1	exon	1	chr6	151766705	-	188.3	94.1	199.7
protein_coding	RNASEH2A	exon	1	chr19	12918110	+	521.7	389.2	415.9
protein_coding	RP11-770J1.5	exon	1	chr11	118272366	+	299.4	203.2	140.8
protein_coding	SAMD11	exon	1	chr1	876600	+	55.6	51.3	88.4
protein_coding	SCN5A	exon	1	chr3	38674600	-	80.3	44.9	58.9
protein_coding	SEC24A	exon	1	chr5	133984812	+	169.8	186.1	124.4
protein_coding	SETD2	exon	1	chr3	47163412	-	111.1	121.9	75.3
protein_coding	SEZ6L2	exon	1	chr16	29896970	-	108	36.4	55.7
protein_coding	SHCBP1	exon	1	chr16	46637479	-	55.6	156.1	95
protein_coding	SLC25A39	exon	1	chr17	42400897	-	237.7	173.2	124.4
protein_coding	SLC25A4	exon	1	chr4	186064589	+	561.8	513.3	776.1
protein_coding	SLC25A5	exon	1	chrX	118602541	+	92.6	83.4	127.7
protein_coding	SLC35B1	exon	1	chr17	47783608	-	293.3	136.9	219.4
protein_coding	SLC35C1	exon	1	chr11	45827511	+	43.2	89.8	111.3
protein_coding	SLC35C2	exon	1	chr20	44987079	-	142	213.9	304.5
protein_coding	SLC39A14	exon	1	chr8	22269684	+	80.3	94.1	140.8
protein_coding	SNRNP200	exon	1	chr2	96949653	-	873.6	658.7	707.3
protein_coding	SOX4	exon	1	chr6	21595032	+	796.5	605.2	736.8
protein_coding	SRRM1	exon	1	chr1	24979042	+	321.1	374.3	252.1
protein_coding	SRRM2	exon	1	chr16	2810304	+	80.3	106.9	95
protein_coding	SRSF2	exon	1	chr17	74732381	-	77.2	40.6	101.5
protein_coding	SRSF2	exon	1	chr17	74732429	-	598.9	784.9	1097
protein_coding	STARD7	exon	1	chr2	96874031	-	80.3	141.2	111.3
protein_coding	STAT6	exon	1	chr12	57502041	-	74.1	55.6	95
protein_coding	TCF20	exon	1	chr22	42608700	-	188.3	139	170.3
protein_coding	TCHP	exon	1	chr12	110368812	-	74.1	141.2	108.1
protein_coding	TENM3	exon	1	chr4	183601733	+	55.6	38.5	85.1
protein_coding	TEX10	exon	1	chr9	103066100	-	367.4	207.4	412.6
protein_coding	TFAP4	exon	1	chr16	4312832	-	160.5	130.5	91.7
protein_coding	TLE1	exon	1	chr9	84228324	-	92.6	81.3	85.1
protein_coding	TM9SF2	exon	1	chr13	100153886	+	46.3	74.9	62.2
protein_coding	TMEM132A	exon	1	chr11	60701886	+	74.1	74.9	134.3
protein_coding	TPI1	exon	1	chr12	6976739	+	203.7	145.4	209.6
protein_coding	TRNAU1AP	exon	1	chr1	28880181	+	126.6	111.2	196.5
protein_coding	TTLL4	exon	1	chr2	219603019	+	0	77	65.5
protein_coding	UBAP2L	exon	1	chr1	154229566	+	145.1	111.2	186.6
protein_coding	UCK2	exon	1	chr1	165872168	+	67.9	57.7	22.9
protein_coding	WBSCR22	exon	1	chr7	73097373	-	52.5	81.3	19.6
protein_coding	WBSCR22	exon	1	chr7	73097583	-	101.9	49.2	98.2
protein_coding	WDR54	exon	1	chr2	74649298	+	398.2	466.2	425.7
protein_coding	ZACN	exon	1	chr17	74079503	-	83.4	59.9	62.2
protein_coding	ZC3H18	exon	1	chr16	88696960	+	614.3	479.1	350.4
protein_coding	ZNF384	exon	1	chr12	6787487	-	108	96.2	58.9
protein_coding	ZNF646	exon	1	chr16	31087897	+	43.2	68.4	95
rRNA	RNA5-8SP2	exon	1	chr16	33965563	+	3.1	151.8	58.9
rRNA	RNA5-8SP6	exon	1	chrY	10037838	+	302.5	220.3	294.7
rRNA	RNA5-8SP6	exon	1	chrY	10037843	+	287.1	158.3	232.5
rRNA	RNA5-8SP6	exon	1	chrY	10037845	+	358.1	207.4	275.1
rRNA	RNA5-8SP6	exon	1	chrY	10037852	+	101.9	314.4	183.4
rRNA	RNA5SP221	exon	1	chr6	143770952	+	55.6	49.2	78.6
snoRNA	SNORD89	exon	1	chr2	101889472	-	86.4	68.4	36
tRNA	chr10.tRNA6-ValTAC	tRNA	1	chr10	5895711	-	61.7	72.7	104.8
tRNA	chr11.tRNA5-LysTTT	tRNA	1	chr11	59323941	+	160.5	119.8	193.2
tRNA	chr11.tRNA8-SerGCT	tRNA	1	chr11	66115625	+	268.6	143.3	189.9
tRNA	chr12.tRNA2-SerCGA	tRNA	1	chr12	56584181	+	129.7	111.2	81.9
tRNA	chr12.tRNA6-TrpCCA	tRNA	1	chr12	98898089	+	123.5	47.1	52.4
tRNA	chr12.tRNA8-AlaTGC	tRNA	1	chr12	125424537	+	98.8	164.7	121.2
tRNA	chr12.tRNA8-AlaTGC	tRNA	1	chr12	125424546	+	77.2	81.3	29.5
tRNA	chr12.tRNA8-AlaTGC	tRNA	1	chr12	125424548	+	37	68.4	108.1
tRNA	chr14.tRNA12-PseudoTTT	tRNA	1	chr14	74055562	-	1901.6	1379.4	1994.2
tRNA	chr14.tRNA21-ThrTGT	tRNA	1	chr14	21081981	-	80.3	89.8	52.4
tRNA	chr14.tRNA21-ThrTGT	tRNA	1	chr14	21081982	-	438.4	536.8	419.1
tRNA	chr14.tRNA21-ThrTGT	tRNA	1	chr14	21081990	-	2182.5	1839.2	2053.1
tRNA	chr14.tRNA2-LeuTAG	tRNA	1	chr14	21093556	+	206.8	87.7	55.7
tRNA	chr14.tRNA4-ThrTGT	tRNA	1	chr14	21149851	+	74.1	98.4	134.3
tRNA	chr15.tRNA4-ArgTCG	tRNA	1	chr15	89878331	+	8893.8	7620	9401
tRNA	chr15.tRNA4-ArgTCG	tRNA	1	chr15	89878335	+	80.3	68.4	98.2
tRNA	chr15.tRNA4-ArgTCG	tRNA	1	chr15	89878338	+	11122.6	11837.4	14099.9
tRNA	chr15.tRNA4-ArgTCG	tRNA	1	chr15	89878343	+	14895	11418.2	14745
tRNA	chr15.tRNA4-ArgTCG	tRNA	1	chr15	89878353	+	34	119.8	72
tRNA	chr16.tRNA11-ProAGG	tRNA	1	chr16	3242048	+	71	74.9	13.1
tRNA	chr16.tRNA15-ThrCGT	tRNA	1	chr16	14379776	+	105	134.7	131
tRNA	chr16.tRNA15-ThrCGT	tRNA	1	chr16	14379782	+	620.5	301.5	507.5
tRNA	chr16.tRNA15-ThrCGT	tRNA	1	chr16	14379788	+	61.7	53.5	55.7
tRNA	chr16.tRNA22-MetCAT	tRNA	1	chr16	87417641	-	95.7	143.3	140.8
tRNA	chr16.tRNA22-MetCAT	tRNA	1	chr16	87417645	-	77.2	53.5	114.6
tRNA	chr16.tRNA26-LeuCAG	tRNA	1	chr16	57334409	-	222.3	92	124.4
tRNA	chr16.tRNA27-LeuTAG	tRNA	1	chr16	22207075	-	225.4	139	78.6
tRNA	chr16.tRNA27-LeuTAG	tRNA	1	chr16	22207086	-	361.2	286.6	350.4
tRNA	chr17.tRNA12-TrpCCA	tRNA	1	chr17	19411532	+	64.8	74.9	91.7
tRNA	chr17.tRNA14-ThrCGT	tRNA	1	chr17	29877125	+	657.5	447	586.1
tRNA	chr17.tRNA16-GlnTTG	tRNA	1	chr17	47269949	+	336.5	117.6	356.9
tRNA	chr17.tRNA19-ArgTCG	tRNA	1	chr17	73031239	+	3.1	51.3	58.9
tRNA	chr17.tRNA19-ArgTCG	tRNA	1	chr17	73031242	+	3639.6	3295.7	4024.3
tRNA	chr17.tRNA23-ArgCCG	tRNA	1	chr17	66016046	-	237.7	299.4	199.7
tRNA	chr17.tRNA28-CysGCA	tRNA	1	chr17	37025557	-	15.4	380.7	206.3
tRNA	chr17.tRNA28-CysGCA	tRNA	1	chr17	37025562	-	74.1	124	65.5
tRNA	chr17.tRNA28-CysGCA	tRNA	1	chr17	37025578	-	2315.3	1864.9	1899.2
tRNA	chr17.tRNA29-CysGCA	tRNA	1	chr17	37017949	-	52.5	104.8	88.4
tRNA	chr17.tRNA29-CysGCA	tRNA	1	chr17	37017970	-	478.5	485.5	586.1
tRNA	chr17.tRNA42-LeuTAG	tRNA	1	chr17	8023686	-	52.5	102.7	219.4
tRNA	chr17.tRNA6-TrpCCA	tRNA	1	chr17	8089735	+	145.1	106.9	140.8
tRNA	chr17.tRNA8-ThrAGT	tRNA	1	chr17	8090550	+	24.7	62	117.9
tRNA	chr19.tRNA10-IleTAT	tRNA	1	chr19	39902845	-	129.7	70.6	108.1
tRNA	chr19.tRNA4-ThrAGT	tRNA	1	chr19	33668035	+	30.9	92	124.4
tRNA	chr19.tRNA8-SeCTCA	tRNA	1	chr19	45981944	-	55.6	85.5	121.2
tRNA	chr1.tRNA32-MetCAT	tRNA	1	chr1	153643785	+	126.6	70.6	58.9
tRNA	chr1.tRNA56-ThrTGT	tRNA	1	chr1	222638349	+	407.5	583.8	451.9
tRNA	chr1.tRNA56-ThrTGT	tRNA	1	chr1	222638378	+	848.9	376.4	383.1
tRNA	chr1.tRNA56-ThrTGT	tRNA	1	chr1	222638386	+	172.9	94.1	75.3
tRNA	chr1.tRNA5-GluTTC	tRNA	1	chr1	17199113	+	216.1	209.6	232.5
tRNA	chr1.tRNA68-GlyGCC	tRNA	1	chr1	161493649	-	117.3	66.3	36
tRNA	chr1.tRNA86-ArgTCT	tRNA	1	chr1	159111439	-	77.2	57.7	55.7
tRNA	chr1.tRNA9-ArgTCT	tRNA	1	chr1	94313181	+	55.6	141.2	32.7
tRNA	chr2.tRNA5-IleTAT	tRNA	1	chr2	43037731	+	154.4	102.7	127.7
tRNA	chr6.tRNA100-LeuCAA	tRNA	1	chr6	28864012	-	4547.2	3361.9	4001.4
tRNA	chr6.tRNA100-LeuCAA	tRNA	1	chr6	28864017	-	92.6	194.6	117.9
tRNA	chr6.tRNA104-AlaTGC	tRNA	1	chr6	28785049	-	108	72.7	121.2
tRNA	chr6.tRNA105-AlaAGC	tRNA	1	chr6	28779862	-	200.7	124	147.4
tRNA	chr6.tRNA105-AlaAGC	tRNA	1	chr6	28779873	-	67.9	32.1	62.2
tRNA	chr6.tRNA105-AlaAGC	tRNA	1	chr6	28779874	-	209.9	149.7	222.7
tRNA	chr6.tRNA105-AlaAGC	tRNA	1	chr6	28779882	-	398.2	434.1	402.8
tRNA	chr6.tRNA107-AlaTGC	tRNA	1	chr6	28770581	-	166.7	70.6	108.1
tRNA	chr6.tRNA108-AlaAGC	tRNA	1	chr6	28763774	-	55.6	55.6	22.9
tRNA	chr6.tRNA119-AlaCGC	tRNA	1	chr6	28641617	-	157.4	139	180.1
tRNA	chr6.tRNA120-AlaAGC	tRNA	1	chr6	28626047	-	61.7	55.6	137.5
tRNA	chr6.tRNA121-ThrCGT	tRNA	1	chr6	28616023	-	886	564.6	543.6
tRNA	chr6.tRNA121-ThrCGT	tRNA	1	chr6	28616047	-	194.5	359.3	268.5
tRNA	chr6.tRNA125-ThrCGT	tRNA	1	chr6	28456803	-	500.1	466.2	301.3
tRNA	chr6.tRNA125-ThrCGT	tRNA	1	chr6	28456809	-	1392.3	1015.9	1270.5
tRNA	chr6.tRNA127-ThrTGT	tRNA	1	chr6	28442362	-	163.6	310.1	219.4
tRNA	chr6.tRNA127-ThrTGT	tRNA	1	chr6	28442370	-	935.4	541.1	592.7
tRNA	chr6.tRNA127-ThrTGT	tRNA	1	chr6	28442374	-	200.7	68.4	88.4
tRNA	chr6.tRNA140-LeuCAA	tRNA	1	chr6	27573434	-	253.1	183.9	147.4
tRNA	chr6.tRNA149-LysTTT	tRNA	1	chr6	27302802	-	450.7	466.2	609.1
tRNA	chr6.tRNA154-IleAAT	tRNA	1	chr6	27205363	-	135.8	98.4	65.5
tRNA	chr6.tRNA155-LeuTAA	tRNA	1	chr6	27198351	-	132.7	100.5	104.8
tRNA	chr6.tRNA34-ThrAGT	tRNA	1	chr6	27130060	+	15.4	151.8	91.7
tRNA	chr6.tRNA40-ValTAC	tRNA	1	chr6	27258427	+	30.9	68.4	58.9
tRNA	chr6.tRNA4-ArgTCG	tRNA	1	chr6	26323080	+	129.7	87.7	91.7
tRNA	chr6.tRNA4-ArgTCG	tRNA	1	chr6	26323085	+	2454.2	1503.5	1771.5
tRNA	chr6.tRNA60-ThrAGT	tRNA	1	chr6	27694513	+	80.3	181.8	173.5
tRNA	chr6.tRNA67-AlaAGC	tRNA	1	chr6	28678404	+	114.2	59.9	49.1
tRNA	chr6.tRNA69-ThrAGT	tRNA	1	chr6	28693797	+	46.3	79.1	68.8
tRNA	chr6.tRNA69-ThrAGT	tRNA	1	chr6	28693835	+	728.5	618.1	592.7
tRNA	chr6.tRNA74-LeuCAA	tRNA	1	chr6	28908917	+	889.1	596.7	586.1
tRNA	chr6.tRNA74-LeuCAA	tRNA	1	chr6	28908922	+	1935.6	1501.3	1617.6
tRNA	chr6.tRNA97-MetCAT	tRNA	1	chr6	28921055	-	191.4	98.4	183.4
tRNA	chr7.tRNA14-CysGCA	tRNA	1	chr7	149361953	+	135.8	87.7	131
tRNA	chr7.tRNA17-CysGCA	tRNA	1	chr7	149344058	-	657.5	727.1	704
tRNA	chr7.tRNA17-CysGCA	tRNA	1	chr7	149344079	-	247	288.7	255.4
tRNA	chr7.tRNA3-ArgCCT	tRNA	1	chr7	139025480	+	40.1	59.9	55.7
tRNA	chr8.tRNA10-MetCAT	tRNA	1	chr8	124169483	-	138.9	77	72
tRNA	chr8.tRNA10-MetCAT	tRNA	1	chr8	124169509	-	58.7	42.8	52.4
processed_transcript	RP11-105N13.4	exon	2	chr17	43707326	+	64.8	49.2	163.7
protein_coding	AHSA2	exon	2	chr2	61412650	+	163.6	147.6	144.1
protein_coding	ANKRD40	exon	2	chr17	48777094	-	324.1	340	288.2
protein_coding	ANKRD9	exon	2	chr14	102973355	-	40.1	74.9	81.9
protein_coding	AP4B1	exon	2	chr1	114438446	-	0	89.8	62.2
protein_coding	ATP5SL	exon	2	chr19	41944214	-	469.2	432	389.7
protein_coding	BEND7	exon	2	chr10	13541785	-	256.2	139	167
protein_coding	C19orf48	exon	2	chr19	51301649	-	188.3	57.7	55.7
protein_coding	CABIN1	exon	2	chr22	24560499	+	77.2	109.1	153.9
protein_coding	CC2D1A	exon	2	chr19	14024419	+	77.2	92	75.3
protein_coding	CDC34	exon	2	chr19	536260	+	129.7	77	81.9
protein_coding	CHD7	exon	2	chr8	61777788	+	30.9	87.7	62.2
protein_coding	COX11	exon	2	chr17	53042096	-	55.6	57.7	26.2
protein_coding	CYCS	exon	2	chr7	25163642	-	994	485.5	818.6
protein_coding	DAXX	exon	2	chr6	33289019	-	172.9	74.9	101.5
protein_coding	DCHS1	exon	2	chr11	6661765	-	58.7	8.6	52.4
protein_coding	DNAJC13	exon	2	chr3	132199282	+	145.1	70.6	108.1
protein_coding	DNLZ	exon	2	chr9	139257551	-	105	98.4	55.7
protein_coding	DRG1	exon	2	chr22	31823103	+	111.1	89.8	124.4
protein_coding	DSCR3	exon	2	chr21	38612853	-	77.2	64.2	58.9
protein_coding	EFNA5	exon	2	chr5	106763016	-	71	34.2	55.7
protein_coding	EIF3L	exon	2	chr22	38270418	+	105	47.1	75.3
protein_coding	ERBB2	exon	2	chr17	37863314	+	77.2	42.8	65.5
protein_coding	EXOC3	exon	2	chr5	457072	+	213	216	88.4
protein_coding	FAM105B	exon	2	chr5	14693019	+	61.7	15	68.8
protein_coding	FAM115A	exon	2	chr7	143573117	-	24.7	139	199.7
protein_coding	FAM209A	exon	2	chr20	55093270	+	92.6	151.8	183.4
protein_coding	FAM53C	exon	2	chr5	137677521	+	27.8	94.1	62.2
protein_coding	FARS2	exon	2	chr6	5369153	+	160.5	183.9	225.9
protein_coding	FASTKD2	exon	2	chr2	207631707	+	24.7	66.3	75.3
protein_coding	FIGNL1	exon	2	chr7	50514977	-	92.6	6.4	65.5
protein_coding	FLYWCH2	exon	2	chr16	2946567	+	401.3	132.6	229.2
protein_coding	GLRX3	exon	2	chr10	131943510	+	166.7	79.1	101.5
protein_coding	GPAA1	exon	2	chr8	145140252	+	27.8	145.4	157.2
protein_coding	GREB1L	exon	2	chr18	18963539	+	64.8	38.5	68.8
protein_coding	GSTM3	exon	2	chr1	110280320	-	188.3	183.9	212.8
protein_coding	HELZ	exon	2	chr17	65214804	-	80.3	23.5	52.4
protein_coding	HES5	exon	2	chr1	2461346	-	89.5	102.7	117.9
protein_coding	HINT2	exon	2	chr9	35813071	-	259.3	399.9	576.3
protein_coding	HIPK2	exon	2	chr7	139415775	-	463.1	374.3	376.6
protein_coding	HUWE1	exon	2	chrX	53561101	-	395.1	205.3	317.6
protein_coding	HUWE1	exon	2	chrX	53573759	-	74.1	79.1	98.2
protein_coding	IP6K1	exon	2	chr3	49765029	-	74.1	72.7	65.5
protein_coding	IPO13	exon	2	chr1	44433322	+	209.9	141.2	124.4
protein_coding	JKAMP	exon	2	chr14	59970652	+	543.3	297.3	334
protein_coding	KDM4B	exon	2	chr19	5110662	+	138.9	151.8	186.6
protein_coding	KIAA1191	exon	2	chr5	175782644	-	12.3	64.2	58.9
protein_coding	KPNB1	exon	2	chr17	45748073	+	484.7	331.5	271.8
protein_coding	LCOR	exon	2	chr10	98711923	+	247	254.5	324.2
protein_coding	LINGO1	exon	2	chr15	77906731	-	185.2	241.7	163.7
protein_coding	LINS	exon	2	chr15	101109687	-	77.2	4.3	65.5
protein_coding	LRFN4	exon	2	chr11	66627249	+	61.7	10.7	65.5
protein_coding	LRRC61	exon	2	chr7	150034196	+	203.7	72.7	68.8
protein_coding	MAP4K4	exon	2	chr2	102483695	+	55.6	10.7	75.3
protein_coding	2006-03-01	exon	2	chr5	10411587	+	302.5	278	301.3
protein_coding	MBNL1	exon	2	chr3	152150582	+	43.2	141.2	85.1
protein_coding	MCFD2	exon	2	chr2	47134979	-	129.7	213.9	232.5
protein_coding	MED12	exon	2	chrX	70356839	+	475.4	275.9	350.4
protein_coding	MED25	exon	2	chr19	50334673	+	280.9	207.4	239
protein_coding	MEX3A	exon	2	chr1	156047328	-	154.4	173.2	196.5
protein_coding	MIF	exon	2	chr22	24237278	+	787.2	883.3	939.8
protein_coding	MLXIP	exon	2	chr12	122614352	+	293.3	209.6	180.1
protein_coding	MN1	exon	2	chr22	28146942	-	86.4	92	189.9
protein_coding	MYBBP1A	exon	2	chr17	4443677	-	61.7	44.9	55.7
protein_coding	NACC1	exon	2	chr19	13246639	+	345.7	327.2	425.7
protein_coding	NAV2	exon	2	chr11	19854093	+	52.5	49.2	58.9
protein_coding	NFATC2IP	exon	2	chr16	28970333	+	172.9	72.7	180.1
protein_coding	NKX2-2	exon	2	chr20	21493083	-	55.6	40.6	62.2
protein_coding	NPRL2	exon	2	chr3	50385847	-	71	40.6	52.4
protein_coding	NSUN6	exon	2	chr10	18937504	-	154.4	205.3	209.6
protein_coding	NUSAP1	exon	2	chr15	41657631	+	206.8	106.9	131
protein_coding	PAN2	exon	2	chr12	56719148	-	111.1	115.5	147.4
protein_coding	PAX3	exon	2	chr2	223161736	-	64.8	70.6	95
protein_coding	PEF1	exon	2	chr1	32098839	-	95.7	64.2	117.9
protein_coding	PIAS4	exon	2	chr19	4013020	+	77.2	158.3	88.4
protein_coding	PIAS4	exon	2	chr19	4028729	+	194.5	109.1	45.8
protein_coding	PIK3C2B	exon	2	chr1	204423835	-	132.7	40.6	91.7
protein_coding	PIK3R4	exon	2	chr3	130463735	-	15.4	51.3	55.7
protein_coding	PIP4K2A	exon	2	chr10	22826196	-	61.7	139	144.1
protein_coding	PLD2	exon	2	chr17	4711125	+	30.9	68.4	65.5
protein_coding	PPDPF	exon	2	chr20	62152676	+	98.8	53.5	49.1
protein_coding	PPID	exon	2	chr4	159642525	-	101.9	38.5	68.8
protein_coding	PTBP1	exon	2	chr19	804834	+	209.9	235.3	281.6
protein_coding	PTPN9	exon	2	chr15	75782640	-	18.5	57.7	98.2
protein_coding	PXDN	exon	2	chr2	1653062	-	157.4	192.5	176.8
protein_coding	RBM17	exon	2	chr10	6152051	+	1420	1422.2	1450.6
protein_coding	RFWD3	exon	2	chr16	74695242	-	58.7	66.3	29.5
protein_coding	RHOBTB2	exon	2	chr8	22868102	+	64.8	59.9	72
protein_coding	RNF214	exon	2	chr11	117109736	+	188.3	89.8	206.3
protein_coding	RNF4	exon	2	chr4	2498796	+	55.6	32.1	78.6
protein_coding	RP11-139J15.7	exon	2	chr10	18937504	-	154.4	205.3	209.6
protein_coding	RP11-73M18.2	exon	2	chr14	104037976	+	243.9	121.9	101.5
protein_coding	S100A11	exon	2	chr1	152006268	-	2228.8	1080	1735.5
protein_coding	SLC10A3	exon	2	chrX	153716847	-	71	49.2	111.3
protein_coding	SLC25A11	exon	2	chr17	4841478	-	169.8	139	180.1
protein_coding	SNRNP200	exon	2	chr2	96949416	-	416.8	359.3	281.6
protein_coding	SNRNP200	exon	2	chr2	96970604	-	101.9	59.9	127.7
protein_coding	SPNS1	exon	2	chr16	28989236	+	142	128.3	137.5
protein_coding	SRRM2	exon	2	chr16	2811722	+	108	243.8	144.1
protein_coding	SUN2	exon	2	chr22	39134622	-	67.9	66.3	108.1
protein_coding	SUOX	exon	2	chr12	56396423	+	182.1	111.2	160.4
protein_coding	SUPV3L1	exon	2	chr10	70968402	+	95.7	53.5	19.6
protein_coding	TRAPPC1	exon	2	chr17	7834865	-	86.4	115.5	153.9
protein_coding	TXN2	exon	2	chr22	36876840	-	77.2	44.9	55.7
protein_coding	UBALD2	exon	2	chr17	74266337	+	80.3	100.5	104.8
protein_coding	UNC45A	exon	2	chr15	91474473	-	49.4	62	98.2
protein_coding	UNC45A	exon	2	chr15	91474475	-	882.9	821.2	946.3
protein_coding	USP2	exon	2	chr11	119243741	-	172.9	53.5	58.9
protein_coding	XRCC5	exon	2	chr2	216977783	+	401.3	410.6	514.1
protein_coding	YARS	exon	2	chr1	33276346	-	148.2	83.4	52.4
protein_coding	ZBED4	exon	2	chr22	50277663	+	58.7	87.7	68.8
protein_coding	ZC3H18	exon	2	chr16	88643569	+	503.2	577.4	893.9
protein_coding	ZNF384	exon	2	chr12	6782579	-	284	263.1	206.3
protein_coding	ZNF703	exon	2	chr8	37555349	+	43.2	57.7	75.3
protein_coding	AC104534.3	exon	3	chr19	39329235	-	169.8	160.4	167
protein_coding	ADCY7	exon	3	chr16	50327300	+	265.5	57.7	45.8
protein_coding	ANKRD46	exon	3	chr8	101534942	-	46.3	53.5	75.3
protein_coding	AP000350.4	exon	3	chr22	24237278	+	787.2	883.3	939.8
protein_coding	ARID1A	exon	3	chr1	27059220	+	247	160.4	170.3
protein_coding	AUNIP	exon	3	chr1	26162079	-	21.6	85.5	78.6
protein_coding	BCOR	exon	3	chrX	39933435	-	805.7	425.6	569.8
protein_coding	BCOR	exon	3	chrX	39933471	-	129.7	83.4	55.7
protein_coding	BCOR	exon	3	chrX	39933481	-	49.4	77	52.4
protein_coding	BCOR	exon	3	chrX	39933493	-	101.9	241.7	75.3
protein_coding	BCOR	exon	3	chrX	39933895	-	52.5	53.5	72
protein_coding	BRI3BP	exon	3	chr12	125509538	+	98.8	102.7	140.8
protein_coding	C10orf35	exon	3	chr10	71392719	+	18.5	64.2	111.3
protein_coding	CHAMP1	exon	3	chr13	115090108	+	58.7	64.2	131
protein_coding	COL6A1	exon	3	chr21	47423903	+	98.8	68.4	101.5
protein_coding	DNAJC21	exon	3	chr5	34950812	+	80.3	72.7	144.1
protein_coding	EIF2B2	exon	3	chr14	75475810	+	89.5	21.4	58.9
protein_coding	EIF4G1	exon	3	chr3	184033694	+	392.1	447	278.3
protein_coding	ETNK1	exon	3	chr12	22814028	+	268.6	231	304.5
protein_coding	EZR	exon	3	chr6	159206582	-	9.3	62	104.8
protein_coding	FAM155B	exon	3	chrX	68749721	+	120.4	49.2	108.1
protein_coding	FANCA	exon	3	chr16	89839707	-	61.7	53.5	45.8
protein_coding	FLYWCH1	exon	3	chr16	2979803	+	3.1	53.5	65.5
protein_coding	GNB1	exon	3	chr1	1720574	-	179	79.1	85.1
protein_coding	GOPC	exon	3	chr6	117896404	-	95.7	104.8	153.9
protein_coding	GTF3C2	exon	3	chr2	27549576	-	129.7	8.6	111.3
protein_coding	GTF3C2	exon	3	chr2	27565762	-	21.6	59.9	88.4
protein_coding	HSP90B1	exon	3	chr12	104335273	+	27.8	98.4	68.8
protein_coding	HSP90B1	exon	3	chr12	104336862	+	46.3	64.2	72
protein_coding	IDH3G	exon	3	chrX	153052357	-	71	66.3	131
protein_coding	KIAA1671	exon	3	chr22	25436003	+	61.7	79.1	78.6
protein_coding	KLHL29	exon	3	chr2	23862020	+	101.9	27.8	98.2
protein_coding	KPNA4	exon	3	chr3	160231952	-	129.7	102.7	85.1
protein_coding	MAGT1	exon	3	chrX	77126377	-	52.5	47.1	72
protein_coding	MDH2	exon	3	chr7	75693721	+	55.6	2.1	68.8
protein_coding	MET	exon	3	chr7	116380071	+	89.5	51.3	75.3
protein_coding	MYL6B	exon	3	chr12	56549247	+	92.6	102.7	108.1
protein_coding	PARP12	exon	3	chr7	139741549	-	129.7	55.6	108.1
protein_coding	PDCD6IP	exon	3	chr3	33907941	+	231.5	126.2	170.3
protein_coding	PDLIM1	exon	3	chr10	97023686	-	95.7	49.2	127.7
protein_coding	PIGO	exon	3	chr9	35092684	-	67.9	96.2	121.2
protein_coding	POLR3C	exon	3	chr1	145597572	-	132.7	104.8	140.8
protein_coding	PPP1R1A	exon	3	chr12	54976563	-	30.9	57.7	62.2
protein_coding	SLC25A23	exon	3	chr19	6442169	-	27.8	55.6	52.4
protein_coding	SLC4A2	exon	3	chr7	150772351	+	92.6	44.9	98.2
protein_coding	SP4	exon	3	chr7	21469905	+	92.6	51.3	65.5
protein_coding	SRRM1	exon	3	chr1	24981486	+	358.1	267.3	209.6
protein_coding	SRSF4	exon	3	chr1	29481231	-	3.1	79.1	91.7
protein_coding	TAF10	exon	3	chr11	6631865	+	40.1	59.9	140.8
protein_coding	TMEM256-PLSCR3	exon	3	chr17	7296197	-	77.2	25.7	88.4
protein_coding	TRMT1	exon	3	chr19	13218663	-	95.7	40.6	52.4
protein_coding	TSG101	exon	3	chr11	18528437	-	389	318.7	445.3
protein_coding	TYMS	exon	3	chr18	662235	+	157.4	113.3	95
protein_coding	UCK2	exon	3	chr1	165878678	+	114.2	81.3	173.5
protein_coding	YTHDC2	exon	3	chr5	112928742	+	77.2	51.3	19.6
protein_coding	ZCCHC8	exon	3	chr12	122958380	-	132.7	62	75.3
protein_coding	ZFYVE9	exon	3	chr1	52703857	+	151.3	23.5	75.3
processed_transcript	RP11-264B17.3	exon	4	chr16	28989236	+	142	128.3	137.5
processed_transcript	RP11-822E23.8	exon	4	chr17	21436349	-	89.5	51.3	98.2
processed_transcript	UHRF1	exon	4	chr19	4932912	+	194.5	273.7	183.4
protein_coding	ACAT2	exon	4	chr6	160199780	-	52.5	49.2	81.9
protein_coding	ANAPC10	exon	4	chr4	145985782	-	30.9	92	81.9
protein_coding	C19orf70	exon	4	chr19	5678604	-	129.7	66.3	137.5
protein_coding	CAMKK2	exon	4	chr12	121691151	-	123.5	59.9	78.6
protein_coding	CCDC51	exon	4	chr3	48474324	-	95.7	121.9	65.5
protein_coding	DND1	exon	4	chr5	140051315	+	101.9	94.1	29.5
protein_coding	FARP2	exon	4	chr2	242380793	+	80.3	62	49.1
protein_coding	FTL	exon	4	chr19	49469918	+	274.7	233.1	425.7
protein_coding	IGFBP6	exon	4	chr12	53495902	+	6.2	64.2	58.9
protein_coding	INCENP	exon	4	chr11	61897823	+	37	70.6	98.2
protein_coding	MDH2	exon	4	chr7	75694133	+	713.1	425.6	487.9
protein_coding	MKL1	exon	4	chr22	40825751	-	67.9	21.4	58.9
protein_coding	MPP6	exon	4	chr7	24690152	+	111.1	98.4	104.8
protein_coding	NOVA2	exon	4	chr19	46443274	-	287.1	235.3	366.7
protein_coding	PCNXL3	exon	4	chr11	65396333	+	92.6	87.7	193.2
protein_coding	PDLIM5	exon	4	chr4	95497044	+	145.1	190.3	235.8
protein_coding	PYCR1	exon	4	chr17	79892971	-	231.5	190.3	180.1
protein_coding	RPN2	exon	4	chr20	35833209	+	21.6	53.5	58.9
protein_coding	SLC16A1	exon	4	chr1	113459867	-	117.3	57.7	147.4
protein_coding	SSRP1	exon	4	chr11	57099898	-	27.8	77	104.8
protein_coding	TCOF1	exon	4	chr5	149753758	+	67.9	66.3	45.8
protein_coding	TMEM8A	exon	4	chr16	422173	-	154.4	98.4	153.9
protein_coding	VPS8	exon	4	chr3	184714159	+	77.2	119.8	55.7
protein_coding	ZNF773	exon	4	chr19	58024431	-	429.1	2651.9	3150
protein_coding	ZNF773	exon	4	chr19	58024433	-	77.2	290.9	268.5
protein_coding	ZWINT	exon	4	chr10	58118472	-	240.8	275.9	350.4
protein_coding	AGPAT1	exon	5	chr6	32137110	-	61.7	89.8	127.7
protein_coding	ASAH1	exon	5	chr8	17924519	-	83.4	66.3	170.3
protein_coding	ATF6B	exon	5	chr6	32089098	-	58.7	53.5	65.5
protein_coding	ATF7	exon	5	chr12	53928374	-	89.5	109.1	193.2
protein_coding	C11orf30	exon	5	chr11	76171061	+	268.6	286.6	284.9
protein_coding	CPT1B	exon	5	chr22	51008812	-	43.2	57.7	91.7
protein_coding	DCAF5	exon	5	chr14	69522073	-	176	102.7	98.2
protein_coding	DNM2	exon	5	chr19	10943307	-	46.3	192.5	167
protein_coding	FMN2	exon	5	chr1	240370886	+	240.8	216	206.3
protein_coding	MAP1B	exon	5	chr5	71494536	+	200.7	132.6	153.9
protein_coding	MSANTD3-TMEFF1	exon	5	chr9	103278994	+	0	64.2	52.4
protein_coding	SLC25A19	exon	5	chr17	73269613	-	83.4	47.1	68.8
protein_coding	SPRED1	exon	5	chr15	38631963	+	308.7	186.1	360.2
protein_coding	SRCAP	exon	5	chr16	30723378	+	892.2	609.5	478.1
protein_coding	TIMP3	exon	5	chr22	33255235	+	6.2	70.6	101.5
protein_coding	TMEFF1	exon	5	chr9	103278994	+	0	64.2	52.4
protein_coding	ATG9A	exon	6	chr2	220089165	-	27.8	85.5	58.9
protein_coding	BRD4	exon	6	chr19	15375438	-	86.4	72.7	186.6
protein_coding	CDC25A	exon	6	chr3	48222267	-	21.6	81.3	65.5
protein_coding	CPNE1	exon	6	chr20	34218936	-	154.4	119.8	81.9
protein_coding	CPSF6	exon	6	chr12	69652379	+	52.5	25.7	52.4
protein_coding	CSE1L	exon	6	chr20	47712934	+	259.3	224.6	396.2
protein_coding	DCP1A	exon	6	chr3	53338297	-	163.6	147.6	199.7
protein_coding	FAM208B	exon	6	chr10	5762843	+	58.7	79.1	55.7
protein_coding	GLB1	exon	6	chr3	33055614	-	259.3	162.5	209.6
protein_coding	KIAA1211	exon	6	chr4	57181825	+	108	74.9	186.6
protein_coding	KIF5C	exon	6	chr2	149868120	+	43.2	53.5	81.9
protein_coding	LOXL3	exon	6	chr2	74761298	-	101.9	74.9	206.3
protein_coding	MED25	exon	6	chr19	50333057	+	228.4	145.4	111.3
protein_coding	MTPAP	exon	6	chr10	30611377	-	361.2	370	235.8
protein_coding	NUP210	exon	6	chr3	13427821	-	355	263.1	311.1
protein_coding	RP11-793H13.10	exon	6	chr12	53928374	-	89.5	109.1	193.2
protein_coding	SH3PXD2A	exon	6	chr10	105372651	-	129.7	70.6	173.5
protein_coding	SH3PXD2A	exon	6	chr10	105372710	-	92.6	92	91.7
protein_coding	TBX3	exon	6	chr12	115112555	-	55.6	96.2	36
protein_coding	AGTPBP1	exon	7	chr9	88270194	-	145.1	139	144.1
protein_coding	BVES	exon	7	chr6	105563658	-	135.8	57.7	78.6
protein_coding	HCN3	exon	7	chr1	155258172	+	58.7	79.1	117.9
protein_coding	MED12	exon	7	chrX	70360532	+	135.8	79.1	163.7
protein_coding	PSMB7	exon	7	chr9	127115922	+	52.5	83.4	127.7
protein_coding	SCAF1	exon	7	chr19	50154128	+	447.6	427.7	465
protein_coding	TCP11L1	exon	7	chr11	33106620	-	67.9	57.7	65.5
protein_coding	ZNF205	exon	7	chr16	3169789	+	61.7	53.5	88.4
protein_coding	RPS6KC1	exon	8	chr1	213414300	+	142	98.4	160.4
protein_coding	USP36	exon	8	chr17	76803647	-	250.1	357.2	435.5
protein_coding	WTAP	exon	8	chr6	160176369	+	336.5	310.1	366.7
protein_coding	WTAP	exon	8	chr6	160176523	+	67.9	79.1	36
protein_coding	ZNF292	exon	8	chr6	87969744	+	67.9	72.7	78.6
protein_coding	BCL9	exon	9	chr1	147094288	+	52.5	51.3	26.2
protein_coding	CASZ1	exon	9	chr1	10713744	-	30.9	92	134.3
protein_coding	CNOT4	exon	9	chr7	135079148	-	80.3	42.8	58.9
protein_coding	ELF4	exon	9	chrX	129201358	-	142	134.7	153.9
protein_coding	KIF14	exon	9	chr1	200573000	-	64.8	74.9	19.6
protein_coding	NSUN6	exon	9	chr10	18840894	-	296.4	158.3	173.5
protein_coding	RPN1	exon	9	chr3	128341121	-	52.5	57.7	19.6
protein_coding	SMG7	exon	9	chr1	183502902	+	1179.2	1088.6	1106.8
protein_coding	SRCAP	exon	9	chr16	30724960	+	92.6	53.5	13.1
protein_coding	TRIM66	exon	9	chr11	8662603	-	80.3	51.3	88.4
protein_coding	ZNF335	exon	9	chr20	44589370	-	77.2	38.5	68.8
lincRNA	RP11-384K6.6	exon	10	chr4	119552546	+	71	21.4	81.9
protein_coding	ACSL6	exon	10	chr5	131289936	-	43.2	96.2	52.4
protein_coding	CENPN	exon	10	chr16	81062195	+	132.7	147.6	114.6
protein_coding	CUX1	exon	10	chr7	101821845	+	49.4	77	52.4
protein_coding	DDOST	exon	10	chr1	20978944	-	475.4	389.2	579.6
protein_coding	FAT1	exon	10	chr4	187539862	-	132.7	72.7	62.2
protein_coding	KDM6A	exon	10	chrX	44913142	+	80.3	53.5	45.8
protein_coding	KMT2D	exon	10	chr12	49445637	-	577.3	596.7	645.1
protein_coding	PATL1	exon	10	chr11	59420374	-	265.5	183.9	242.3
protein_coding	SGPL1	exon	10	chr10	72630822	+	157.4	89.8	104.8
protein_coding	SRCAP	exon	10	chr16	30727476	+	49.4	100.5	209.6
protein_coding	TROAP	exon	10	chr12	49725393	+	77.2	128.3	255.4
protein_coding	ZNF318	exon	10	chr6	43307518	-	247	293	301.3
protein_coding	ANKIB1	exon	11	chr7	92000875	+	52.5	12.8	55.7
protein_coding	HSP90AB1	exon	11	chr6	44220790	+	1139.1	684.4	789.1
protein_coding	KIF26A	exon	11	chr14	104644159	+	34	96.2	58.9
protein_coding	NELFB	exon	11	chr9	140166619	+	58.7	47.1	62.2
protein_coding	NSUN6	exon	11	chr10	18834910	-	64.8	59.9	88.4
protein_coding	RANGAP1	exon	11	chr22	41648931	-	12.3	70.6	78.6
protein_coding	SRRM2	exon	11	chr16	2813537	+	52.5	34.2	68.8
protein_coding	SRRM2	exon	11	chr16	2813837	+	848.9	1103.5	1149.3
protein_coding	SRRM2	exon	11	chr16	2816249	+	117.3	130.5	180.1
protein_coding	CARD9	exon	12	chr9	139257551	-	105	98.4	55.7
protein_coding	EEF2	exon	12	chr19	3978002	-	83.4	44.9	58.9
protein_coding	SIPA1L3	exon	12	chr19	38633300	+	67.9	81.3	117.9
protein_coding	SPECC1L	exon	12	chr22	24761534	+	324.1	226.7	196.5
protein_coding	IL17RA	exon	13	chr22	17590500	+	71	62	91.7
protein_coding	PEX5	exon	13	chr12	7361658	+	71	77	91.7
protein_coding	SEC24B	exon	13	chr4	110442679	+	21.6	59.9	62.2
protein_coding	TULP4	exon	13	chr6	158922933	+	74.1	83.4	68.8
protein_coding	DIAPH1	exon	14	chr5	140953195	-	120.4	113.3	91.7
protein_coding	GEN1	exon	14	chr2	17962272	+	148.2	57.7	98.2
protein_coding	NEK1	exon	14	chr4	170476780	-	30.9	51.3	111.3
protein_coding	FAM208B	exon	15	chr10	5791136	+	515.5	553.9	409.3
protein_coding	FANCD2	exon	15	chr3	10122817	+	61.7	53.5	32.7
protein_coding	EFTUD1	exon	16	chr15	82443952	-	611.2	547.5	645.1
protein_coding	FANCA	exon	16	chr16	89849501	-	95.7	64.2	75.3
protein_coding	KIF2A	exon	16	chr5	61662254	+	330.3	293	294.7
protein_coding	RBL2	exon	16	chr16	53504753	+	71	72.7	49.1
protein_coding	UNK	exon	16	chr17	73820487	+	64.8	83.4	29.5
protein_coding	YEATS2	exon	16	chr3	183490194	+	24.7	51.3	52.4
protein_coding	FAT1	exon	17	chr4	187527254	-	24.7	77	98.2
protein_coding	KAT6A	exon	17	chr8	41790956	-	145.1	160.4	117.9
protein_coding	MTMR14	exon	17	chr3	9731668	+	52.5	53.5	101.5
protein_coding	SPATA21	exon	17	chr1	16722666	+	342.7	290.9	366.7
protein_coding	AUTS2	exon	18	chr7	70255874	+	92.6	194.6	137.5
protein_coding	HERC1	exon	18	chr15	64017571	-	37	132.6	108.1
protein_coding	IPO9	exon	18	chr1	201839890	+	250.1	166.8	176.8
protein_coding	SRCAP	exon	18	chr16	30735175	+	52.5	38.5	95
protein_coding	SRCAP	exon	18	chr16	30736018	+	64.8	128.3	206.3
protein_coding	TRAF7	exon	18	chr16	2225897	+	302.5	207.4	347.1
protein_coding	NUP133	exon	19	chr1	229599322	-	219.2	162.5	212.8
protein_coding	WDFY3	exon	19	chr4	85717763	-	86.4	68.4	81.9
protein_coding	HEATR1	exon	21	chr1	236740181	-	61.7	55.6	36
protein_coding	PLXNA1	exon	21	chr3	126741032	+	71	117.6	147.4
protein_coding	TPP2	exon	21	chr13	103299576	+	61.7	111.2	117.9
protein_coding	PLXNA2	exon	22	chr1	208215595	-	74.1	59.9	75.3
protein_coding	NOTCH3	exon	24	chr19	15288706	-	71	64.2	42.6
protein_coding	EP400	exon	27	chr12	132514382	+	71	51.3	81.9
protein_coding	EP400	exon	27	chr12	132514398	+	444.5	367.8	193.2
protein_coding	HEATR5B	exon	29	chr2	37234376	-	123.5	59.9	16.4
protein_coding	CREBBP	exon	30	chr16	3778014	-	747.1	269.5	474.8
protein_coding	GBF1	exon	30	chr10	104135294	+	49.4	94.1	144.1
protein_coding	PHKA1	exon	30	chrX	71800915	-	123.5	98.4	137.5
protein_coding	TRRAP	exon	30	chr7	98550957	+	46.3	81.3	117.9
protein_coding	MED12	exon	31	chrX	70352229	+	43.2	68.4	104.8
protein_coding	NOTCH2	exon	31	chr1	120462111	-	160.5	66.3	81.9
protein_coding	NOTCH2	exon	34	chr1	120458650	-	77.2	164.7	95
protein_coding	DYNC1H1	exon	36	chr14	102482327	+	250.1	278	412.6
protein_coding	HECTD4	exon	36	chr12	112673052	-	80.3	81.3	114.6
protein_coding	NUP210	exon	36	chr3	13363238	-	95.7	188.2	206.3
protein_coding	NUP210	exon	36	chr3	13363282	-	209.9	207.4	222.7
protein_coding	PRKDC	exon	58	chr8	48749004	-	253.1	171.1	147.4
