# Supplementary material for: Sequence- and structure-specific cytosine-5 mRNA methylation by NSUN6
Source: Nucleic Acids Res. 2020 Dec 16;49(2):1006–22. doi: 10.1093/nar/gkaa1193 (PMC7826283; doi:10.1093/nar/gkaa1193)
Supplement: gkaa1193_Supplemental_Files [file gkaa1193_supplemental_files.zip › Supplemtary table 10.xlsx]

## Sheet: Ratios
Table S10. Codon enrichment in NSUN6-knockout cells at the indicated ribosome sites
	Minus5__ratio	1.pvalue	Minus4_log2_ratio	2.pvalue	Minus3_log2_ratio	3.pvalue	E-site(-2)_log2_ratio	4.pvalue	P-site(-1)_log2_ratio	5.pvalue	A-site(0)_log2_ratio	6.pvalue	1_.log2_ratio	7.pvalue	2_log2_ratio	8.pvalue	3_log2_ratio	9.pvalue
K-AAA	0.0161869	0.596316	0.117501	0.170622	0.0364391	0.498313	-0.0631297	0.285622	-0.158892	0.0949364	-0.17528	0.0341054	-0.0679886	0.398267	-0.0063446	0.987903	-0.0687929	0.316972
N-AAC	-0.0214058	0.290157	0.249961	0.000367358	0.105142	0.00425572	0.111684	0.00650657	-0.0120396	0.450609	-0.0747468	0.121532	0.0196564	0.619953	-0.0786156	0.0498255	-0.010913	0.641763
K-AAG	0.0629916	0.353465	0.0185842	0.681978	0.000105344	0.885358	-0.0451602	0.551274	-0.0735584	0.354019	0.0500798	0.250009	-0.118138	0.16405	-0.0385234	0.547939	-0.130949	0.0472896
N-AAT	0.0354957	0.366392	0.180406	0.0106029	0.123093	0.000969303	0.00580837	0.639192	-0.00171948	0.779733	-0.000435902	0.85421	0.0394687	0.0284991	-0.00283761	0.929192	-0.0063531	0.777141
T-ACA	0.299276	0.00395764	0.0362759	0.0979385	0.132996	0.00908248	0.115615	0.00437224	0.0767451	0.00736867	0.0963499	0.0179826	-0.00950627	0.450685	0.0507786	0.0198764	0.0659172	0.0664035
T-ACC	-0.0373449	0.596964	0.0803457	0.697731	0.152242	0.234616	0.187863	0.138938	-0.0673602	0.347708	0.185892	0.187313	0.0740572	0.625094	-0.0316357	0.63591	0.205187	0.396227
T-ACG	0.117124	0.0648144	-0.177468	0.038055	0.095397	0.0300625	0.209742	0.000184411	-0.0224546	0.38	0.300715	4.40156e-05	-0.0781429	0.0325247	-0.0280282	0.444299	-0.0413577	0.169058
T-ACT	-0.0223316	0.563176	-0.0121915	0.71488	0.242368	0.00179337	0.166697	0.0147427	-0.0778926	0.0931866	0.0735837	0.173784	-0.00245717	0.699116	-0.0643815	0.181251	0.073625	0.365112
R-AGA	0.587175	0.0214758	0.106212	0.158228	0.116952	0.13248	0.00550069	0.781704	-0.0396653	0.785788	-0.163513	0.0434763	-0.0806764	0.316072	0.0181582	0.668454	0.00610952	0.716068
S-AGC	0.295126	0.00703732	0.0737429	0.288426	0.0780838	0.212255	0.0612648	0.323905	-0.177274	0.0133109	-0.0103711	0.621949	-0.00281737	0.737336	0.0463723	0.101763	0.0338739	0.762775
R-AGG	0.489701	0.0284599	-0.0562105	0.363785	0.105376	0.233007	-0.000623423	0.933201	-0.01658	0.936651	0.143357	0.0419254	-0.127418	0.120642	0.0949929	0.166811	-0.13913	0.0630649
S-AGT	0.43499	0.0200801	0.0588923	0.135662	-0.0834282	0.0559445	0.0515182	0.184244	-0.285386	0.000394438	-0.0162716	0.893977	-0.00469541	0.981308	0.0802166	0.128853	0.0686818	0.0991464
I-ATA	0.0828081	0.0751862	0.301532	0.00424196	0.00770494	0.694741	0.0136832	0.480497	-0.154839	0.0750177	0.00518903	0.656153	0.152515	0.0150061	0.0967712	0.0275653	0.0512166	0.266525
I-ATC	-0.164841	0.18217	0.0600427	0.737021	0.102077	0.137561	0.000462151	0.834998	0.0787407	0.410304	0.0575151	0.704109	0.0992451	0.243145	-0.00492615	0.79446	0.124714	0.245745
M-ATG	0.0469306	0.327789	0.0676951	0.054418	0.0454149	0.211369	-0.0138602	0.613339	-0.119165	0.0373671	-0.13016	0.000847373	0.0369043	0.309238	0.0303801	0.141869	0.0384139	0.121752
I-ATT	-0.0954839	0.0413836	0.126429	0.0249117	0.0748367	0.074324	-0.079135	0.048262	0.0162663	0.646835	0.173386	0.00620716	0.173587	0.0052821	-0.0330929	0.255238	0.0558423	0.124246
Q-CAA	-0.300735	0.00888768	0.103026	0.000641545	0.0768886	0.00354282	0.0902488	0.00688375	0.0250239	0.540302	0.170029	0.0137283	0.0089746	0.524666	0.0328978	0.25759	-0.0212019	0.470059
H-CAC	-0.487802	0.0793607	0.0695922	0.748074	0.125488	0.257565	0.166893	0.187178	-0.124577	0.154174	0.320681	0.032227	0.0750398	0.62394	0.0324905	0.96233	-0.0539794	0.547882
Q-CAG	-0.298285	0.0120122	-0.154977	0.0443769	-0.00833061	0.659308	0.125614	0.00956184	-0.0765066	0.0349881	0.227787	0.00212817	0.0119026	0.653389	0.110828	0.00285317	-0.0326377	0.320207
H-CAT	-0.227191	0.0432403	0.164529	0.0342056	0.224476	0.0041677	0.140716	0.0407473	-0.103754	0.135653	0.0375146	0.495962	0.0639171	0.163576	0.0355276	0.232894	-0.0278873	0.392673
P-CCA	-0.294957	0.113886	-0.0811751	0.382434	0.0719366	0.600271	0.120224	0.163459	0.561601	0.00278928	0.594846	0.000855449	0.134185	0.216061	0.163759	0.160763	0.268079	0.000670305
P-CCC	-1.16187	0.0686608	-0.157518	0.359154	0.203585	0.161491	0.207186	0.271497	0.532255	0.0070383	0.828622	8.38843e-05	0.227615	0.146651	0.0792692	0.710166	0.419794	0.0783782
P-CCG	-0.609177	0.0778587	-0.234337	0.177413	0.0195698	0.862727	0.0466681	0.567868	0.407818	0.0043534	0.765693	0.0015525	0.085115	0.46907	-0.112015	0.297388	0.174748	0.232754
P-CCT	-0.544324	0.120333	-0.176341	0.296533	0.220946	0.0699441	0.112785	0.429292	0.328155	0.0197137	0.559591	0.00349327	0.0622802	0.697504	0.047408	0.656387	0.337787	0.0709221
R-CGA	0.125362	0.0714309	-0.131445	0.0775239	0.0606177	0.190503	0.0688982	0.0642487	0.381549	0.000433518	0.387679	0.00608228	-0.0151967	0.792859	0.0346864	0.171198	-0.0245806	0.35265
R-CGC	-0.171258	0.168723	-0.196148	0.022089	0.10802	0.156482	0.171935	0.0691351	0.208617	0.0473271	0.267878	0.0293537	-0.108096	0.118501	-0.0861785	0.262118	-0.155605	0.20437
R-CGG	0.0561759	0.337939	-0.262475	0.033832	0.0430011	0.123766	0.156426	0.000611021	0.0993492	0.037443	0.274663	0.000206706	-0.0155189	0.412234	0.0700348	0.189118	-0.19046	0.00176603
R-CGT	0.126957	0.0249139	0.037464	0.642846	0.224679	0.0109129	0.227838	0.00203017	-0.0288499	0.378996	0.401723	0.000535152	0.0338682	0.108453	-0.0254637	0.379662	-0.245547	0.000106111
L-CTA	-0.184058	0.108058	0.0833635	0.0678434	0.0813098	0.177108	0.121605	0.0345945	0.477884	0.000133317	-0.108829	0.249245	-0.047756	0.174374	0.00211321	0.94749	0.231267	0.0117122
L-CTC	-0.676984	0.117543	-0.115814	0.487304	0.190548	0.15933	0.190213	0.180786	0.241847	0.0902445	-0.0183073	0.715422	0.132519	0.169523	-0.0223053	0.708439	0.373337	0.0187192
L-CTG	-0.322613	0.0714294	-0.159758	0.168831	0.0505466	0.431022	0.0389854	0.529902	0.194567	0.00881539	0.317754	0.000746668	0.00766714	0.853818	0.0511281	0.214119	0.0725856	0.0599421
L-CTT	-0.30872	0.143151	0.00884244	0.949567	0.240253	0.046173	0.144371	0.114244	0.242137	0.0192268	0.0860702	0.377482	0.112547	0.142713	-0.0316279	0.653637	0.156967	0.0594382
E-GAA	-0.0374786	0.915011	0.0642668	0.453467	-0.196062	0.0956266	-0.168354	0.217798	-0.462858	0.0350261	-0.294211	0.0289503	-0.0846302	0.582738	-0.0445805	0.808326	-0.057383	0.754419
D-GAC	-0.228823	0.00167401	0.0176316	0.487913	-0.0861476	0.000977313	-0.126414	0.0028626	-0.146771	0.00238788	-0.0536499	0.024421	0.000215263	0.920311	-0.136916	0.00172516	-0.0525172	0.119939
E-GAG	-0.000495052	0.879595	-0.183138	0.0480535	-0.2538	0.0144402	-0.207578	0.0177752	-0.391566	0.0109445	-0.14134	0.0450558	-0.166172	0.109916	-0.0791791	0.269362	-0.0563283	0.368564
D-GAT	-0.135324	0.271493	-0.0229154	0.963705	-0.150884	0.0653888	-0.159826	0.189448	-0.207496	0.054818	-0.0786948	0.416249	-0.0481428	0.794472	-0.113137	0.366304	-0.140492	0.123747
A-GCA	0.0174913	0.591436	-0.157635	0.0059308	-0.0895592	0.0123935	0.0936128	0.0251456	0.221716	0.000106105	0.0132419	0.636901	-0.0364337	0.0202285	-0.008409	0.648798	0.0805565	0.15462
A-GCC	-0.195629	0.192205	-0.154698	0.226486	0.0932767	0.467516	0.140097	0.322884	0.265359	0.0388318	0.0298698	0.99276	0.0606639	0.734749	0.0215143	0.94849	0.199014	0.465903
A-GCG	-0.358998	0.000862207	-0.53692	0.00111855	-0.155659	0.00122523	0.103891	0.0986243	0.0381163	0.281664	-0.0658457	0.190916	-0.19354	0.000683234	0.045909	0.286809	-0.106396	0.00589902
A-GCT	-0.24128	0.0379016	-0.229745	0.0171711	-0.0340718	0.519987	-0.0280904	0.38988	0.0938119	0.0272404	0.0404132	0.160448	-0.0458105	0.0015924	0.0140836	0.483975	0.0957446	0.126973
G-GGA	0.569661	0.0218364	0.0300708	0.572316	-0.047703	0.431407	0.0125564	0.693186	-0.168456	0.0138435	0.107996	0.0711918	-0.120104	0.081668	-0.0086513	0.933754	-0.0305455	0.709932
G-GGC	0.323048	0.0164921	-0.245192	0.0115762	-0.0994797	0.135849	0.00588832	0.985118	0.011791	0.99416	0.251376	0.0195403	-0.105346	0.0291961	-0.128477	0.0373922	-0.0449308	0.384477
G-GGG	0.446304	0.0318228	-0.100072	0.0677801	-0.0663084	0.370966	0.0215368	0.640531	-0.12154	0.00456384	0.142446	0.00422907	-0.0968845	0.0526761	0.136882	0.000654328	-0.102078	0.0442639
G-GGT	0.369773	0.0220887	-0.0645	0.123596	-0.12633	0.0513434	0.0966989	0.0699301	-0.142408	0.00339687	0.109876	0.0335777	-0.0194677	0.949634	-0.111458	0.0121395	-0.0772799	0.0216143
V-GTA	0.124005	0.125156	0.141478	0.0128572	-0.106384	0.0458939	-0.1443	0.0217012	-0.136771	0.00533195	0.317001	0.011661	0.120457	0.0998473	0.00452037	0.837384	0.0711535	0.173041
V-GTC	-0.178932	0.331708	0.0758138	0.626684	-0.0469671	0.566346	0.0682357	0.348689	0.0956656	0.369263	-0.199018	0.0794302	0.0385024	0.720987	0.083845	0.370755	0.173598	0.118688
V-GTG	-0.014164	0.805447	0.0172304	0.700175	0.0110768	0.904227	0.0334631	0.420891	0.0373482	0.303013	0.0388281	0.0320549	0.0130958	0.39412	0.0747695	0.0044065	0.072834	0.0425346
V-GTT	0.0378739	0.273704	0.0658187	0.28017	-0.00289392	0.912484	0.000414972	0.770743	0.163064	0.0382456	-0.0416409	0.404959	0.143778	0.0176522	0.0083412	0.580065	0.106209	0.0362554
STOP-TAA	-0.366559	0.0812063	-0.476166	0.160645	0.0432737	0.506256	-0.255691	0.0841665	1.33019	0.00153138	-0.451908	0.00699498	-0.0183897	0.698861	-0.0911021	0.0993977	-0.021666	0.921111
Y-TAC	-0.314029	0.0409547	0.0731848	0.180715	-0.0062749	0.691516	-0.163978	0.0776934	0.272642	0.00680662	0.512282	0.00470148	0.0399175	0.800352	-0.0590659	0.363792	0.0111443	0.928689
STOP-TAG	-0.0246595	0.689615	-0.702629	0.0445285	-0.493238	0.161906	-0.000146062	0.700226	0.515456	0.0295626	-0.546857	0.00797994	-0.154032	0.0248996	-0.190094	0.0302289	-0.0519693	0.666866
Y-TAT	-0.184143	0.0677794	0.149098	0.00295567	0.0711476	0.0078498	-0.214147	0.000464297	0.0279554	0.21704	0.150646	0.0512398	0.119669	0.00711346	0.059266	0.0283757	-0.0109925	0.860455
S-TCA	0.0903476	0.182391	0.0106849	0.978501	-0.037564	0.473292	0.183475	0.00816846	0.121924	0.0140375	0.182012	0.00109491	0.0736623	0.137451	0.0204449	0.697344	0.216464	0.0225436
S-TCC	-0.436241	0.206564	0.0145109	0.898047	-0.00953812	0.80352	0.195278	0.419703	0.196014	0.222691	0.112633	0.61969	0.0664391	0.858293	0.116213	0.445959	0.368417	0.0459048
S-TCG	-0.223143	0.157201	-0.0733656	0.408676	0.00296302	0.786851	0.295831	0.000503053	0.260318	0.00519056	0.117365	0.162027	-0.167558	0.0242538	-0.216661	0.000874236	-0.00562747	0.733943
S-TCT	-0.163576	0.30958	-0.0558182	0.6142	-0.00798621	0.86319	0.211899	0.102863	0.0757055	0.461456	-0.0193279	0.698055	0.0447746	0.71705	0.00143185	0.976918	0.216232	0.0215091
STOP-TGA	0.812002	0.0130885	0.21148	0.0663256	-0.164721	0.175762	-0.0704273	0.245914	1.20408	0.00130188	-0.443474	0.0116305	-0.0120499	0.47644	-0.261641	0.00670932	0.0618591	0.50202
C-TGC	0.101915	0.238337	-0.0531099	0.54027	0.249582	0.0494665	0.369707	0.0192723	0.340686	0.018868	0.426202	0.00655333	0.105037	0.306642	-0.0156399	0.698129	0.155518	0.180933
W-TGG	0.125027	0.407096	-0.154757	0.00145619	-0.119349	0.00542633	-0.0686263	0.0741567	0.0326897	0.367804	0.0896688	0.38044	0.0569905	0.0924345	0.145912	0.0357374	-0.0573569	0.0632987
C-TGT	0.4144	0.0125146	0.138538	0.156302	0.253479	0.00109302	0.377649	0.000215374	0.04527	0.304302	0.186998	0.0302999	0.240196	0.00373058	0.13161	0.00211492	0.0907219	0.0131602
L-TTA	0.31165	0.000897826	0.36359	0.00556408	0.0609739	0.00176565	0.0137586	0.489341	0.256164	0.00157471	0.316769	0.00145472	0.08527	0.0121414	0.113161	0.0244468	0.164813	0.0765261
F-TTC	-0.207426	0.28552	0.044657	0.951559	0.115273	0.510698	0.0293111	0.873828	-0.154415	0.287392	-0.0597136	0.448362	-0.0656648	0.447435	0.061721	0.647081	0.218555	0.0967477
L-TTG	-0.187859	0.00567205	-0.0393811	0.487888	-0.00522063	0.895177	-0.0433857	0.270726	0.330058	0.00727359	0.148633	0.0062358	0.0770089	0.022647	0.0796992	0.135544	0.0582697	0.147886
F-TTT	-0.0450261	0.480985	0.1545	0.076375	0.074185	0.266753	-0.0487393	0.50383	-0.0888361	0.160975	0.0155203	0.670906	0.104734	0.0330203	0.0288033	0.453743	0.174641	0.0413353
