# Supplementary material for: Sequence- and structure-specific cytosine-5 mRNA methylation by NSUN6
Source: Nucleic Acids Res. 2020 Dec 16;49(2):1006–22. doi: 10.1093/nar/gkaa1193 (PMC7826283; doi:10.1093/nar/gkaa1193)
Supplement: gkaa1193_Supplemental_Files [file gkaa1193_supplemental_files.zip › Supplemtary table 7.xlsx]

## Sheet: ALL
Table S7. Methylation at all miCLIP sites (left), only miCLIP sites containing the CTCCA motif (middle) and miCLIP sites without the motif (right) in the indicated datasets.
		-10	-9	-8	-7	-6	-5	-4	-3	-2	-1	0	1	2	3	4	5	6	7	8	9	10				-10	-9	-8	-7	-6	-5	-4	-3	-2	-1	0	1	2	3	4	5	6	7	8	9	10
H9.KO1	Yes	70.7584	80.1641	46.0897	39.9257	54.1952	78.8113	36.9685	44.0314	45.1419	80.5098	1236.55	31.0384	28.156	46.5448	25.8665	46.4564	66.6522	55.9621	34.5588	62.4087	56.6913		H9.KO1	Yes	22.6924	25.6976	4.70905	13.8333	5.30612	10.8397	0.0332226	12.0904	7.48718	3.93907	15.954	0	19.5497	19.561	0	0.3125	26.0962	13	10.406	9.30809	7.20926		H9.KO1	Yes
H9.KO2	Yes	31.5052	50.5252	39.5032	27.8701	57.4662	58.1172	16.7472	50.9661	54.5239	65.6972	928.977	27.4405	15.4448	31.0745	44.0732	49.3943	48.7349	35.9023	41.695	47.4352	34.4845		H9.KO2	Yes	2.33459	0.674725	1.58401	7.9885	0.62433	3.01235	1.0738	15	2.16923	7.8109	10.9818	0	4.87912	8.06344	0	5.64777	5.72436	5.12677	7.87463	2.42857	11.2597		H9.KO2	Yes
H9.KO6o	Yes	15.9375	7.89746	14.0526	4.5	17.2128	10.7007	1.00962	8.27778	13.1667	11.7619	251.548	5.35714	3	6.34188	3	19.1615	1.51724	3.45455	14.0295	12.3047	5.79981		H9.KO6o	Yes	6	2.1087	1.5	1.5	7.21277	1.20408	0.625	2	0	4.57143	10.2259	0	1	5.23077	0	1	0	0.454545	1.14286	1	0.0714286		H9.KO6o	Yes
H9.KO7o	Yes	14.5199	14.3967	27.3718	18.6667	6.76923	11.6561	11.2051	10.8755	11.6091	10.1359	243.544	6.74854	5	5.70889	21	7.71237	11.7679	1.75	19.7703	15.7639	10.1483		H9.KO7o	Yes	4	0	20	5	3	4	3.71429	3	0	0.666667	8.625	0	0	2.56604	0	0	0	0	2	0	3.80357		H9.KO7o	Yes
H9.KOc	Yes	39.8617	57.0761	49.6907	35.8194	49.6336	39.7754	30.879	49.8419	46.6357	52.7199	916.613	22.341	12.7987	31.7202	41.9821	46.444	28.0787	36.6137	26.4968	46.3484	22.0259		H9.KOc	Yes	8.9697	3.62417	8.40749	8.02564	11.7933	4.04532	1.17442	2.625	0.949612	6.46873	5.67108	0	3.87417	8.71475	0	0.263158	1.18868	13.0151	6.10224	6.6969	5.98858		H9.KOc	Yes
H9.OEX1	Yes	15.4773	12.3618	19.4349	25.679	32.3421	16.8336	3.81705	28.29	35.8087	25.5521	990.893	17.4791	5.27778	15.9153	14.4537	19.2857	14.776	21.9034	13.5724	33.2339	10.0009		H9.OEX1	Yes	0	0.172619	1.78571	4	0.202393	0	0.107527	10.1923	2.66667	2	469.467	0	1.66667	9.65183	0	0	4	5.06897	4.20272	9.38095	3.33333		H9.OEX1	Yes
H9.OEX2	Yes	43.5929	29.2283	39.7443	34.5084	29.3042	29.5963	12.9522	28.7326	38.4425	66.022	1477.98	11.9869	6.65936	11.5467	7.40397	24.1559	27.3903	18.2623	22.7198	22.769	19.7135		H9.OEX2	Yes	20	3.42739	0.333333	6.56085	4.81977	9.26684	2	14	2.27273	13.9808	801.814	0	4.30642	3.81667	0	1	9	6.81911	9.12727	7.21429	4.04762		H9.OEX2	Yes
H9.WT	Yes	63.3557	61.401	40.5889	47.4857	50.4602	76.903	40.4252	32.2264	36.212	62.0226	979.908	52.0053	16.2473	30.7597	23.8491	54.6788	41.5939	44.0751	29.9038	54.4758	70.4793		H9.WT	Yes	2.84295	14.6603	3.39827	15.822	3.60248	19.0457	1.58824	0.2	2.34483	3.85533	23.4746	0	4.19945	8.25943	0	0	1	11.3632	4.23203	2.98865	4.40497		H9.WT	Yes
H9.WT-EV1	Yes	30.7	20.8116	36.148	40.6722	34.0034	29.0526	28.318	50.4638	32.1434	26.1265	875.029	20.3549	22.5191	28.749	14.4834	35.7819	19.0546	32.0795	25.5369	28.8751	50.2284		H9.WT-EV1	Yes	22.9468	7.09467	10.625	19.2632	6.01707	1.0885	0.318471	10.5278	1.83333	2.6	36.7055	0	4.45704	14.6062	0	4	0	9.44002	10.756	8.50649	9.93505		H9.WT-EV1	Yes
H9.WT-EV2	Yes	35.3247	47.5285	35.8806	57.5441	33.9849	42.104	30.6962	44.4202	45.6994	69.4972	855.267	23.6096	11.8725	51.0558	25.2833	26.2738	36.4446	25.1685	50.5607	35.5246	22.5752		H9.WT-EV2	Yes	13	21.3184	4.8961	30.7619	7.09375	2.42857	10.3	10.7821	3.65966	5.59174	13.0398	0	0.942708	28.546	0	2	1	12.2113	9.34115	6.26623	4.10646		H9.WT-EV2	Yes
H9.WTc	Yes	70.7476	74.3567	52.4387	49.1081	91.9998	39.1529	13.7482	43.5825	48.1555	65.6623	1251.07	28.0028	12.6938	51.5668	17.027	58.2656	36.2904	31.7034	23.4006	52.2783	29.2825		H9.WTc	Yes	7.53221	8.204	4.25637	17.4168	2.83454	8.71875	3.77607	8.82991	9.55128	15.4803	223.045	0	6.93953	28.7388	0	0.666667	3.79412	6.66138	4.13804	9.71891	12.2295		H9.WTc	Yes
H9.WTo	Yes	6.71861	16.1819	15.8314	10	14.0101	18.2577	10	6.74242	3.625	21.5031	476.727	8.22222	15.0847	22.0847	0.416667	16.5436	15.845	6.16346	6.26237	24.594	9.32902		H9.WTo	Yes	0	0.108696	1.45455	9	4	5	7	2.90909	0	2	151.851	0	11.0847	22.0847	0	0	0	0.625	0.634921	6	0		H9.WTo	Yes
HEK.KO1	Yes	45.3004	79.5878	29.4868	40.7175	60.7108	13.7722	23.9363	45.7254	48.5224	49.7546	976.682	23.4609	30.898	38.9943	27.1576	42.6427	45.7137	25.0352	28.5128	59.032	26.2243		HEK.KO1	Yes	3.21429	13.1796	3.78571	4.23214	3.09253	0.316456	0.755213	1.33333	13.4286	6.34259	5.76458	0	22.1361	13.1687	0	0	4	4.15075	0.453096	15.75	5.16949		HEK.KO1	Yes
HEK.KO2	Yes	31.9862	37.054	21.9655	46.9046	22.504	18.7415	15.342	45.2005	16.0035	31.6975	784.055	19.3846	5.14477	16.337	11.8025	30.2302	32.8125	19.0727	12.6856	32.4221	25.2047		HEK.KO2	Yes	3.5	0	0.125	14.8069	0.330579	1	0.0793651	0.574534	0	4.23166	13.8951	0	0.882867	0.333333	0	0	0	5.2381	5.90058	6.41667	3.53295		HEK.KO2	Yes
HEK.RES1	Yes	50.5598	60.329	44.7616	45.1128	38.8596	49.8554	39.4653	64.1219	32.1488	65.6027	1111.31	20.4999	16.1618	54.0772	13.6335	45.4739	49.9888	38.4273	29.4703	34.1132	48.3446		HEK.RES1	Yes	6.88889	5.54094	7.47619	5.115	2.20035	4.20202	3.3937	11.4426	3.25	17.1964	111.497	0	5.32842	31.8571	0	3.42857	8	24.4339	9.23608	10.5	6.76515		HEK.RES1	Yes
HEK.RES2	Yes	55.4076	48.1799	38.682	22.9934	44.8963	29.452	48.884	33.76	36.385	49.0738	985.278	24.6598	20.9222	40.0537	15.6743	26.8388	26.4845	22.8682	24.6932	27.9054	9.18888		HEK.RES2	Yes	19.5604	1.94698	7.0461	2.88462	6.0301	4	11.1026	1.60606	2.625	3.36256	94.8805	0	11.1444	18.1213	0	4	5.71429	4.80633	3.89043	0	0.454545		HEK.RES2	Yes
HEK.WT	Yes	75.1454	89.8637	60.179	75.3032	88.7801	59.3639	36.1691	69.0914	61.6356	85.8611	1457.14	42.6315	22.7348	88.6291	23.4292	96.2797	75.1801	43.0498	79.9865	78.2068	49.4509		HEK.WT	Yes	35.2368	32.0186	4.56293	8.4458	7.23427	24.2312	2.35536	27.2584	7.21053	8.34018	430.859	0	13.8517	71.6329	0	9.3125	0.875576	9.80258	10.8594	21.6109	5.04556		HEK.WT	Yes
H9.KO1	No	2068.24	2256.84	2270.91	2246.07	2476.8	2124.19	1529.03	2026.97	2106.86	2156.49	5438.45	683.962	1655.84	1916.46	867.133	1779.54	2216.35	1782.04	1904.44	2418.59	1879.31		H9.KO1	No	394.308	383.302	460.291	446.167	525.694	328.16	272.967	459.91	287.513	537.061	1222.05	0	1238.45	1207.44	0	198.688	213.904	351	257.594	378.692	226.791		H9.KO1	No
H9.KO2	No	2063.49	2165.47	2242.5	2120.13	2362.53	1867.88	1487.25	1899.03	2005.48	2010.3	5243.02	730.56	1580.56	1835.93	777.927	1668.61	1960.27	1666.1	1813.31	2246.56	1796.52		H9.KO2	No	392.665	388.325	475.416	434.011	556.376	347.988	268.926	472	314.831	530.189	1217.02	0	1254.12	1180.94	0	209.352	248.276	326.873	314.125	408.571	223.74		H9.KO2	No
H9.KO6o	No	685.062	820.103	780.947	568.5	758.787	560.299	425.99	616.722	568.833	657.238	1916.45	162.643	625	620.658	241	563.839	475.483	516.545	543.971	777.695	652.2		H9.KO6o	No	190	227.891	221.5	177.5	279.787	104.796	129.375	252	108	209.429	534.774	0	525	473.769	0	58	92	136.545	145.857	144	80.9286		H9.KO6o	No
H9.KO7o	No	585.48	600.603	611.628	465.333	547.231	541.344	293.795	432.124	417.391	468.864	1440.46	179.251	391	408.291	163	492.288	452.232	323.25	378.23	615.236	499.852		H9.KO7o	No	141	128	132	100	174	83	90.2857	137	69	143.333	320.375	0	345	307.434	0	41	60	106	73	81	54.1964		H9.KO7o	No
H9.KOc	No	1762.14	1926.92	2047.31	1966.18	2147.37	1762.22	1421.12	1691.16	1855.36	1813.28	4849.39	610.659	1499.2	1745.28	687.018	1568.56	1808.92	1479.39	1725.5	2079.65	1544.97		H9.KOc	No	360.03	379.376	456.593	448.974	533.207	327.955	270.826	467.375	338.05	478.531	1127.33	0	1142.13	1101.29	0	162.737	188.811	281.985	274.898	360.303	196.011		H9.KOc	No
H9.OEX1	No	1295.52	1405.64	1420.57	1447.32	1559.66	1191.17	956.183	1321.71	1357.19	1393.45	3199.11	488.521	1176.72	1337.08	554.546	1185.71	1383.22	1099.1	1311.43	1553.77	1220		H9.OEX1	No	274	254.827	272.214	304	320.798	195	209.892	376.808	220.333	371	432.533	0	907.333	879.348	0	139	181	249.931	253.797	280.619	176.667		H9.OEX1	No
H9.OEX2	No	1866.41	2039.77	2070.26	1989.49	2171.7	1869.4	1319.05	1724.27	1930.56	1866.98	4528.02	665.013	1716.34	1877.45	610.596	1563.84	1730.61	1580.74	1737.28	2146.23	1604.29		H9.OEX2	No	476	427.573	477.667	494.439	648.18	415.733	348	575	441.727	591.019	642.186	0	1415.69	1315.18	0	223	242	371.181	357.873	477.786	259.952		H9.OEX2	No
H9.WT	No	1704.64	1940.6	2005.41	1908.51	2162.54	1813.1	1329.57	1697.77	1830.79	1871.98	4601.09	579.995	1404.75	1645.24	663.151	1586.32	1688.41	1579.92	1522.1	2064.52	1593.52		H9.WT	No	375.157	307.34	441.602	423.178	523.398	275.954	234.412	449.8	316.655	476.145	1061.53	0	1088.8	1009.74	0	163	203	311.637	236.768	304.011	218.595		H9.WT	No
H9.WT-EV1	No	1615.3	1754.19	1782.85	1719.33	1912	1612.95	1193.68	1638.54	1626.86	1770.87	4410.97	502.645	1462.48	1602.25	597.517	1349.22	1543.95	1294.92	1564.46	1966.12	1421.77		H9.WT-EV1	No	351.053	363.905	414.375	458.737	561.983	289.912	264.682	507.472	285.167	543.4	1146.29	0	1169.54	1103.39	0	159	210	313.56	294.244	391.494	209.065		H9.WT-EV1	No
H9.WT-EV2	No	1356.68	1506.47	1653.12	1524.46	1780.02	1343.9	965.304	1369.58	1413.3	1423.5	3919.73	558.39	1223.13	1338.94	547.717	1319.73	1412.56	1227.83	1367.44	1779.48	1365.42		H9.WT-EV2	No	316	274.682	305.104	328.238	464.906	214.571	185.7	361.218	216.34	382.408	944.96	0	981.057	911.454	0	149	160	267.789	257.659	373.734	237.894		H9.WT-EV2	No
H9.WTc	No	2098.25	2357.64	2418.56	2276.89	2414	2022.85	1599.25	2113.42	2112.84	2153.34	5438.93	787.997	1764.31	1992.43	843.973	1812.73	2241.71	1939.3	2013.6	2453.72	1865.72		H9.WTc	No	441.468	398.796	507.744	465.583	594.165	370.281	346.224	568.17	374.449	530.52	1110.95	0	1365.06	1293.26	0	210.333	236.206	381.339	346.862	470.281	249.77		H9.WTc	No
H9.WTo	No	677.281	700.818	731.169	596	741.99	625.742	405	623.258	602.375	690.497	1776.27	232.778	606.915	631.915	256.583	656.456	554.155	493.837	602.738	780.406	690.671		H9.WTo	No	191	179.891	185.545	176	261	135	156	260.091	118	204	400.149	0	537.915	498.915	0	86	98	174.375	177.365	133	99		H9.WTo	No
HEK.KO1	No	1584.7	1719.41	1980.51	1763.28	1962.29	1610.23	1151.06	1652.27	1717.48	1655.25	4357.32	659.539	1425.1	1611.01	594.842	1408.36	1523.29	1428.96	1594.49	1981.97	1470.78		HEK.KO1	No	349.786	353.82	466.214	437.768	516.907	366.684	274.245	453.667	343.571	551.657	1211.24	0	1198.86	1111.83	0	147	228	331.849	363.547	417.25	243.831		HEK.KO1	No
HEK.KO2	No	1653.01	1894.95	1951.03	1885.1	1968.5	1712.26	1367.66	1693.8	1817	1781.3	4631.95	638.615	1265.86	1606.66	732.197	1464.77	1771.19	1613.93	1650.31	2053.58	1538.8		HEK.KO2	No	285.5	254	375.875	364.193	420.669	247	244.921	334.425	270	421.768	877.105	0	953.117	926.667	0	96	205	293.762	308.099	323.583	194.467		HEK.KO2	No
HEK.RES1	No	1731.44	2035.67	2000.24	1834.89	2013.14	1608.14	1280.53	1783.88	1722.85	1770.4	4463.69	621.5	1519.84	1670.92	587.366	1349.53	1707.01	1426.57	1565.53	1988.89	1528.66		HEK.RES1	No	422.111	410.459	445.524	444.885	514.8	341.798	282.606	490.557	312.75	537.804	1085.5	0	1188.67	1120.14	0	155.571	239	326.566	312.764	374.5	200.235		HEK.RES1	No
HEK.RES2	No	1955.59	2156.82	2216.32	2052.01	2247.1	1876.55	1512.12	1933.24	1883.61	2002.93	5180.72	724.34	1516.08	1754.95	705.326	1620.16	1830.52	1683.13	1833.31	2288.09	1682.81		HEK.RES2	No	408.44	422.053	430.954	433.115	532.97	345	285.897	418.394	295.375	528.637	1090.12	0	1191.86	1154.88	0	128	223.286	344.194	305.11	435	222.545		HEK.RES2	No
HEK.WT	No	2411.85	2669.14	2689.82	2743.7	2820.22	2407.64	1930.83	2536.91	2423.36	2481.14	6512.86	854.369	2195.27	2398.37	951.571	2063.72	2323.82	2241.95	2325.01	2957.79	2117.55		HEK.WT	No	568.763	572.981	639.437	661.554	743.766	544.769	484.645	701.742	451.789	736.66	1331.14	0	1742.15	1620.37	0	264.688	336.124	476.197	429.141	633.389	389.954		HEK.WT	No
		-10	-9	-8	-7	-6	-5	-4	-3	-2	-1	0	1	2	3	4	5	6	7	8	9	10				-10	-9	-8	-7	-6	-5	-4	-3	-2	-1	0	1	2	3	4	5	6	7	8	9	10
	H9.KO1	0.0330801	0.0343022	0.019892	0.0174653	0.0214126	0.0357746	0.023607	0.0212609	0.0209767	0.0359901	0.185251	0.0434103	0.0167197	0.0237111	0.0289659	0.0254416	0.029195	0.0304473	0.017823	0.0251547	0.0292827			H9.KO1	0.0544183	0.0628303	0.010127	0.0300725	0.0099927	0.0319756	0.000121694	0.0256152	0.0253803	0.0072811	0.0128869		0.0155403	0.0159422		0.00157035	0.108734	0.0357143	0.0388285	0.0239899	0.0308088			H9.KO1
	H9.KO2	0.0150383	0.0228002	0.0173108	0.0129749	0.0237464	0.0301751	0.0111351	0.0261365	0.0264679	0.0316461	0.150515	0.0362011	0.00967719	0.0166441	0.053617	0.0287511	0.0242583	0.0210942	0.0224771	0.0206779	0.0188337			H9.KO2	0.00591035	0.00173451	0.00332078	0.0180735	0.00112088	0.00858218	0.00397704	0.0308008	0.006843	0.0145184	0.00894283		0.0038754	0.0067817		0.0262687	0.0225368	0.0154421	0.0244554	0.00590893	0.0479134			H9.KO2
	H9.KO6o	0.0227354	0.00953799	0.0176763	0.0078534	0.0221814	0.0187402	0.00236444	0.0132444	0.0226231	0.0175813	0.116028	0.0318878	0.00477707	0.0101146	0.0122951	0.0328671	0.0031808	0.00664336	0.0251424	0.0155755	0.0088143			H9.KO6o	0.0306122	0.00916824	0.00672646	0.00837989	0.0251316	0.0113593	0.00480769	0.00787402	0	0.0213618	0.0187631		0.00190114	0.0109202		0.0169492	0	0.00331785	0.00777454	0.00689655	0.000881834			H9.KO6o
	H9.KO7o	0.0241998	0.0234092	0.0428354	0.0385675	0.0122188	0.021078	0.0367381	0.0245498	0.0270609	0.0211604	0.144622	0.0362825	0.0126263	0.0137896	0.11413	0.0154247	0.0253618	0.00538462	0.049674	0.0249825	0.0198987			H9.KO7o	0.0275862	0	0.131579	0.047619	0.0169492	0.045977	0.0395137	0.0214286	0	0.00462963	0.0262158		0	0.00827754		0	0	0	0.0266667	0	0.0655788			H9.KO7o
	H9.KOc	0.0221208	0.0287682	0.0236961	0.0178918	0.0225915	0.0220729	0.0212665	0.0286283	0.0245193	0.0282529	0.158969	0.0352939	0.00846477	0.0178504	0.0575887	0.0287579	0.0152851	0.0241515	0.0151238	0.0218008	0.0140561			H9.KOc	0.0243081	0.0094626	0.0180806	0.0175616	0.0216391	0.0121847	0.00431772	0.00558511	0.00280122	0.0133376	0.00500537		0.0033806	0.00785113		0.00161447	0.00625621	0.0441189	0.0217162	0.0182477	0.0296464			H9.KOc
	H9.OEX1	0.0118057	0.00871775	0.0134965	0.0174331	0.0203154	0.0139351	0.00397609	0.0209556	0.0257062	0.0180071	0.23649	0.0345436	0.00446513	0.011763	0.0254019	0.0160047	0.0105694	0.0195391	0.0102433	0.0209413	0.00813084			H9.OEX1	0	0.000676937	0.00651721	0.012987	0.000630507	0	0.000512033	0.0263367	0.0119581	0.00536193	0.520474		0.00183352	0.0108569		0	0.0216216	0.0198783	0.0162896	0.0323481	0.0185185			H9.OEX1
	H9.OEX2	0.0228235	0.0141268	0.0188362	0.0170496	0.013314	0.0155852	0.00972385	0.0163905	0.0195238	0.0341552	0.246083	0.0177059	0.00386498	0.00611259	0.0119805	0.0152115	0.0155804	0.0114211	0.012909	0.0104975	0.0121389			H9.OEX2	0.0403226	0.00795219	0.00069735	0.0130955	0.00738097	0.0218043	0.00571429	0.0237691	0.00511876	0.0231088	0.555273		0.00303269	0.00289361		0.00446429	0.0358566	0.01804	0.02487	0.0148748	0.0153319			H9.OEX2
	H9.WT	0.0358347	0.0306698	0.0198382	0.0242769	0.0228017	0.0406894	0.0295074	0.018628	0.0193958	0.0320696	0.175579	0.0822869	0.0114337	0.018353	0.0347149	0.0333204	0.0240427	0.0271399	0.0192679	0.0257082	0.0423554			H9.WT	0.00752103	0.0455288	0.00763656	0.0360411	0.00683582	0.0645616	0.00672981	0.000444444	0.00735056	0.00803194	0.0216356		0.00384214	0.00811339		0	0.00490196	0.0351802	0.0175603	0.00973501	0.0197532			H9.WT
	H9.WT-EV1	0.0186513	0.0117248	0.0198725	0.0231092	0.0174735	0.0176934	0.0231735	0.0298779	0.0193752	0.014539	0.165537	0.0389196	0.0151644	0.0176266	0.0236657	0.0258353	0.0121911	0.0241745	0.0160609	0.0144737	0.0341225			H9.WT-EV1	0.0613552	0.0191231	0.025	0.0402995	0.0105934	0.00374053	0.00120178	0.0203239	0.00638792	0.0047619	0.0310274		0.00379645	0.0130646		0.0245399	0	0.0292261	0.0352654	0.0212662	0.0453655			H9.WT-EV1
	H9.WT-EV2	0.025377	0.0305846	0.0212437	0.0363743	0.0187348	0.030378	0.0308195	0.0314146	0.0313224	0.0465487	0.179114	0.0405663	0.00961336	0.0367308	0.0441245	0.0195199	0.0251515	0.0200866	0.0356563	0.0195728	0.0162645			H9.WT-EV2	0.0395137	0.0720216	0.0157939	0.0856878	0.0150291	0.0111916	0.052551	0.0289842	0.0166348	0.0144117	0.0136115		0.000959988	0.030368		0.013245	0.00621118	0.0436117	0.0349856	0.0164901	0.0169688			H9.WT-EV2
	H9.WTc	0.0326176	0.0305743	0.0212217	0.0211127	0.0367118	0.0189878	0.00852337	0.0202052	0.0222839	0.0295909	0.187006	0.0343171	0.0071434	0.0252284	0.0197758	0.0311414	0.0159308	0.0160849	0.0114878	0.0208612	0.0154525			H9.WTc	0.0167755	0.0201573	0.00831322	0.0360597	0.00474797	0.0230046	0.0107888	0.0153031	0.0248731	0.0283523	0.1672		0.00505796	0.0217389		0.00315956	0.0158088	0.0171685	0.0117893	0.0202477	0.0466776			H9.WTc
	H9.WTo	0.00982254	0.0225689	0.0211933	0.0165017	0.0185319	0.0283505	0.0240964	0.0107023	0.00598185	0.030201	0.211596	0.0341171	0.024252	0.0337687	0.00162127	0.0245819	0.0277982	0.0123269	0.010283	0.0305516	0.0133272			H9.WTo	0	0.000603865	0.00777832	0.0486486	0.0150943	0.0357143	0.0429448	0.0110612	0	0.00970874	0.275092		0.0201908	0.0423891		0	0	0.00357143	0.00356697	0.0431655	0			H9.WTo
	HEK.KO1	0.0277916	0.04424	0.0146701	0.0225707	0.0300103	0.0084804	0.0203713	0.026929	0.0274759	0.0291816	0.183105	0.0343498	0.0212211	0.0236329	0.0436617	0.0293885	0.0291356	0.0172182	0.017568	0.0289231	0.0175179			HEK.KO1	0.00910563	0.0359118	0.00805471	0.00957498	0.00594718	0.000862277	0.00274623	0.0029304	0.037615	0.0113667	0.00473671		0.0181294	0.0117055		0	0.0172414	0.0123534	0.00124477	0.0363741	0.020761			HEK.KO1
	HEK.KO2	0.0189829	0.0191791	0.011133	0.0242778	0.0113029	0.010827	0.0110933	0.0259922	0.00873077	0.0174835	0.144766	0.0294598	0.00404781	0.0100659	0.0158636	0.0202209	0.0181887	0.0116795	0.00762817	0.0155427	0.0161155			HEK.KO2	0.0121107	0	0.000332447	0.0390684	0.000785222	0.00403226	0.000323939	0.00171503	0	0.00993348	0.0155949		0.000925437	0.000359583		0	0	0.0175187	0.0187917	0.0194444	0.0178432			HEK.KO2
	HEK.RES1	0.0283725	0.0287829	0.0218883	0.0239962	0.0189374	0.0300696	0.029898	0.034698	0.0183184	0.0357313	0.199339	0.0319313	0.010522	0.0313491	0.0226848	0.0325978	0.0284512	0.0262303	0.0184767	0.0168627	0.0306561			HEK.RES1	0.016058	0.0133196	0.0165037	0.0113667	0.004256	0.0121446	0.0118661	0.0227941	0.0102848	0.0309846	0.0931469		0.00446266	0.0276538		0.0215633	0.0323887	0.0696123	0.0286835	0.0272727	0.0326819			HEK.RES1
	HEK.RES2	0.0275522	0.0218503	0.0171539	0.0110812	0.0195883	0.0154522	0.0313158	0.0171632	0.0189505	0.0239151	0.159792	0.0329236	0.0136124	0.0223141	0.0217397	0.0162955	0.014262	0.0134046	0.0132902	0.0120489	0.00543078			HEK.RES2	0.0457018	0.00459193	0.016087	0.00661609	0.0111876	0.0114613	0.0373824	0.00382395	0.00880872	0.00632061	0.0800679		0.00926388	0.0154487		0.030303	0.0249532	0.0137717	0.0125904	0	0.00203832			HEK.RES2
	HEK.WT	0.0302153	0.0325711	0.0218833	0.0267128	0.0305191	0.0240632	0.0183879	0.0265124	0.0248031	0.033448	0.182828	0.0475268	0.0102501	0.0356369	0.0240299	0.0445739	0.0313381	0.0188402	0.0332584	0.0257598	0.02282			HEK.WT	0.058339	0.0529232	0.00708529	0.0126057	0.00963285	0.0425856	0.00483647	0.0373915	0.0157092	0.0111949	0.244528		0.00788821	0.0423362		0.0339872	0.00259815	0.0201699	0.0246805	0.0329937	0.0127736			HEK.WT
		-10	-9	-8	-7	-6	-5	-4	-3	-2	-1	0	1	2	3	4	5	6	7	8	9	10				-10	-9	-8	-7	-6	-5	-4	-3	-2	-1	0	1	2	3	4	5	6	7	8	9	10
	H9.WTo	0.00982254	0.0225689	0.0211933	0.0165017	0.0185319	0.0283505	0.0240964	0.0107023	0.00598185	0.030201	0.211596	0.0341171	0.024252	0.0337687	0.00162127	0.0245819	0.0277982	0.0123269	0.010283	0.0305516	0.0133272			H9.WTo	0	0.000603865	0.00777832	0.0486486	0.0150943	0.0357143	0.0429448	0.0110612	0	0.00970874	0.275092		0.0201908	0.0423891		0	0	0.00357143	0.00356697	0.0431655	0			H9.WTo
	H9.KO6o	0.0227354	0.00953799	0.0176763	0.0078534	0.0221814	0.0187402	0.00236444	0.0132444	0.0226231	0.0175813	0.116028	0.0318878	0.00477707	0.0101146	0.0122951	0.0328671	0.0031808	0.00664336	0.0251424	0.0155755	0.0088143			H9.KO6o	0.0306122	0.00916824	0.00672646	0.00837989	0.0251316	0.0113593	0.00480769	0.00787402	0	0.0213618	0.0187631		0.00190114	0.0109202		0.0169492	0	0.00331785	0.00777454	0.00689655	0.000881834			H9.KO6o
	H9.KO7o	0.0241998	0.0234092	0.0428354	0.0385675	0.0122188	0.021078	0.0367381	0.0245498	0.0270609	0.0211604	0.144622	0.0362825	0.0126263	0.0137896	0.11413	0.0154247	0.0253618	0.00538462	0.049674	0.0249825	0.0198987			H9.KO7o	0.0275862	0	0.131579	0.047619	0.0169492	0.045977	0.0395137	0.0214286	0	0.00462963	0.0262158		0	0.00827754		0	0	0	0.0266667	0	0.0655788			H9.KO7o
	H9.OEX1	0.0118057	0.00871775	0.0134965	0.0174331	0.0203154	0.0139351	0.00397609	0.0209556	0.0257062	0.0180071	0.23649	0.0345436	0.00446513	0.011763	0.0254019	0.0160047	0.0105694	0.0195391	0.0102433	0.0209413	0.00813084			H9.OEX1	0	0.000676937	0.00651721	0.012987	0.000630507	0	0.000512033	0.0263367	0.0119581	0.00536193	0.520474		0.00183352	0.0108569		0	0.0216216	0.0198783	0.0162896	0.0323481	0.0185185			H9.OEX1
	H9.OEX2	0.0228235	0.0141268	0.0188362	0.0170496	0.013314	0.0155852	0.00972385	0.0163905	0.0195238	0.0341552	0.246083	0.0177059	0.00386498	0.00611259	0.0119805	0.0152115	0.0155804	0.0114211	0.012909	0.0104975	0.0121389			H9.OEX2	0.0403226	0.00795219	0.00069735	0.0130955	0.00738097	0.0218043	0.00571429	0.0237691	0.00511876	0.0231088	0.555273		0.00303269	0.00289361		0.00446429	0.0358566	0.01804	0.02487	0.0148748	0.0153319			H9.OEX2
	H9.WT-EV1	0.0186513	0.0117248	0.0198725	0.0231092	0.0174735	0.0176934	0.0231735	0.0298779	0.0193752	0.014539	0.165537	0.0389196	0.0151644	0.0176266	0.0236657	0.0258353	0.0121911	0.0241745	0.0160609	0.0144737	0.0341225			H9.WT-EV1	0.0613552	0.0191231	0.025	0.0402995	0.0105934	0.00374053	0.00120178	0.0203239	0.00638792	0.0047619	0.0310274		0.00379645	0.0130646		0.0245399	0	0.0292261	0.0352654	0.0212662	0.0453655			H9.WT-EV1
	H9.WT-EV2	0.025377	0.0305846	0.0212437	0.0363743	0.0187348	0.030378	0.0308195	0.0314146	0.0313224	0.0465487	0.179114	0.0405663	0.00961336	0.0367308	0.0441245	0.0195199	0.0251515	0.0200866	0.0356563	0.0195728	0.0162645			H9.WT-EV2	0.0395137	0.0720216	0.0157939	0.0856878	0.0150291	0.0111916	0.052551	0.0289842	0.0166348	0.0144117	0.0136115		0.000959988	0.030368		0.013245	0.00621118	0.0436117	0.0349856	0.0164901	0.0169688			H9.WT-EV2
	H9.WTc	0.0326176	0.0305743	0.0212217	0.0211127	0.0367118	0.0189878	0.00852337	0.0202052	0.0222839	0.0295909	0.187006	0.0343171	0.0071434	0.0252284	0.0197758	0.0311414	0.0159308	0.0160849	0.0114878	0.0208612	0.0154525			H9.WTc	0.0167755	0.0201573	0.00831322	0.0360597	0.00474797	0.0230046	0.0107888	0.0153031	0.0248731	0.0283523	0.1672		0.00505796	0.0217389		0.00315956	0.0158088	0.0171685	0.0117893	0.0202477	0.0466776			H9.WTc
	H9.WT	0.0358347	0.0306698	0.0198382	0.0242769	0.0228017	0.0406894	0.0295074	0.018628	0.0193958	0.0320696	0.175579	0.0822869	0.0114337	0.018353	0.0347149	0.0333204	0.0240427	0.0271399	0.0192679	0.0257082	0.0423554			H9.WT	0.00752103	0.0455288	0.00763656	0.0360411	0.00683582	0.0645616	0.00672981	0.000444444	0.00735056	0.00803194	0.0216356		0.00384214	0.00811339		0	0.00490196	0.0351802	0.0175603	0.00973501	0.0197532			H9.WT
	H9.KO1	0.0330801	0.0343022	0.019892	0.0174653	0.0214126	0.0357746	0.023607	0.0212609	0.0209767	0.0359901	0.185251	0.0434103	0.0167197	0.0237111	0.0289659	0.0254416	0.029195	0.0304473	0.017823	0.0251547	0.0292827			H9.KO1	0.0544183	0.0628303	0.010127	0.0300725	0.0099927	0.0319756	0.000121694	0.0256152	0.0253803	0.0072811	0.0128869		0.0155403	0.0159422		0.00157035	0.108734	0.0357143	0.0388285	0.0239899	0.0308088			H9.KO1
	H9.KO2	0.0150383	0.0228002	0.0173108	0.0129749	0.0237464	0.0301751	0.0111351	0.0261365	0.0264679	0.0316461	0.150515	0.0362011	0.00967719	0.0166441	0.053617	0.0287511	0.0242583	0.0210942	0.0224771	0.0206779	0.0188337			H9.KO2	0.00591035	0.00173451	0.00332078	0.0180735	0.00112088	0.00858218	0.00397704	0.0308008	0.006843	0.0145184	0.00894283		0.0038754	0.0067817		0.0262687	0.0225368	0.0154421	0.0244554	0.00590893	0.0479134			H9.KO2
	H9.KOc	0.0221208	0.0287682	0.0236961	0.0178918	0.0225915	0.0220729	0.0212665	0.0286283	0.0245193	0.0282529	0.158969	0.0352939	0.00846477	0.0178504	0.0575887	0.0287579	0.0152851	0.0241515	0.0151238	0.0218008	0.0140561			H9.KOc	0.0243081	0.0094626	0.0180806	0.0175616	0.0216391	0.0121847	0.00431772	0.00558511	0.00280122	0.0133376	0.00500537		0.0033806	0.00785113		0.00161447	0.00625621	0.0441189	0.0217162	0.0182477	0.0296464			H9.KOc
	HEK.RES1	0.0283725	0.0287829	0.0218883	0.0239962	0.0189374	0.0300696	0.029898	0.034698	0.0183184	0.0357313	0.199339	0.0319313	0.010522	0.0313491	0.0226848	0.0325978	0.0284512	0.0262303	0.0184767	0.0168627	0.0306561			HEK.RES1	0.016058	0.0133196	0.0165037	0.0113667	0.004256	0.0121446	0.0118661	0.0227941	0.0102848	0.0309846	0.0931469		0.00446266	0.0276538		0.0215633	0.0323887	0.0696123	0.0286835	0.0272727	0.0326819			HEK.RES1
	HEK.RES2	0.0275522	0.0218503	0.0171539	0.0110812	0.0195883	0.0154522	0.0313158	0.0171632	0.0189505	0.0239151	0.159792	0.0329236	0.0136124	0.0223141	0.0217397	0.0162955	0.014262	0.0134046	0.0132902	0.0120489	0.00543078			HEK.RES2	0.0457018	0.00459193	0.016087	0.00661609	0.0111876	0.0114613	0.0373824	0.00382395	0.00880872	0.00632061	0.0800679		0.00926388	0.0154487		0.030303	0.0249532	0.0137717	0.0125904	0	0.00203832			HEK.RES2
	HEK.WT	0.0302153	0.0325711	0.0218833	0.0267128	0.0305191	0.0240632	0.0183879	0.0265124	0.0248031	0.033448	0.182828	0.0475268	0.0102501	0.0356369	0.0240299	0.0445739	0.0313381	0.0188402	0.0332584	0.0257598	0.02282			HEK.WT	0.058339	0.0529232	0.00708529	0.0126057	0.00963285	0.0425856	0.00483647	0.0373915	0.0157092	0.0111949	0.244528		0.00788821	0.0423362		0.0339872	0.00259815	0.0201699	0.0246805	0.0329937	0.0127736			HEK.WT
	HEK.KO1	0.0277916	0.04424	0.0146701	0.0225707	0.0300103	0.0084804	0.0203713	0.026929	0.0274759	0.0291816	0.183105	0.0343498	0.0212211	0.0236329	0.0436617	0.0293885	0.0291356	0.0172182	0.017568	0.0289231	0.0175179			HEK.KO1	0.00910563	0.0359118	0.00805471	0.00957498	0.00594718	0.000862277	0.00274623	0.0029304	0.037615	0.0113667	0.00473671		0.0181294	0.0117055		0	0.0172414	0.0123534	0.00124477	0.0363741	0.020761			HEK.KO1
	HEK.KO2	0.0189829	0.0191791	0.011133	0.0242778	0.0113029	0.010827	0.0110933	0.0259922	0.00873077	0.0174835	0.144766	0.0294598	0.00404781	0.0100659	0.0158636	0.0202209	0.0181887	0.0116795	0.00762817	0.0155427	0.0161155			HEK.KO2	0.0121107	0	0.000332447	0.0390684	0.000785222	0.00403226	0.000323939	0.00171503	0	0.00993348	0.0155949		0.000925437	0.000359583		0	0	0.0175187	0.0187917	0.0194444	0.0178432			HEK.KO2
	All sites																								Only sites WITH motif CTC[CT]A																								Only sites WITHOUT any motif CTC[CT]A
[truncated: 21 more columns]

## Sheet: HEK293T
		-10	-9	-8	-7	-6	-5	-4	-3	-2	-1	0	1	2	3	4	5	6	7	8	9	10				-10	-9	-8	-7	-6	-5	-4	-3	-2	-1	0	1	2	3	4	5	6	7	8	9	10
H9.KO1	Yes	3.99685	7.00755	1.15161	2.54094	4.5377	5.60758	1	4.3867	3.41931	5.34839	91.4734	2	2.20975	0.759462	2.94444	2.3097	6.51373	1.99206	1.68911	3.69167	1.71182		H9.KO1	Yes	2.625	2.20221	0.345345	1.27778	0.5	1.33013	0	2.04762	1.33333	0.4	2.17568	0	2.20975	0.500842	0	0	3	1.71429	1.30449	0	0.010395		H9.KO1	Yes
H9.KO2	Yes	0.588624	2.50543	2.72696	1.32726	3.06374	1.18465	0	1.58233	1.89916	6.04281	67.3555	0.078125	1.02994	2.84131	3.15171	2.96897	4.1182	0	0.967095	1.54859	1.68374		H9.KO2	Yes	0.357143	0.274725	0	0.634615	0.0125945	0.0123457	0	0.357143	0	2.08333	1.48166	0	1.02994	1.33077	0	0.769231	0.384615	0	0.0174825	0	1.29611		H9.KO2	Yes
H9.KO6o	Yes	1	0.51098	1	0	1.21277	0.439931	0	0.555556	0.75	1.19048	17.8542	0	0	0.230769	0	0	0	0	0.619048	1.17921	0.241375		H9.KO6o	Yes	1	0.108696	0	0	1.21277	0.204082	0	0	0	0.714286	1.35088	0	0	0.230769	0	0	0	0	0.142857	1	0.0714286		H9.KO6o	Yes
H9.KO7o	Yes	0.333333	1.18	2	1	1	0.166667	1	1	0	0	19.2502	0	0	1.56604	2	1.21739	0	0	2.5	0.410396	0.211535		H9.KO7o	Yes	0	0	2	1	1	0	1	1	0	0	1	0	0	1.56604	0	0	0	0	1	0	0.0892857		H9.KO7o	Yes
H9.KOc	Yes	1.92373	0.865032	3.25132	0	3.15823	2.50762	2.07143	1.04762	4.01054	2.05169	59.3879	1	0.0477327	0.975637	2.98214	2.2114	1.5	1	0.478268	3.37895	0.512405		H9.KOc	Yes	0.5	0.117845	2.77305	0	1.07886	0.0453172	0	0	0	0.102041	0.916956	0	0.0477327	0.975637	0	0	0	1	0.0616016	0	0.0302419		H9.KOc	Yes
H9.OEX1	Yes	0.0675676	0.130044	0.357143	1	1.08475	0.44694	0	2	3.56288	0.0641026	108.186	0.208333	0	1.04072	1.37037	1	0.714286	0	0.0666667	1.43882	0.137531		H9.OEX1	Yes	0	0.047619	0.357143	0	0.0847458	0	0	1	0.555556	0	71.3828	0	0	1.04072	0	0	0	0	0.0666667	0.833333	0		H9.OEX1	Yes
H9.OEX2	Yes	5.35714	3.13352	0.977444	1.33929	2.89921	2.13224	1	2.35714	2.2363	1.59128	174.885	0.0561798	1.31933	0.379167	0	0.0574713	0	1.18519	0.124688	1.52083	0.22031		H9.OEX2	Yes	3	0.0355872	0	0.714286	0.413832	2.01684	0	2	0.454545	1.19816	123.672	0	1.31933	0.379167	0	0	0	0.185185	0.124688	1.25	0		H9.OEX2	Yes
H9.WT	Yes	0.243902	5.14549	0.584711	2.62944	3.56099	3.68022	0.416667	0	3.54758	3.38755	69.147	0.0442478	0.245194	1.55861	4.14286	1.43552	3.58929	3	0.030581	2.88519	4.88495		H9.WT	Yes	0	1.57787	0	2.26634	0.0242718	2.04566	0	0	0	0.5	2.24605	0	0.245194	0.621107	0	0	0	1	0.030581	0	0.0716332		H9.WT	Yes
H9.WT-EV1	Yes	3.16534	1.21263	1.66667	2	1.5624	1.87211	2	4.18056	2.75658	2.39408	66.7587	3	0.0192308	2.39272	1.17241	2.34434	0.882353	3.63102	0.0892857	0.290843	0.271183		H9.WT-EV1	Yes	2.95915	1.11848	1.66667	1	1.0885	0.0884956	0	2.18056	0	0.2	3.89432	0	0.0192308	2.39272	0	0	0	0.454545	0.0892857	0	0.0183824		H9.WT-EV1	Yes
H9.WT-EV2	Yes	2.95938	3.05223	0.886995	3.98214	1.92708	0.57564	2	1.6203	2.76893	1.21147	70.0603	1	0.0260417	2.34632	2	1.96726	0.833333	1	3.8765	2.69746	1.66616		H9.WT-EV2	Yes	2	2.38982	0	3.35714	1.09375	0	2	0.357143	0.357143	0.5	2.20192	0	0.0260417	1.51299	0	0	0	1	1.11261	2	1.19737		H9.WT-EV2	Yes
H9.WTc	Yes	3.10051	6.21065	1.30903	1.39192	7.07073	1.73585	0.823451	1.82836	4.62777	6.34427	107.747	2.03356	0.32238	2.72255	1.60714	3.24425	1.93133	2	0.324434	3.3841	1.57932		H9.WTc	Yes	0.882353	1.13333	0.153109	0.652174	0.0212766	1.30208	0.0769231	0.5	1	2.14286	27.8448	0	0.32238	2.72255	0	0	0	0	0.0466563	1.46429	1.26425		H9.WTc	Yes
H9.WTo	Yes	0.178571	0.913241	0.344828	1	0.555556	1.15291	1	0	0	0.428571	47.7674	0	2.08475	2.08475	0	1.13889	1	0	0.0793651	2.25242	0.353865		H9.WTo	Yes	0	0.108696	0	1	0	1	1	0	0	0	22.3658	0	2.08475	2.08475	0	0	0	0	0.0793651	1	0		H9.WTo	Yes
HEK.KO1	Yes	2.13278	5.18692	1.80221	2.00492	2.75325	0.438607	3.71429	2.71429	3.79431	3.8999	73.3059	2.34965	2.02786	2.36356	2.26316	1.00244	1.625	1	0.0862069	3.942	1.9563		HEK.KO1	Yes	1.07143	1.27397	0.357143	0.357143	0.844156	0.316456	0	0	1.71429	0.138889	0.730263	0	2.02786	2.36356	0	0	1	0	0.0862069	2	0.669492		HEK.KO1	Yes
HEK.KO2	Yes	1.8693	0.783255	2	4.57576	0	0.0876584	0	2	0.556497	2.18617	62.4085	0	0	0	3	1.18775	0	0	0	0.215502	1.99532		HEK.KO2	Yes	0.833333	0	0	2	0	0	0	0	0	1	2.20548	0	0	0	0	0	0	0	0	0	0.116279		HEK.KO2	Yes
HEK.RES1	Yes	2.2204	3.29424	3.06558	0.585185	1.18519	2.0733	1.71429	3.55556	2.7414	4.4602	97.7915	0.102041	1.42544	0.192308	1.42857	3.5	2.55556	2.57453	1.625	2.56401	2.49654		HEK.RES1	Yes	1.18519	2.27778	0.666667	0.585185	0.185185	0.20202	0	2	0.416667	2.55357	17.8729	0	1.42544	0.192308	0	0	1	2.57453	1	1	0.265152		HEK.RES1	Yes
HEK.RES2	Yes	3.09524	0.570901	2.8538	1	2.26987	0.839024	3.71429	0.909091	4.32881	3.31096	87.6315	2	1.78889	1.97295	0.845865	2.15101	3.17857	0.238095	0.202703	1.0729	0.184751		HEK.RES2	Yes	3.09524	0.346535	0.555556	0	1.26987	0	1	0	0.208333	0	13.8515	0	1.78889	1.97295	0	0.5	1	0.238095	0.202703	0	0		HEK.RES2	Yes
HEK.WT	Yes	3.97821	6.5092	4.17543	4.1143	6.7286	3.0179	0.916667	5.42482	6.55241	5.18222	131.942	2.72549	5.09237	8.31329	2.07463	8.12698	2.65556	3.23478	6.33655	10.121	3.46673		HEK.WT	Yes	3.46491	2.56472	0.625	1.38514	0.885135	2.73121	0.5	4.64881	1.05263	0.330309	60.8479	0	1.09237	8.31329	0	1	0	1.43478	1.10274	4.9859	0.0455581		HEK.WT	Yes
H9.KO1	No	126.003	175.992	156.848	138.459	172.462	130.392	100	155.613	125.581	138.652	362.527	21	181.79	193.241	49.0556	110.69	139.486	124.008	133.311	143.308	111.288		H9.KO1	No	56.375	53.7978	51.6547	49.7222	62.5	42.6699	37	59.9524	36.6667	52.6	150.824	0	156.79	153.499	0	18	27	44.2857	36.6955	47	37.9896		H9.KO1	No
H9.KO2	No	126.411	153.495	150.273	127.673	167.936	102.815	94	136.418	118.101	134.957	329.644	25.9219	167.97	173.159	53.8483	112.031	122.882	107	121.033	134.451	99.3163		H9.KO2	No	54.6429	46.7253	61	51.3654	65.9874	37.9877	36	59.6429	38	54.9167	145.518	0	148.97	143.669	0	20.2308	32.6154	44	46.9825	54	32.7039		H9.KO2	No
H9.KO6o	No	44	69.489	70	38	59.7872	34.5601	29	50.4444	39.25	45.8095	141.146	2	81	76.7692	21	40	29	42	54.381	63.8208	50.7586		H9.KO6o	No	24	29.8913	33	27	42.7872	18.7959	21	36	15	25.2857	74.6491	0	74	69.7692	0	5	9	21	24.8571	22	17.9286		H9.KO6o	No
H9.KO7o	No	39.6667	52.82	46	27	46	33.8333	16	27	30	36	106.75	9	52	54.434	10	36.7826	33	23	34.5	50.5896	39.7885		H9.KO7o	No	16	16	17	11	23	12	10	13	10	16	44	0	50	46.434	0	4	9	15	11	13	12.9107		H9.KO7o	No
H9.KOc	No	97.0763	129.135	139.749	116	147.842	86.4924	89.9286	123.952	106.989	110.948	302.612	13	159.952	171.024	40.0179	96.7886	107.5	86	120.522	122.621	85.4876		H9.KOc	No	49.5	48.8822	52.227	61	62.9211	37.9547	40	62	44	49.898	140.083	0	143.952	138.024	0	16	25	37	47.9384	46	26.9698		H9.KOc	No
H9.OEX1	No	83.9324	106.87	97.6429	90	108.915	62.5531	65	99	86.4371	92.9359	179.814	17.7917	121	135.959	34.6296	78	78.2857	65	93.9333	97.5612	74.8625		H9.OEX1	No	41	32.9524	31.6429	31	42.9153	28	34	52	31.4444	41	42.6172	0	114	112.959	0	20	19	33	36.9333	37.1667	30		H9.OEX1	No
H9.OEX2	No	113.643	155.866	153.023	128.661	173.101	127.868	92	157.643	137.764	132.409	266.115	23.9438	194.681	199.621	37	99.9425	108	103.815	126.875	144.479	96.7797		H9.OEX2	No	59	56.9644	59	56.2857	81.5862	61.9832	50	86	60.5455	61.8018	64.3276	0	179.681	176.621	0	23	29	51.8148	50.8753	74.75	45		H9.OEX2	No
H9.WT	No	109.756	129.855	140.415	118.371	156.439	92.3198	87.5833	129	111.452	127.612	300.853	15.9558	146.755	160.441	37.8571	97.5645	105.411	96	104.969	119.115	88.1151		H9.WT	No	51	38.4221	55	52.7337	63.9757	31.9543	36	63	39	48.5	132.754	0	130.755	126.379	0	13	26	44	33.9694	36	28.9284		H9.WT	No
H9.WT-EV1	No	99.8347	127.787	130.333	106	145.438	98.1279	70	126.819	104.243	121.606	295.241	15	157.981	167.607	41.8276	85.6557	100.118	88.369	115.911	122.709	81.7288		H9.WT-EV1	No	48.0409	45.8815	50.3333	52	64.9115	35.9115	33	66.8194	35	54.8	137.106	0	143.981	138.607	0	15	24	40.5455	41.9107	46	31.9816		H9.WT-EV1	No
H9.WT-EV2	No	77.0406	108.948	100.113	92.0179	131.073	75.4244	58	104.38	84.2311	98.7885	250.94	19	131.974	145.654	28	86.0327	87.1667	75	116.123	130.303	83.3338		H9.WT-EV2	No	42	39.6102	32	38.6429	61.9062	34	22	52.6429	37.6429	40.5	118.798	0	122.974	123.487	0	19	18	33	48.8874	57	35.8026		H9.WT-EV2	No
H9.WTc	No	129.899	160.789	171.691	126.608	172.929	110.264	109.177	165.172	134.372	140.656	334.253	24.9664	188.678	200.277	49.3929	113.756	132.069	133	143.676	155.616	114.421		H9.WTc	No	54.1176	51.8667	63.8469	49.3478	63.9787	37.6979	44.9231	76.5	51	55.8571	136.155	0	171.678	165.277	0	23	27	57	53.9533	64.5357	38.7358		H9.WTc	No
H9.WTo	No	46.8214	62.0868	56.6552	34	59.4444	43.8471	26	54	44	47.5714	115.233	7	78.9153	83.9153	19	50.8611	32	39	57.9206	52.7476	50.6461		H9.WTo	No	23	29.8913	25	20	35	20	22	36	19	20	54.6342	0	76.9153	76.9153	0	13	13	27	30.9206	20	20		H9.WTo	No
HEK.KO1	No	99.8672	128.813	144.198	116.995	151.247	108.561	64.2857	139.286	120.206	128.1	309.694	30.6503	158.972	173.636	44.7368	101.998	95.375	105	122.914	128.058	94.0437		HEK.KO1	No	49.9286	45.726	60.6429	48.6429	64.1558	51.6835	35	62	44.2857	59.8611	158.27	0	152.972	146.636	0	15	28	54	57.9138	54	41.3305		HEK.KO1	No
HEK.KO2	No	87.1307	133.217	139	118.424	144	94.9123	83	120	110.444	116.814	299.591	33	134	157	46	91.8123	109	105	110	126.784	81.0047		HEK.KO2	No	42.1667	35	51	51	58	39	41	42	37	42	115.795	0	126	127	0	7	28	39	41	42	33.8837		HEK.KO2	No
HEK.RES1	No	110.78	136.706	153.934	118.415	153.815	101.927	82.2857	148.444	112.259	134.54	292.208	29.898	164.575	176.808	32.5714	101.5	114.444	90.4255	121.375	131.436	92.5035		HEK.RES1	No	58.8148	54.7222	63.3333	58.4148	71.8148	51.798	39	72	39.5833	65.4464	140.127	0	151.575	153.808	0	21	30	43.4255	50	52	35.7348		HEK.RES1	No
HEK.RES2	No	121.905	150.429	154.146	130	155.73	113.161	98.2857	139.091	109.671	128.689	331.368	34	155.211	175.027	47.1541	94.849	102.821	110.762	131.797	134.927	104.815		HEK.RES2	No	53.9048	50.6535	57.4444	60	69.7301	45	39	51	36.7917	59	136.149	0	149.211	151.027	0	10.5	23	48.7619	41.7973	50	33		HEK.RES2	No
HEK.WT	No	160.022	201.491	209.825	196.886	230.271	169.982	134.083	230.575	161.448	189.818	442.058	38.2745	235.908	249.687	59.9254	137.873	148.344	149.765	183.663	196.879	136.533		HEK.WT	No	73.5351	78.4353	82.375	85.6149	98.1149	87.2688	57.5	86.3512	60.9474	85.6697	161.152	0	217.908	212.687	0	32	37	72.5652	68.8973	84.0141	62.9544		HEK.WT	No
		-10	-9	-8	-7	-6	-5	-4	-3	-2	-1	0	1	2	3	4	5	6	7	8	9	10				-10	-9	-8	-7	-6	-5	-4	-3	-2	-1	0	1	2	3	4	5	6	7	8	9	10
	H9.KO1	0.030745	0.0382926	0.00728869	0.0180208	0.0256367	0.0412322	0.00990099	0.0274169	0.0265063	0.0371416	0.201483	0.0869565	0.0120095	0.00391475	0.0566239	0.0204399	0.0446146	0.01581	0.0125119	0.0251134	0.0151489			H9.KO1	0.0444915	0.0393251	0.00664126	0.0250545	0.00793651	0.0302302	0	0.0330261	0.0350877	0.00754717	0.0142201		0.0138978	0.00325222		0	0.1	0.0372671	0.0343287	0	0.000273553			H9.KO1
	H9.KO2	0.00463484	0.0160604	0.0178233	0.0102888	0.0179166	0.0113909	0	0.0114661	0.0158263	0.0428568	0.169661	0.00300481	0.00609432	0.0161438	0.0552931	0.0258171	0.0324268	0	0.00792701	0.0113867	0.0166707			H9.KO2	0.00649351	0.00584522	0	0.0122041	0.000190825	0.000324886	0	0.00595238	0	0.0365497	0.0100793		0.00686627	0.00917774		0.03663	0.011655	0	0.000371968	0	0.0381208			H9.KO2
	H9.KO6o	0.0222222	0.00729971	0.0140845	0	0.0198814	0.0125694	0	0.0108932	0.01875	0.0253293	0.112291	0	0	0.002997	0	0	0	0	0.0112554	0.0181417	0.00473284			H9.KO6o	0.04	0.00362319	0	0	0.0275629	0.0107411	0	0	0	0.0274725	0.0177747		0	0.0032967		0	0	0	0.00571429	0.0434783	0.00396825			H9.KO6o
	H9.KO7o	0.00833333	0.0218519	0.0416667	0.0357143	0.0212766	0.00490196	0.0588235	0.0357143	0	0	0.152779	0	0	0.027965	0.166667	0.0320366	0	0	0.0675676	0.00804698	0.00528838			H9.KO7o	0	0	0.105263	0.0833333	0.0416667	0	0.0909091	0.0714286	0	0	0.0222222		0	0.0326258		0	0	0	0.0833333	0	0.00686813			H9.KO7o
	H9.KOc	0.0194316	0.00665409	0.0227365	0	0.0209154	0.0281755	0.0225155	0.00838095	0.036131	0.0181565	0.164055	0.0714286	0.000298329	0.00567231	0.0693522	0.0223374	0.0137615	0.0114943	0.00395263	0.0268171	0.00595819			H9.KOc	0.01	0.002405	0.0504191	0	0.0168573	0.00119256	0	0	0	0.00204082	0.00650323		0.000331477	0.00701897		0	0	0.0263158	0.00128337	0	0.00112007			H9.KOc
	H9.OEX1	0.000804376	0.00121537	0.00364431	0.010989	0.00986133	0.00709428	0	0.019802	0.0395876	0.000689275	0.375647	0.0115741	0	0.00759646	0.0380658	0.0126582	0.00904159	0	0.00070922	0.0145336	0.00183374			H9.OEX1	0	0.001443	0.0111607	0	0.00197083	0	0	0.0188679	0.0173611	0	0.626165		0	0.00912908		0	0	0	0.0018018	0.0219298	0			H9.OEX1
	H9.OEX2	0.045018	0.0197077	0.00634704	0.0103022	0.0164728	0.0164018	0.0107527	0.0147321	0.0159736	0.0118753	0.396564	0.00234082	0.00673127	0.00189583	0	0.000574713	0	0.0112875	0.000981797	0.0104167	0.00227123			H9.OEX2	0.0483871	0.000624337	0	0.0125313	0.00504673	0.031513	0	0.0227273	0.00745156	0.0190184	0.657832		0.00728911	0.00214218		0	0	0.00356125	0.00244487	0.0164474	0			H9.OEX2
	H9.WT	0.00221729	0.0381147	0.00414689	0.0217309	0.0222562	0.0383357	0.00473485	0	0.0308485	0.0258591	0.186884	0.00276549	0.00166799	0.00962103	0.0986395	0.0145002	0.0329292	0.030303	0.000291248	0.0236491	0.0525263			H9.WT	0	0.0394467	0	0.0412062	0.000379248	0.0601665	0	0	0	0.0102041	0.0166374		0.00187171	0.00489061		0	0	0.0222222	0.000899442	0	0.00247011			H9.WT
	H9.WT-EV1	0.0307314	0.0094002	0.0126263	0.0185185	0.0106285	0.0187211	0.0277778	0.0319126	0.0257624	0.0193071	0.184416	0.166667	0.000121714	0.0140748	0.0272654	0.0266402	0.00873617	0.0394676	0.000769704	0.00236458	0.00330711			H9.WT-EV1	0.0580225	0.0237975	0.0320513	0.0188679	0.0164924	0.00245821	0	0.0316023	0	0.00363636	0.0276193		0.000133547	0.0169696		0	0	0.0110865	0.00212585	0	0.000574449			H9.WT-EV1
	H9.WT-EV2	0.0369923	0.0272521	0.00878213	0.0414807	0.0144893	0.00757421	0.0333333	0.0152859	0.0318268	0.0121147	0.218256	0.05	0.000197285	0.0158535	0.0666667	0.0223552	0.0094697	0.0131579	0.0323042	0.0202816	0.0196019			H9.WT-EV2	0.0454545	0.0569005	0	0.079932	0.0173611	0	0.0833333	0.00673854	0.0093985	0.0121951	0.0181977		0.000211721	0.0121039		0	0	0.0294118	0.0222523	0.0338983	0.0323613			H9.WT-EV2
	H9.WTc	0.0233121	0.0371895	0.00756663	0.0108744	0.0392818	0.0154986	0.00748592	0.0109483	0.0332933	0.0431583	0.243771	0.0753169	0.00170571	0.0134116	0.0315126	0.0277286	0.0144129	0.0148148	0.00225301	0.0212836	0.0136148			H9.WTc	0.0160428	0.0213836	0.00239233	0.0130435	0.000332447	0.0333868	0.0017094	0.00649351	0.0192308	0.0369458	0.169786		0.0018743	0.0162056		0	0	0	0.000864006	0.0221861	0.0316062			H9.WTc
	H9.WTo	0.00379939	0.0144959	0.00604961	0.0285714	0.00925926	0.0256201	0.037037	0	0	0.00892857	0.293051	0	0.0257376	0.0242412	0	0.0219017	0.030303	0	0.00136836	0.040953	0.00693852			H9.WTo	0	0.00362319	0	0.047619	0	0.047619	0.0434783	0	0	0	0.290465		0.0263892	0.0263892		0	0	0	0.00256016	0.047619	0			H9.WTo
	HEK.KO1	0.0209096	0.0387084	0.0123439	0.016848	0.0178782	0.00402392	0.0546218	0.0191147	0.0305993	0.0295447	0.191399	0.0712015	0.0125954	0.0134293	0.0481523	0.00973238	0.0167526	0.00943396	0.000700869	0.0298637	0.0203781			HEK.KO1	0.0210084	0.0271058	0.0058548	0.00728863	0.012987	0.00608569	0	0	0.0372671	0.00231481	0.00459285		0.013083	0.0158628		0	0.0344828	0	0.00148633	0.0357143	0.0159403			HEK.KO1
	HEK.KO2	0.0210034	0.00584519	0.0141844	0.0372013	0	0.00092272	0	0.0163934	0.00501349	0.0183712	0.172399	0	0	0	0.0612245	0.0127715	0	0	0	0.00169687	0.0240399			HEK.KO2	0.0193798	0	0	0.0377358	0	0	0	0	0	0.0232558	0.0186905		0	0		0	0	0	0	0	0.00341997			HEK.KO2
	HEK.RES1	0.0196495	0.0235303	0.019526	0.00491752	0.00764636	0.0199356	0.0204082	0.0233918	0.0238382	0.0320878	0.250747	0.00340136	0.00858698	0.00108648	0.0420168	0.0333333	0.0218424	0.0276832	0.0132114	0.0191344	0.0262794			HEK.RES1	0.0197531	0.039961	0.0104167	0.00991839	0.00257202	0.003885	0	0.027027	0.0104167	0.0375525	0.11312		0.00931659	0.00124875		0	0.0322581	0.0559681	0.0196078	0.0188679	0.00736532			HEK.RES1
	HEK.RES2	0.0247619	0.0037808	0.0181771	0.00763359	0.0143662	0.00735986	0.0364146	0.00649351	0.037972	0.025083	0.209144	0.0555556	0.0113942	0.0111466	0.0176222	0.0221753	0.0299865	0.002145	0.00153563	0.00788897	0.00175953			HEK.RES2	0.0543024	0.0067948	0.00957854	0	0.0178854	0	0.025	0	0.00563063	0	0.0923431		0.0118469	0.0128951		0.0454545	0.0416667	0.00485909	0.00482625	0	0			HEK.RES2
	HEK.WT	0.0242574	0.0312942	0.0195114	0.0204692	0.0283907	0.0174445	0.00679012	0.0229865	0.0390024	0.0265755	0.229864	0.0664754	0.0211301	0.0322221	0.0334617	0.0556643	0.0175865	0.0211424	0.0333503	0.0488935	0.0247623			HEK.WT	0.0449989	0.0316632	0.00753012	0.0159211	0.00894076	0.0303468	0.00862069	0.0510858	0.0169779	0.0038408	0.274089		0.00498797	0.0376167		0.030303	0	0.019389	0.0157534	0.0560214	0.000723144			HEK.WT
		-10	-9	-8	-7	-6	-5	-4	-3	-2	-1	0	1	2	3	4	5	6	7	8	9	10				-10	-9	-8	-7	-6	-5	-4	-3	-2	-1	0	1	2	3	4	5	6	7	8	9	10
	H9.WTo	0.00379939	0.0144959	0.00604961	0.0285714	0.00925926	0.0256201	0.037037	0	0	0.00892857	0.293051	0	0.0257376	0.0242412	0	0.0219017	0.030303	0	0.00136836	0.040953	0.00693852			H9.WTo	0	0.00362319	0	0.047619	0	0.047619	0.0434783	0	0	0	0.290465		0.0263892	0.0263892		0	0	0	0.00256016	0.047619	0			H9.WTo
	H9.KO6o	0.0222222	0.00729971	0.0140845	0	0.0198814	0.0125694	0	0.0108932	0.01875	0.0253293	0.112291	0	0	0.002997	0	0	0	0	0.0112554	0.0181417	0.00473284			H9.KO6o	0.04	0.00362319	0	0	0.0275629	0.0107411	0	0	0	0.0274725	0.0177747		0	0.0032967		0	0	0	0.00571429	0.0434783	0.00396825			H9.KO6o
	H9.KO7o	0.00833333	0.0218519	0.0416667	0.0357143	0.0212766	0.00490196	0.0588235	0.0357143	0	0	0.152779	0	0	0.027965	0.166667	0.0320366	0	0	0.0675676	0.00804698	0.00528838			H9.KO7o	0	0	0.105263	0.0833333	0.0416667	0	0.0909091	0.0714286	0	0	0.0222222		0	0.0326258		0	0	0	0.0833333	0	0.00686813			H9.KO7o
	H9.OEX1	0.000804376	0.00121537	0.00364431	0.010989	0.00986133	0.00709428	0	0.019802	0.0395876	0.000689275	0.375647	0.0115741	0	0.00759646	0.0380658	0.0126582	0.00904159	0	0.00070922	0.0145336	0.00183374			H9.OEX1	0	0.001443	0.0111607	0	0.00197083	0	0	0.0188679	0.0173611	0	0.626165		0	0.00912908		0	0	0	0.0018018	0.0219298	0			H9.OEX1
	H9.OEX2	0.045018	0.0197077	0.00634704	0.0103022	0.0164728	0.0164018	0.0107527	0.0147321	0.0159736	0.0118753	0.396564	0.00234082	0.00673127	0.00189583	0	0.000574713	0	0.0112875	0.000981797	0.0104167	0.00227123			H9.OEX2	0.0483871	0.000624337	0	0.0125313	0.00504673	0.031513	0	0.0227273	0.00745156	0.0190184	0.657832		0.00728911	0.00214218		0	0	0.00356125	0.00244487	0.0164474	0			H9.OEX2
	H9.WT-EV1	0.0307314	0.0094002	0.0126263	0.0185185	0.0106285	0.0187211	0.0277778	0.0319126	0.0257624	0.0193071	0.184416	0.166667	0.000121714	0.0140748	0.0272654	0.0266402	0.00873617	0.0394676	0.000769704	0.00236458	0.00330711			H9.WT-EV1	0.0580225	0.0237975	0.0320513	0.0188679	0.0164924	0.00245821	0	0.0316023	0	0.00363636	0.0276193		0.000133547	0.0169696		0	0	0.0110865	0.00212585	0	0.000574449			H9.WT-EV1
	H9.WT-EV2	0.0369923	0.0272521	0.00878213	0.0414807	0.0144893	0.00757421	0.0333333	0.0152859	0.0318268	0.0121147	0.218256	0.05	0.000197285	0.0158535	0.0666667	0.0223552	0.0094697	0.0131579	0.0323042	0.0202816	0.0196019			H9.WT-EV2	0.0454545	0.0569005	0	0.079932	0.0173611	0	0.0833333	0.00673854	0.0093985	0.0121951	0.0181977		0.000211721	0.0121039		0	0	0.0294118	0.0222523	0.0338983	0.0323613			H9.WT-EV2
	H9.WTc	0.0233121	0.0371895	0.00756663	0.0108744	0.0392818	0.0154986	0.00748592	0.0109483	0.0332933	0.0431583	0.243771	0.0753169	0.00170571	0.0134116	0.0315126	0.0277286	0.0144129	0.0148148	0.00225301	0.0212836	0.0136148			H9.WTc	0.0160428	0.0213836	0.00239233	0.0130435	0.000332447	0.0333868	0.0017094	0.00649351	0.0192308	0.0369458	0.169786		0.0018743	0.0162056		0	0	0	0.000864006	0.0221861	0.0316062			H9.WTc
	H9.WT	0.00221729	0.0381147	0.00414689	0.0217309	0.0222562	0.0383357	0.00473485	0	0.0308485	0.0258591	0.186884	0.00276549	0.00166799	0.00962103	0.0986395	0.0145002	0.0329292	0.030303	0.000291248	0.0236491	0.0525263			H9.WT	0	0.0394467	0	0.0412062	0.000379248	0.0601665	0	0	0	0.0102041	0.0166374		0.00187171	0.00489061		0	0	0.0222222	0.000899442	0	0.00247011			H9.WT
	H9.KO1	0.030745	0.0382926	0.00728869	0.0180208	0.0256367	0.0412322	0.00990099	0.0274169	0.0265063	0.0371416	0.201483	0.0869565	0.0120095	0.00391475	0.0566239	0.0204399	0.0446146	0.01581	0.0125119	0.0251134	0.0151489			H9.KO1	0.0444915	0.0393251	0.00664126	0.0250545	0.00793651	0.0302302	0	0.0330261	0.0350877	0.00754717	0.0142201		0.0138978	0.00325222		0	0.1	0.0372671	0.0343287	0	0.000273553			H9.KO1
	H9.KO2	0.00463484	0.0160604	0.0178233	0.0102888	0.0179166	0.0113909	0	0.0114661	0.0158263	0.0428568	0.169661	0.00300481	0.00609432	0.0161438	0.0552931	0.0258171	0.0324268	0	0.00792701	0.0113867	0.0166707			H9.KO2	0.00649351	0.00584522	0	0.0122041	0.000190825	0.000324886	0	0.00595238	0	0.0365497	0.0100793		0.00686627	0.00917774		0.03663	0.011655	0	0.000371968	0	0.0381208			H9.KO2
	H9.KOc	0.0194316	0.00665409	0.0227365	0	0.0209154	0.0281755	0.0225155	0.00838095	0.036131	0.0181565	0.164055	0.0714286	0.000298329	0.00567231	0.0693522	0.0223374	0.0137615	0.0114943	0.00395263	0.0268171	0.00595819			H9.KOc	0.01	0.002405	0.0504191	0	0.0168573	0.00119256	0	0	0	0.00204082	0.00650323		0.000331477	0.00701897		0	0	0.0263158	0.00128337	0	0.00112007			H9.KOc
	HEK.RES1	0.0196495	0.0235303	0.019526	0.00491752	0.00764636	0.0199356	0.0204082	0.0233918	0.0238382	0.0320878	0.250747	0.00340136	0.00858698	0.00108648	0.0420168	0.0333333	0.0218424	0.0276832	0.0132114	0.0191344	0.0262794			HEK.RES1	0.0197531	0.039961	0.0104167	0.00991839	0.00257202	0.003885	0	0.027027	0.0104167	0.0375525	0.11312		0.00931659	0.00124875		0	0.0322581	0.0559681	0.0196078	0.0188679	0.00736532			HEK.RES1
	HEK.RES2	0.0247619	0.0037808	0.0181771	0.00763359	0.0143662	0.00735986	0.0364146	0.00649351	0.037972	0.025083	0.209144	0.0555556	0.0113942	0.0111466	0.0176222	0.0221753	0.0299865	0.002145	0.00153563	0.00788897	0.00175953			HEK.RES2	0.0543024	0.0067948	0.00957854	0	0.0178854	0	0.025	0	0.00563063	0	0.0923431		0.0118469	0.0128951		0.0454545	0.0416667	0.00485909	0.00482625	0	0			HEK.RES2
	HEK.WT	0.0242574	0.0312942	0.0195114	0.0204692	0.0283907	0.0174445	0.00679012	0.0229865	0.0390024	0.0265755	0.229864	0.0664754	0.0211301	0.0322221	0.0334617	0.0556643	0.0175865	0.0211424	0.0333503	0.0488935	0.0247623			HEK.WT	0.0449989	0.0316632	0.00753012	0.0159211	0.00894076	0.0303468	0.00862069	0.0510858	0.0169779	0.0038408	0.274089		0.00498797	0.0376167		0.030303	0	0.019389	0.0157534	0.0560214	0.000723144			HEK.WT
	HEK.KO1	0.0209096	0.0387084	0.0123439	0.016848	0.0178782	0.00402392	0.0546218	0.0191147	0.0305993	0.0295447	0.191399	0.0712015	0.0125954	0.0134293	0.0481523	0.00973238	0.0167526	0.00943396	0.000700869	0.0298637	0.0203781			HEK.KO1	0.0210084	0.0271058	0.0058548	0.00728863	0.012987	0.00608569	0	0	0.0372671	0.00231481	0.00459285		0.013083	0.0158628		0	0.0344828	0	0.00148633	0.0357143	0.0159403			HEK.KO1
	HEK.KO2	0.0210034	0.00584519	0.0141844	0.0372013	0	0.00092272	0	0.0163934	0.00501349	0.0183712	0.172399	0	0	0	0.0612245	0.0127715	0	0	0	0.00169687	0.0240399			HEK.KO2	0.0193798	0	0	0.0377358	0	0	0	0	0	0.0232558	0.0186905		0	0		0	0	0	0	0	0.00341997			HEK.KO2
	All sites																								Only sites WITH motif CTC[CT]A																								Only sites WITHOUT any motif CTC[CT]A
[truncated: 21 more columns]

## Sheet: HeLaControl
		-10	-9	-8	-7	-6	-5	-4	-3	-2	-1	0	1	2	3	4	5	6	7	8	9	10				-10	-9	-8	-7	-6	-5	-4	-3	-2	-1	0	1	2	3	4	5	6	7	8	9	10
H9.KO1	Yes	13.6042	15.4724	11.6103	2.61182	11.3716	11.193	5.17431	5.43946	10.799	12.3439	197.764	5.86456	1.55682	4.27508	3.73269	10.1386	13.42	8.51586	5.54032	9.73563	8.82295		H9.KO1	Yes	1	2	0	0	0	1	0	0	0	0	1	0	1.5	3	0	0.3125	2	0	1	0	0		H9.KO1	Yes
H9.KO2	Yes	5.36169	11.392	7.40332	5.69182	10.9788	10.5159	1.36783	7.94309	5.53404	10.1395	131.431	3.46986	2.62321	2.93595	7.33731	12.6625	8.09181	2.93922	4.52836	7.03886	3.65084		H9.KO2	Yes	0	0	0	0	0	0	0	3.21429	0	0	1.36364	0	0	0.151515	0	1.03239	0	0	0	0	0		H9.KO2	Yes
H9.KO6o	Yes	3.5	0.629557	2.26316	1	2	1.03472	0	2.05556	1.5	0.714286	27.1637	1.17857	0	0	1	2.93168	0	1	3.57823	2.42921	1.16995		H9.KO6o	Yes	0	0	0	0	1	0	0	0	0	0	0	0	0	0	0	0	0	0	0	0	0		H9.KO6o	Yes
H9.KO7o	Yes	2.40038	1.18	3.38462	2	1.38462	2.4739	1.76923	1.38462	2.99206	2.2584	26.1271	1.26316	0	0	2	1.38462	2.02679	0	1.63514	1.50451	0.122249		H9.KO7o	Yes	0	0	2	0	0	1	0	0	0	0	0	0	0	0	0	0	0	0	0	0	0		H9.KO7o	Yes
H9.KOc	Yes	7.18128	11.7772	12.4326	5.03337	8.4931	7.75341	4.84071	3.78285	7.13168	5.00664	126.603	2.99784	2.32609	3.61815	3.88564	13.5342	8.24242	2.91288	2.95476	3.43012	2.77593		H9.KOc	Yes	0	0	0	0	0	0	0	0	0	0	0.185185	0	0	0.952381	0	0.263158	0	0	0	0	0		H9.KOc	Yes
H9.OEX1	Yes	4.15625	2.77939	6.55668	2.9631	5.47613	6.30994	0.1	2.87252	4.25242	3.46087	104.85	1.29607	0	0.828605	3.3287	3.17857	3.47442	1.19231	0.568576	2.02857	0.137531		H9.OEX1	Yes	0	0	0	0	0	0	0	1	0	0	28.9476	0	0	0.555556	0	0	1	0	0	0	0		H9.OEX1	Yes
H9.OEX2	Yes	7.48628	7.86976	8.73078	4.24905	11.5968	5.91262	3.03984	3.60714	8.13635	7.70572	140.603	1.49528	0.277778	0.447635	0.238095	5.66	3.82242	0.15873	1.88388	4.57579	2.47541		H9.OEX2	Yes	0	0	0	0	0	0.625	0	1	0	0.483871	41.4992	0	0.277778	0.3125	0	1	0	0	0	0	0		H9.OEX2	Yes
H9.WT	Yes	14.7092	8.78888	12.9243	6.51801	9.4067	11.2077	8.07271	4.1133	11.0987	11.4664	144.019	9.5444	0.529301	3.02543	6.96402	12.8994	11.882	10.3546	4.66889	9.17773	6.62547		H9.WT	Yes	0	0	0	0.416667	0	2	0	0	0	0	1.45455	0	0.227273	1.5	0	0	0	1	0	0	0		H9.WT	Yes
H9.WT-EV1	Yes	5.42105	5.4247	5.65261	6.13636	8.62136	7.84112	3.59314	5.02677	8.12602	4.71052	125.761	2.4741	2	0.977444	1.76501	7.97344	7.67722	6.17647	1.53065	6.93668	8.56587		H9.WT-EV1	Yes	2	0.5	0	1	0	0	0	0	0	0.2	3.05861	0	0	0.263158	0	0	0	0	0	0	0		H9.WT-EV1	Yes
H9.WT-EV2	Yes	6.38928	5.01885	7.81084	4.22081	7.49449	9.16463	3.19883	3.60526	5.94862	7.89725	118.931	7.08106	1.35714	6.00535	5.43889	5.79981	8.00216	2.10417	6.39703	2.35848	2.39704		H9.WT-EV2	Yes	0	1.35714	0	0	0	0	1	0	0	0	0.384615	0	0	2.94017	0	0	0	1	1	0	0		H9.WT-EV2	Yes
H9.WTc	Yes	14.0584	16.7644	12.1743	5.62236	19.7665	9.92039	1.66509	5.2106	9.99874	13.1091	166.82	3.60271	1.19419	5.14919	4.55535	14.6275	8.94238	1.08857	1.38483	4.3996	2.85434		H9.WTc	Yes	0	1	0.794931	0	1	0	0	0.5	0	2.14286	18.9241	0	0.263158	2.2381	0	0.666667	0	0	0	0	0.454545		H9.WTc	Yes
H9.WTo	Yes	1.48485	2.80455	1.35714	0	1.55556	3.44078	0	0.208333	0.625	4.1087	48.512	3.11111	1	1	0	2.09649	4.28788	1	1.89706	2.6413	0.076087		H9.WTo	Yes	0	0	0	0	0	0	0	0	0	0	12	0	0	1	0	0	0	0	0	0	0		H9.WTo	Yes
HEK.KO1	Yes	3.07057	13.886	5.79467	1.96027	5.90909	0.419154	3.90179	8.89286	7.95672	11.7408	155.15	2.96881	3.5	6.21739	5.50125	13.7227	11.9915	4.21739	8.15304	7.36025	1.48218		HEK.KO1	Yes	0	0	0	0	0	0	0	0	0.714286	0.138889	0	0	1.66667	1.21739	0	0	0	0	0	2	0		HEK.KO1	Yes
HEK.KO2	Yes	5.62116	7.27073	5.55564	6.95321	1.375	2.82329	1.50536	4.13544	3.31495	1.86126	110.838	1.76768	0	0.142857	0.147059	6.00707	6.95833	1	0.574786	4.3187	2.85441		HEK.KO2	Yes	0	0	0	2	0	0	0	0	0	0	0	0	0	0	0	0	0	0	0	0	0		HEK.KO2	Yes
HEK.RES1	Yes	10.2941	8.47623	6.26171	6.00962	3.12374	9.3857	5.46429	6.25945	3.60244	7.39154	161.533	4.48924	1	6.61472	2.51553	8.59053	10.2698	3.88889	2.18491	3.38464	2.66632		HEK.RES1	Yes	0	0	0	0	0	0	0	0	0	1.125	4.26316	0	0	5.19231	0	1.42857	1	2	0	0	0		HEK.RES1	Yes
HEK.RES2	Yes	5.30114	11.1658	6.06712	2.38889	2.625	6.70034	6.35605	1.87286	6.30346	6.37028	139.966	3.52632	1	2.6228	2.13998	6.08902	6.21825	2.47096	2.59881	3.41763	1.11089		HEK.RES2	Yes	0	0	0	0	0.625	1	0	0	0	0	3.99306	0	0	1.21739	0	0	0	0	0	0	0		HEK.RES2	Yes
HEK.WT	Yes	7.01398	12.7424	9.41096	15.8262	17.9941	7.06266	6.41036	7.29333	12.2686	17.439	186.789	12.4811	2.07955	6.43056	5.04445	22.1352	19.7402	10.6489	10.1468	10.7815	11.038		HEK.WT	Yes	3.33333	2.44444	0	1.25	0.333333	0	0	0.333333	1.05263	0.157895	31.8079	0	1.125	4	0	1	0	1	1	0	0		HEK.WT	Yes
H9.KO1	No	318.396	333.528	362.39	358.388	393.628	331.807	233.826	306.561	354.201	321.656	812.236	125.135	124.443	159.725	165.267	282.861	396.58	301.484	330.46	355.264	257.177		H9.KO1	No	7	24	21	18	19	6	12	19	11	23	58	0	56.5	56	0	10.6875	2	13	7	12	7		H9.KO1	No
H9.KO2	No	322.638	336.608	345.597	334.308	358.021	300.484	230.632	278.057	338.466	292.86	781.569	141.53	125.377	160.064	145.663	288.338	358.908	286.061	300.472	341.961	254.349		H9.KO2	No	10	30	22	17	22	12	11	20.7857	15	29	63.6364	0	66	63.8485	0	13.9676	8	10	12	12	8		H9.KO2	No
H9.KO6o	No	96.5	110.37	93.7368	82	106	85.9653	58	80.9444	82.5	83.2857	251.836	28.8214	42	47	39	83.0683	67	62	76.4218	90.5708	64.8301		H9.KO6o	No	6	14	8	6	11	3	3	13	6	10	27	0	25	25	0	1	1	6	12	7	1		H9.KO6o	No
H9.KO7o	No	88.5996	78.82	87.6154	66	76.6154	79.5261	41.2308	65.6154	62.0079	58.7416	192.873	32.7368	22	35	31	75.6154	64.9732	27	58.3649	78.4955	62.8778		H9.KO7o	No	4	8	5	5	6	3	3	7	4	6	14	0	15	14	0	1	0	4	3	2	3		H9.KO7o	No
H9.KOc	No	270.819	276.223	308.567	291.967	308.507	259.247	203.159	241.217	292.868	263.993	711.397	107.002	113.674	143.382	126.114	256.466	306.758	223.087	275.045	298.57	202.224		H9.KOc	No	6	25	22	15	17	10	13	15	13	21	51.8148	0	52	52.0476	0	9.73684	1	8	10	9	8		H9.KOc	No
H9.OEX1	No	204.844	209.221	219.443	232.037	252.524	179.69	136.9	193.127	228.748	204.539	496.15	72.7039	96	117.171	105.671	182.821	233.526	156.808	207.431	217.971	159.862		H9.OEX1	No	5	19	12	13	11	5	10	20	8	17	21.0524	0	53	53.4444	0	7	9	8	12	9	10		H9.OEX1	No
H9.OEX2	No	276.514	293.13	309.269	313.751	302.403	267.087	177.96	217.393	305.864	257.294	709.397	117.505	123.722	147.552	113.762	249.34	319.178	241.841	274.116	293.424	212.525		H9.OEX2	No	15	26	21	18	24	12.375	17	23	23	32.5161	32.5008	0	71.7222	63.6875	0	15	6	16	19	21	13		H9.OEX2	No
H9.WT	No	253.291	301.211	312.076	297.482	317.593	273.792	212.927	234.887	299.901	280.534	681.981	104.456	105.471	145.975	126.036	265.101	298.118	244.645	263.331	306.822	220.375		H9.WT	No	9	21	20	18.5833	20	1	12	16	12	26	51.5455	0	51.7727	44.5	0	14	2	6	9	4	7		H9.WT	No
H9.WT-EV1	No	251.579	277.575	260.347	244.864	280.379	239.159	176.407	224.973	256.874	245.289	628.239	76.5259	106	129.023	117.235	230.027	262.323	201.824	244.469	274.063	194.434		H9.WT-EV1	No	12	27.5	20	16	23	4	14	19	9	24.8	55.9414	0	56	53.7368	0	13	4	10	14	16	9		H9.WT-EV1	No
H9.WT-EV2	No	198.611	224.981	253.189	243.779	250.506	202.835	139.801	185.395	231.051	203.103	570.069	81.9189	87.6429	104.995	94.5611	202.2	258.998	182.896	218.603	247.642	175.603		H9.WT-EV2	No	8	17.6429	15	12	14	3	8	15	5	15	43.6154	0	46	42.0598	0	7	4	12	11	12	12		H9.WT-EV2	No
H9.WTc	No	320.942	347.236	348.826	342.378	353.234	301.08	235.335	293.789	324.001	308.891	806.18	118.397	136.806	166.851	144.445	289.373	379.058	287.911	313.615	351.6	237.146		H9.WTc	No	11	27	25.2051	15	21	10	18	21.5	12	20.8571	44.0759	0	65.7368	63.7619	0	14.3333	5	13	16	15	10.5455		H9.WTc	No
H9.WTo	No	94.5152	97.1955	99.6429	88	95.4444	82.5592	55	77.7917	80.375	84.8913	247.488	41.8889	28	39	46	99.9035	82.7121	53	90.1029	95.3587	75.9239		H9.WTo	No	3	10	7	6	7	0	7	12	1	8	10	0	21	21	0	3	0	5	6	5	5		H9.WTo	No
HEK.KO1	No	232.929	254.114	291.205	260.04	264.091	243.581	187.098	213.107	257.043	236.259	601.85	116.031	104.5	128.783	111.499	215.277	260.009	222.783	250.847	268.64	193.518		HEK.KO1	No	9	16	21	18	11	15	16	13	19.2857	30.8611	64	0	65.3333	62.7826	0	12	5	14	17	16	14		HEK.KO1	No
HEK.KO2	No	268.379	295.729	282.444	282.047	283.625	267.177	199.495	246.865	306.685	240.139	671.162	95.2323	84	128.857	128.853	238.993	286.042	241	265.425	284.681	201.146		HEK.KO2	No	6	15	9	7	8	5	11	11	7	12	33	0	39	41	0	8	3	5	12	11	8		HEK.KO2	No
HEK.RES1	No	242.706	300.524	309.738	275.99	279.876	237.614	186.536	237.741	269.398	242.608	639.467	93.5108	112	129.385	125.484	208.409	286.73	237.111	260.815	284.615	208.334		HEK.RES1	No	8	25	16	15	13	9	15	20	10	20.875	54.7368	0	62	54.8077	0	7.57143	6	12	13	14	8		HEK.RES1	No
HEK.RES2	No	297.699	321.834	338.933	333.611	324.375	287.3	247.644	288.127	315.697	306.63	773.034	117.474	108	133.377	128.86	257.911	310.782	274.529	308.401	321.582	232.889		HEK.RES2	No	10	25	14	15	16.375	13	15	15	12	27	49.0069	0	52	50.7826	0	6	0	14	12	15	5		HEK.RES2	No
HEK.WT	No	355.986	388.258	391.589	398.174	382.006	342.937	270.59	338.707	365.731	342.561	950.211	133.519	151.92	185.569	180.956	322.865	396.26	361.351	371.853	398.219	277.962		HEK.WT	No	11.6667	29.5556	26	24.75	22.6667	17	24	28.6667	19.9474	27.8421	52.1921	0	84.875	80	0	17	9	15	20	28	17		HEK.WT	No
		-10	-9	-8	-7	-6	-5	-4	-3	-2	-1	0	1	2	3	4	5	6	7	8	9	10				-10	-9	-8	-7	-6	-5	-4	-3	-2	-1	0	1	2	3	4	5	6	7	8	9	10
	H9.KO1	0.0409766	0.0443335	0.0310436	0.00723496	0.0280781	0.0326327	0.0216498	0.0174342	0.0295864	0.0369577	0.195806	0.0447676	0.0123557	0.0260676	0.0220869	0.0346026	0.0327318	0.0274705	0.0164891	0.0266729	0.033169			H9.KO1	0.125	0.0769231	0	0	0	0.142857	0	0	0	0	0.0169492		0.0258621	0.0508475		0.0284091	0.5	0	0.125	0	0			H9.KO1
	H9.KO2	0.0163466	0.0327356	0.0209726	0.0167406	0.0297528	0.0338131	0.0058958	0.027773	0.0160873	0.0334638	0.143955	0.02393	0.0204938	0.0180119	0.0479563	0.042068	0.0220485	0.0101703	0.0148471	0.0201687	0.0141505			H9.KO2	0	0	0	0	0	0	0	0.133929	0	0	0.020979		0	0.00236742		0.0688259	0	0	0	0	0			H9.KO2
	H9.KO6o	0.035	0.00567168	0.0235746	0.0120482	0.0185185	0.0118933	0	0.0247657	0.0178571	0.0085034	0.0973611	0.0392857	0	0	0.025	0.0340893	0	0.015873	0.0447279	0.0261206	0.0177265			H9.KO6o	0	0	0	0	0.0833333	0	0	0	0	0	0		0	0		0	0	0	0	0	0			H9.KO6o
	H9.KO7o	0.0263778	0.01475	0.0371936	0.0294118	0.0177515	0.0301695	0.0411449	0.0206659	0.0460317	0.037023	0.119302	0.0371517	0	0	0.0606061	0.017982	0.0302505	0	0.0272523	0.0188064	0.00194047			H9.KO7o	0	0	0.285714	0	0	0.25	0	0	0	0	0		0	0		0		0	0	0	0			H9.KO7o
	H9.KOc	0.0258319	0.040893	0.0387308	0.0169474	0.0267921	0.029039	0.0232726	0.0154402	0.0237723	0.018612	0.151078	0.0272531	0.0200525	0.0246133	0.0298895	0.0501267	0.0261664	0.0128888	0.0106286	0.011358	0.0135411			H9.KOc	0	0	0	0	0	0	0	0	0	0	0.00356125		0	0.0179695		0.0263158	0	0	0	0	0			H9.KOc
	H9.OEX1	0.0198864	0.0131104	0.0290118	0.0126089	0.0212253	0.0339244	0.000729927	0.0146557	0.0182507	0.0166388	0.17446	0.0175145	0	0.00702208	0.0305386	0.0170891	0.01466	0.00754625	0.00273354	0.00922076	0.000859566			H9.OEX1	0	0	0	0	0	0	0	0.047619	0	0	0.578953		0	0.0102881		0	0.1	0	0	0	0			H9.OEX1
	H9.OEX2	0.0263601	0.0261454	0.0274553	0.0133618	0.0369326	0.021658	0.0167947	0.0163219	0.025912	0.0290782	0.165415	0.0125654	0.00224014	0.00302456	0.00208855	0.0221961	0.0118341	0.00065591	0.00682566	0.015355	0.0115135			H9.OEX2	0	0	0	0	0	0.0480769	0	0.0416667	0	0.0146628	0.560801		0.00385802	0.00488281		0.0625	0	0	0	0	0			H9.OEX2
	H9.WT	0.0548852	0.0283512	0.0397671	0.0214408	0.0287667	0.0393253	0.0365281	0.0172105	0.0356871	0.0392684	0.174357	0.0837228	0.00499341	0.0203049	0.052361	0.0464009	0.0383292	0.0406064	0.0174212	0.0290435	0.0291871			H9.WT	0	0	0	0.0219298	0	0.666667	0	0	0	0	0.0274443		0.00437063	0.0326087		0	0	0.142857	0	0	0			H9.WT
	H9.WT-EV1	0.0210936	0.0191685	0.0212504	0.0244477	0.0298317	0.0317454	0.0199619	0.0218555	0.0306642	0.0188421	0.166792	0.0313177	0.0185185	0.0075188	0.014832	0.0335019	0.0284342	0.0296946	0.00622216	0.0246857	0.0421964			H9.WT-EV1	0.142857	0.0178571	0	0.0588235	0	0	0	0	0	0.008	0.0518408		0	0.00487329		0	0	0	0	0	0			H9.WT-EV1
	H9.WT-EV2	0.0311672	0.0218211	0.0299266	0.0170194	0.0290484	0.0432294	0.0223694	0.0190755	0.0250996	0.0374277	0.172615	0.0795625	0.0152488	0.0541022	0.0543889	0.0278837	0.0299707	0.0113739	0.0284313	0.00943392	0.0134665			H9.WT-EV2	0	0.0714286	0	0	0	0	0.111111	0	0	0	0.00874126		0	0.0653371		0	0	0.0769231	0.0833333	0	0			H9.WT-EV2
	H9.WTc	0.0419654	0.0460559	0.0337237	0.0161562	0.0529933	0.0318984	0.00702569	0.0174267	0.0299364	0.0407113	0.171449	0.0295304	0.00865357	0.0299371	0.0305728	0.0481168	0.0230474	0.00376669	0.00439627	0.0123584	0.0118931			H9.WTc	0	0.0357143	0.0305743	0	0.0454545	0	0	0.0227273	0	0.0931677	0.300383		0.00398724	0.0339105		0.0444444	0	0	0	0	0.0413223			H9.WTc
	H9.WTo	0.0154672	0.0280455	0.0134371	0	0.0160367	0.0400091	0	0.00267094	0.00771605	0.0461651	0.163892	0.0691358	0.0344828	0.025	0	0.0205538	0.049286	0.0185185	0.0206202	0.0269521	0.00100114			H9.WTo	0	0	0	0	0		0	0	0	0	0.545455		0	0.0454545		0		0	0	0	0			H9.WTo
	HEK.KO1	0.0130109	0.0518135	0.0195107	0.00748196	0.0218855	0.00171784	0.0204282	0.0400579	0.0300254	0.0473419	0.204954	0.024948	0.0324074	0.0460548	0.0470193	0.0599246	0.0440862	0.0185788	0.0314789	0.0266676	0.00760094			HEK.KO1	0	0	0	0	0	0	0	0	0.0357143	0.00448029	0		0.0248756	0.0190217		0	0	0	0	0.111111	0			HEK.KO1
	HEK.KO2	0.0205152	0.0239958	0.0192904	0.0240595	0.00482456	0.0104566	0.00748936	0.0164759	0.0106934	0.00769117	0.141737	0.0182235	0	0.00110742	0.00113999	0.0245187	0.0237486	0.00413223	0.00216085	0.0149436	0.0139922			HEK.KO2	0	0	0	0.222222	0	0	0	0	0	0	0		0	0		0	0	0	0	0	0			HEK.KO2
	HEK.RES1	0.0406882	0.0274312	0.0198155	0.0213107	0.0110379	0.0379988	0.0284598	0.0256535	0.0131957	0.0295662	0.201664	0.0458086	0.00884956	0.0486377	0.0196526	0.0395877	0.0345786	0.0161365	0.00830766	0.0117522	0.0126366			HEK.RES1	0	0	0	0	0	0	0	0	0	0.0511364	0.0722569		0	0.0865385		0.15873	0.142857	0.142857	0	0	0			HEK.RES1
	HEK.RES2	0.0174955	0.0335309	0.0175859	0.00710979	0.00802752	0.0227903	0.0250238	0.00645813	0.019576	0.0203523	0.153303	0.0291431	0.00917431	0.0192853	0.0163357	0.0230645	0.0196159	0.00892043	0.0083563	0.0105158	0.0047474			HEK.RES2	0	0	0	0	0.0367647	0.0714286	0	0	0	0	0.0753407		0	0.0234114		0		0	0	0	0			HEK.RES2
	HEK.WT	0.0193223	0.0317766	0.0234687	0.0382274	0.0449853	0.020179	0.0231421	0.021079	0.0324565	0.0484418	0.164283	0.085487	0.0135035	0.0334925	0.0271207	0.0641599	0.0474525	0.0286261	0.0265622	0.0263606	0.0381939			HEK.WT	0.222222	0.0763889	0	0.0480769	0.0144928	0	0	0.0114943	0.0501253	0.0056391	0.378665		0.0130814	0.047619		0.0555556	0	0.0625	0.047619	0	0			HEK.WT
		-10	-9	-8	-7	-6	-5	-4	-3	-2	-1	0	1	2	3	4	5	6	7	8	9	10				-10	-9	-8	-7	-6	-5	-4	-3	-2	-1	0	1	2	3	4	5	6	7	8	9	10
	H9.WTo	0.0154672	0.0280455	0.0134371	0	0.0160367	0.0400091	0	0.00267094	0.00771605	0.0461651	0.163892	0.0691358	0.0344828	0.025	0	0.0205538	0.049286	0.0185185	0.0206202	0.0269521	0.00100114			H9.WTo	0	0	0	0	0		0	0	0	0	0.545455		0	0.0454545		0		0	0	0	0			H9.WTo
	H9.KO6o	0.035	0.00567168	0.0235746	0.0120482	0.0185185	0.0118933	0	0.0247657	0.0178571	0.0085034	0.0973611	0.0392857	0	0	0.025	0.0340893	0	0.015873	0.0447279	0.0261206	0.0177265			H9.KO6o	0	0	0	0	0.0833333	0	0	0	0	0	0		0	0		0	0	0	0	0	0			H9.KO6o
	H9.KO7o	0.0263778	0.01475	0.0371936	0.0294118	0.0177515	0.0301695	0.0411449	0.0206659	0.0460317	0.037023	0.119302	0.0371517	0	0	0.0606061	0.017982	0.0302505	0	0.0272523	0.0188064	0.00194047			H9.KO7o	0	0	0.285714	0	0	0.25	0	0	0	0	0		0	0		0		0	0	0	0			H9.KO7o
	H9.OEX1	0.0198864	0.0131104	0.0290118	0.0126089	0.0212253	0.0339244	0.000729927	0.0146557	0.0182507	0.0166388	0.17446	0.0175145	0	0.00702208	0.0305386	0.0170891	0.01466	0.00754625	0.00273354	0.00922076	0.000859566			H9.OEX1	0	0	0	0	0	0	0	0.047619	0	0	0.578953		0	0.0102881		0	0.1	0	0	0	0			H9.OEX1
	H9.OEX2	0.0263601	0.0261454	0.0274553	0.0133618	0.0369326	0.021658	0.0167947	0.0163219	0.025912	0.0290782	0.165415	0.0125654	0.00224014	0.00302456	0.00208855	0.0221961	0.0118341	0.00065591	0.00682566	0.015355	0.0115135			H9.OEX2	0	0	0	0	0	0.0480769	0	0.0416667	0	0.0146628	0.560801		0.00385802	0.00488281		0.0625	0	0	0	0	0			H9.OEX2
	H9.WT-EV1	0.0210936	0.0191685	0.0212504	0.0244477	0.0298317	0.0317454	0.0199619	0.0218555	0.0306642	0.0188421	0.166792	0.0313177	0.0185185	0.0075188	0.014832	0.0335019	0.0284342	0.0296946	0.00622216	0.0246857	0.0421964			H9.WT-EV1	0.142857	0.0178571	0	0.0588235	0	0	0	0	0	0.008	0.0518408		0	0.00487329		0	0	0	0	0	0			H9.WT-EV1
	H9.WT-EV2	0.0311672	0.0218211	0.0299266	0.0170194	0.0290484	0.0432294	0.0223694	0.0190755	0.0250996	0.0374277	0.172615	0.0795625	0.0152488	0.0541022	0.0543889	0.0278837	0.0299707	0.0113739	0.0284313	0.00943392	0.0134665			H9.WT-EV2	0	0.0714286	0	0	0	0	0.111111	0	0	0	0.00874126		0	0.0653371		0	0	0.0769231	0.0833333	0	0			H9.WT-EV2
	H9.WTc	0.0419654	0.0460559	0.0337237	0.0161562	0.0529933	0.0318984	0.00702569	0.0174267	0.0299364	0.0407113	0.171449	0.0295304	0.00865357	0.0299371	0.0305728	0.0481168	0.0230474	0.00376669	0.00439627	0.0123584	0.0118931			H9.WTc	0	0.0357143	0.0305743	0	0.0454545	0	0	0.0227273	0	0.0931677	0.300383		0.00398724	0.0339105		0.0444444	0	0	0	0	0.0413223			H9.WTc
	H9.WT	0.0548852	0.0283512	0.0397671	0.0214408	0.0287667	0.0393253	0.0365281	0.0172105	0.0356871	0.0392684	0.174357	0.0837228	0.00499341	0.0203049	0.052361	0.0464009	0.0383292	0.0406064	0.0174212	0.0290435	0.0291871			H9.WT	0	0	0	0.0219298	0	0.666667	0	0	0	0	0.0274443		0.00437063	0.0326087		0	0	0.142857	0	0	0			H9.WT
	H9.KO1	0.0409766	0.0443335	0.0310436	0.00723496	0.0280781	0.0326327	0.0216498	0.0174342	0.0295864	0.0369577	0.195806	0.0447676	0.0123557	0.0260676	0.0220869	0.0346026	0.0327318	0.0274705	0.0164891	0.0266729	0.033169			H9.KO1	0.125	0.0769231	0	0	0	0.142857	0	0	0	0	0.0169492		0.0258621	0.0508475		0.0284091	0.5	0	0.125	0	0			H9.KO1
	H9.KO2	0.0163466	0.0327356	0.0209726	0.0167406	0.0297528	0.0338131	0.0058958	0.027773	0.0160873	0.0334638	0.143955	0.02393	0.0204938	0.0180119	0.0479563	0.042068	0.0220485	0.0101703	0.0148471	0.0201687	0.0141505			H9.KO2	0	0	0	0	0	0	0	0.133929	0	0	0.020979		0	0.00236742		0.0688259	0	0	0	0	0			H9.KO2
	H9.KOc	0.0258319	0.040893	0.0387308	0.0169474	0.0267921	0.029039	0.0232726	0.0154402	0.0237723	0.018612	0.151078	0.0272531	0.0200525	0.0246133	0.0298895	0.0501267	0.0261664	0.0128888	0.0106286	0.011358	0.0135411			H9.KOc	0	0	0	0	0	0	0	0	0	0	0.00356125		0	0.0179695		0.0263158	0	0	0	0	0			H9.KOc
	HEK.RES1	0.0406882	0.0274312	0.0198155	0.0213107	0.0110379	0.0379988	0.0284598	0.0256535	0.0131957	0.0295662	0.201664	0.0458086	0.00884956	0.0486377	0.0196526	0.0395877	0.0345786	0.0161365	0.00830766	0.0117522	0.0126366			HEK.RES1	0	0	0	0	0	0	0	0	0	0.0511364	0.0722569		0	0.0865385		0.15873	0.142857	0.142857	0	0	0			HEK.RES1
	HEK.RES2	0.0174955	0.0335309	0.0175859	0.00710979	0.00802752	0.0227903	0.0250238	0.00645813	0.019576	0.0203523	0.153303	0.0291431	0.00917431	0.0192853	0.0163357	0.0230645	0.0196159	0.00892043	0.0083563	0.0105158	0.0047474			HEK.RES2	0	0	0	0	0.0367647	0.0714286	0	0	0	0	0.0753407		0	0.0234114		0		0	0	0	0			HEK.RES2
	HEK.WT	0.0193223	0.0317766	0.0234687	0.0382274	0.0449853	0.020179	0.0231421	0.021079	0.0324565	0.0484418	0.164283	0.085487	0.0135035	0.0334925	0.0271207	0.0641599	0.0474525	0.0286261	0.0265622	0.0263606	0.0381939			HEK.WT	0.222222	0.0763889	0	0.0480769	0.0144928	0	0	0.0114943	0.0501253	0.0056391	0.378665		0.0130814	0.047619		0.0555556	0	0.0625	0.047619	0	0			HEK.WT
	HEK.KO1	0.0130109	0.0518135	0.0195107	0.00748196	0.0218855	0.00171784	0.0204282	0.0400579	0.0300254	0.0473419	0.204954	0.024948	0.0324074	0.0460548	0.0470193	0.0599246	0.0440862	0.0185788	0.0314789	0.0266676	0.00760094			HEK.KO1	0	0	0	0	0	0	0	0	0.0357143	0.00448029	0		0.0248756	0.0190217		0	0	0	0	0.111111	0			HEK.KO1
	HEK.KO2	0.0205152	0.0239958	0.0192904	0.0240595	0.00482456	0.0104566	0.00748936	0.0164759	0.0106934	0.00769117	0.141737	0.0182235	0	0.00110742	0.00113999	0.0245187	0.0237486	0.00413223	0.00216085	0.0149436	0.0139922			HEK.KO2	0	0	0	0.222222	0	0	0	0	0	0	0		0	0		0	0	0	0	0	0			HEK.KO2
	All sites																								Only sites WITH motif CTC[CT]A																								Only sites WITHOUT any motif CTC[CT]A
[truncated: 21 more columns]

## Sheet: HeLaNSUN2-KO
		-10	-9	-8	-7	-6	-5	-4	-3	-2	-1	0	1	2	3	4	5	6	7	8	9	10				-10	-9	-8	-7	-6	-5	-4	-3	-2	-1	0	1	2	3	4	5	6	7	8	9	10
H9.KO1	Yes	1	5.18471	0.320513	0	0.15873	0	0	0	0	0	11.8556	0.48	1.5	0.0892857	0	0	1	0	1	0.238095	0		H9.KO1	Yes	1	2	0	0	0	0	0	0	0	0	1	0	1.5	0	0	0	0	0	1	0	0		H9.KO1	Yes
H9.KO2	Yes	0	3.0625	0.53125	1	1.0431	1	0	0.357143	1	1	7.00231	0.470085	0	0.151515	0	0.769231	0	0	0	1.47297	1		H9.KO2	Yes	0	0	0	0	0	0	0	0.357143	0	0	0.909091	0	0	0.151515	0	0.769231	0	0	0	0	0		H9.KO2	Yes
H9.KO6o	Yes	1	0	0	0	1	0	0	0	0	0	1	0	0	0	0	0	0	0	0	0	0		H9.KO6o	Yes	1	0	0	0	1	0	0	0	0	0	0	0	0	0	0	0	0	0	0	0	0		H9.KO6o	Yes
H9.KO7o	Yes	0	0	2	0	0	0	0	0	0	0	0	1	0	0	0	0	0	0	0	0	0		H9.KO7o	Yes	0	0	2	0	0	0	0	0	0	0	0	0	0	0	0	0	0	0	0	0	0		H9.KO7o	Yes
H9.KOc	Yes	0	2.73333	0.397351	2	2.16667	0	0	0	1	1	6.86736	0.529412	0	0.952381	0	0	0	0	0	0.37037	0		H9.KOc	Yes	0	0	0	0	0	0	0	0	0	0	0.185185	0	0	0.952381	0	0	0	0	0	0	0		H9.KOc	Yes
H9.OEX1	Yes	0	2.36364	0.0892857	0	0.425532	0	0	1	0	0	33.656	0	0	0.661939	0	0	0	0	0	0.384615	0		H9.OEX1	Yes	0	0	0	0	0	0	0	1	0	0	30.9476	0	0	0.555556	0	0	0	0	0	0	0		H9.OEX1	Yes
H9.OEX2	Yes	0	2.32673	0.5	1	1.27273	0	0	1	1	4.48387	46.5914	0.196078	0.277778	0.3125	0	0	0	0	0	0.444444	0		H9.OEX2	Yes	0	0	0	0	0	0	0	1	0	0.483871	42.1876	0	0.277778	0.3125	0	0	0	0	0	0	0		H9.OEX2	Yes
H9.WT	Yes	0	3.18182	0.690789	2.41667	3.40984	2	0	0	4	3	10.6513	0.555556	0.227273	0.5	0	0	0	1	0	0.411765	0		H9.WT	Yes	0	0	0	0.416667	0	2	0	0	0	0	1.45455	0	0.227273	0.5	0	0	0	1	0	0	0		H9.WT	Yes
H9.WT-EV1	Yes	2	2.72222	0	1	0.984848	0	0	0	0	0.2	4.68807	0.3125	0	0.263158	0	0	0	0	0	0	0		H9.WT-EV1	Yes	2	0.5	0	1	0.833333	0	0	0	0	0.2	2.34432	0	0	0.263158	0	0	0	0	0	0	0		H9.WT-EV1	Yes
H9.WT-EV2	Yes	0	4.0042	0.1	0	0.147059	0	1	0	0	0	2.64268	0.483871	0	0.940171	0	0	0	0	1	0.47619	0		H9.WT-EV2	Yes	0	1.35714	0	0	0	0	1	0	0	0	0.384615	0	0	0.940171	0	0	0	0	1	0	0		H9.WT-EV2	Yes
H9.WTc	Yes	0.882353	4.27485	0.807389	0	0.227273	0	0	0.5	0	2.14286	23.8334	0.675676	0.263158	1.41457	0	0	0	0	0	0.0714286	0.454545		H9.WTc	Yes	0.882353	1	0.0806452	0	0	0	0	0.5	0	2.14286	17.9955	0	0.263158	1.2381	0	0	0	0	0	0	0.454545		H9.WTc	Yes
H9.WTo	Yes	0	0	0	0	1	0	1	0	0	0	12	2	0	1	0	0	0	0	0	0	0		H9.WTo	Yes	0	0	0	0	0	0	1	0	0	0	11	0	0	1	0	0	0	0	0	0	0		H9.WTo	Yes
HEK.KO1	Yes	0	3.26923	0.178571	3	2	1	0	0	2.71429	2.13889	5.65385	0	1.66667	0.217391	0	0	0	0	0	3	0		HEK.KO1	Yes	0	0	0	0	0	0	0	0	0.714286	0.138889	0	0	1.66667	0.217391	0	0	0	0	0	2	0		HEK.KO1	Yes
HEK.KO2	Yes	0	2.56757	0.365854	0	0.375	0	0	0	0	0	2.625	0	0	0.142857	0	0	4.33333	0	0	0.178571	0		HEK.KO2	Yes	0	0	0	0	0	0	0	0	0	0	0	0	0	0	0	0	0	0	0	0	0		HEK.KO2	Yes
HEK.RES1	Yes	1	3.46154	0	1	0	0	2	2	3	3.125	10.1203	2	2	2.19231	0	0	1	2	0	1.11111	0		HEK.RES1	Yes	1	0	0	0	0	0	0	0	0	0.125	4.26316	0	0	0.192308	0	0	1	2	0	0	0		HEK.RES1	Yes
HEK.RES2	Yes	0	3.46154	0	1	1.625	0	1	0	1	1	8.03653	0	0	1.21739	0	0	0	0	0	1.07143	0		HEK.RES2	Yes	0	0	0	0	0.625	0	1	0	0	0	2.99306	0	0	1.21739	0	0	0	0	0	0	0		HEK.RES2	Yes
HEK.WT	Yes	4.33333	4.71717	0.47619	0	1.44444	0	0	0.333333	4	4.15789	41.074	0	0.625	1	0	1	2	1	1	1.35714	0		HEK.WT	Yes	4.33333	2.44444	0	0	0.333333	0	0	0.333333	0	0.157895	31.0184	0	0.625	1	0	1	0	1	1	0	0		HEK.WT	Yes
H9.KO1	No	16	30.8153	29.6795	15	23.8413	4	5	11	8	24	55.1444	4.52	49.5	51.9107	0	11	10	9	17	17.7619	6		H9.KO1	No	13	22	19	13	18	4	5	11	4	16	46	0	44.5	47	0	11	1	9	7	10	6		H9.KO1	No
H9.KO2	No	16	28.9375	26.4688	11	23.9569	7	5	13.6429	9	21	50.9977	4.52991	54	54.8485	0	14.2308	4	8	14	18.527	6		H9.KO2	No	15	25	21	9	18	7	5	13.6429	9	19	48.0909	0	52	49.8485	0	14.2308	3	7	13	11	6		H9.KO2	No
H9.KO6o	No	7	18	12	4	12	0	3	11	0	5	26	2	20	20	0	4	1	1	8	3	3		H9.KO6o	No	7	14	8	4	10	0	3	11	0	4	21	0	19	19	0	4	1	1	7	2	1		H9.KO6o	No
H9.KO7o	No	4	11	7	3	9	3	1	5	0	3	15	2	12	13	0	2	0	2	2	3	3		H9.KO7o	No	4	8	4	3	6	3	1	5	0	3	12	0	12	11	0	2	0	2	2	1	2		H9.KO7o	No
H9.KOc	No	12	31.2667	29.6026	12	20.8333	7	5	10	7	20	50.1326	4.47059	48	45.0476	0	10	2	6	8	12.6296	6		H9.KOc	No	12	23	19	10	15	5	5	10	6	14	41.8148	0	42	40.0476	0	10	1	5	7	6	5		H9.KOc	No
H9.OEX1	No	13	21.6364	16.9107	10	16.5745	5	7	14	4	14	11.344	7	43	47.3381	2	11	7	8	14	13.6154	8		H9.OEX1	No	11	19	10	9	12	3	5	12	4	13	8.05237	0	40	40.4444	0	9	5	8	12	8	8		H9.OEX1	No
H9.OEX2	No	28	32.6733	20.5	22	34.7273	8	7	16	16	26.5161	28.4086	4.80392	60.7222	55.6875	0	17	7	13	17	23.5556	12		H9.OEX2	No	25	26	15	18	27	8	7	16	13	22.5161	18.8124	0	58.7222	50.6875	0	17	5	9	15	15	8		H9.OEX2	No
H9.WT	No	11	27.8182	24.3092	15.5833	24.5902	1	2	10	8	23	43.3487	4.44444	42.7727	40.5	0	11	1	10	6	10.5882	9		H9.WT	No	11	20	18	12.5833	19	1	2	10	7	20	40.5455	0	40.7727	35.5	0	11	0	6	6	2	5		H9.WT	No
H9.WT-EV1	No	18	30.2778	23	17	31.0152	3	5	15	5	20.8	49.3119	4.6875	46	48.7368	0	8	2	9	15	21	5		H9.WT-EV1	No	18	27.5	18	17	26.1667	3	5	15	5	20.8	46.6557	0	46	43.7368	0	8	2	9	13	14	5		H9.WT-EV1	No
H9.WT-EV2	No	14	20.9958	17.9	11	20.8529	4	2	12	2	13	41.3573	4.51613	40	42.0598	0	8	3	10	12	16.5238	10		H9.WT-EV2	No	14	17.6429	12	11	16	4	2	12	2	12	37.6154	0	39	37.0598	0	8	3	10	12	11	9		H9.WT-EV2	No
H9.WTc	No	18.1176	30.7251	30.1926	12	23.7727	8	8	15.5	8	19.8571	40.1666	4.32432	52.7368	52.5854	0	15	4	11	16	18.9286	5.54545		H9.WTc	No	16.1176	25	20.9194	10	18	8	8	15.5	7	13.8571	31.0045	0	48.7368	47.7619	0	15	0	10	14	13	5.54545		H9.WTc	No
H9.WTo	No	7	16	9	4	12	0	5	9	0	7	16	3	22	23	0	8	1	5	6	6	2		H9.WTo	No	6	10	4	4	8	0	5	9	0	6	11	0	22	22	0	8	0	5	6	5	2		H9.WTo	No
HEK.KO1	No	12	20.7308	23.8214	15	18	9	2	8	14.2857	22.8611	51.3462	5	44.3333	47.7826	0	8	8	11	17	18	13		HEK.KO1	No	10	16	18	14	11	9	2	8	10.2857	21.8611	44	0	44.3333	42.7826	0	8	2	9	13	10	10		HEK.KO1	No
HEK.KO2	No	9	17.4324	14.6341	9	12.625	4	2	7	9	9	32.375	5	29	35.8571	0	3	4.66667	5	20	14.8214	7		HEK.KO2	No	9	15	10	9	8	4	2	7	4	9	24	0	29	31	0	3	3	5	11	9	6		HEK.KO2	No
HEK.RES1	No	12	29.5385	20	9	17	8	6	12	10	20.875	45.8797	5	44	45.8077	2	6	8	11	17	18.8889	10		HEK.RES1	No	8	24	13	9	11	8	6	12	7	18.875	37.7368	0	43	40.8077	0	6	1	8	9	12	5		HEK.RES1	No
HEK.RES2	No	13	27.5385	20	15	23.375	13	6	10	4	19	40.9635	5	39	42.7826	0	3	1	9	7	13.9286	6		HEK.RES2	No	11	24	14	10	14.375	10	6	10	4	18	37.0069	0	39	37.7826	0	3	0	8	6	9	5		HEK.RES2	No
HEK.WT	No	16.6667	37.2828	25.5238	26	29.5556	15	9	18.6667	15	25.8421	37.926	5	62.375	63	0	16	7	15	19	35.6429	16		HEK.WT	No	15.6667	29.5556	21	18	20.6667	15	9	18.6667	13	21.8421	28.9816	0	59.375	57	0	16	4	10	17	19	9		HEK.WT	No
		-10	-9	-8	-7	-6	-5	-4	-3	-2	-1	0	1	2	3	4	5	6	7	8	9	10				-10	-9	-8	-7	-6	-5	-4	-3	-2	-1	0	1	2	3	4	5	6	7	8	9	10
	H9.KO1	0.0588235	0.14402	0.0106838	0	0.00661376	0	0	0	0	0	0.17695	0.096	0.0294118	0.00171703		0	0.0909091	0	0.0555556	0.0132275	0			H9.KO1	0.0714286	0.0833333	0	0	0	0	0	0	0	0	0.0212766		0.0326087	0		0	0	0	0.125	0	0			H9.KO1
	H9.KO2	0	0.0957031	0.0196759	0.0833333	0.0417241	0.125	0	0.0255102	0.1	0.0454545	0.12073	0.0940171	0	0.00275482		0.0512821	0	0	0	0.0736486	0.142857			H9.KO2	0	0	0	0	0	0	0	0.0255102	0	0	0.0185529		0	0.0030303		0.0512821	0	0	0	0	0			H9.KO2
	H9.KO6o	0.125	0	0	0	0.0769231		0	0		0	0.037037	0	0	0		0	0	0	0	0	0			H9.KO6o	0.125	0	0	0	0.0909091		0	0		0	0		0	0		0	0	0	0	0	0			H9.KO6o
	H9.KO7o	0	0	0.222222	0	0	0	0	0		0	0	0.333333	0	0		0		0	0	0	0			H9.KO7o	0	0	0.333333	0	0	0	0	0		0	0		0	0		0		0	0	0	0			H9.KO7o
	H9.KOc	0	0.0803922	0.013245	0.142857	0.0942029	0	0	0	0.125	0.047619	0.12048	0.105882	0	0.0207039		0	0	0	0	0.02849	0			H9.KOc	0	0	0	0	0	0	0	0	0	0	0.00440917		0	0.0232288		0	0	0	0	0	0			H9.KOc
	H9.OEX1	0	0.0984848	0.0052521	0	0.0250313	0	0	0.0666667	0	0	0.74791	0	0	0.0137904	0	0	0	0	0	0.0274725	0			H9.OEX1	0	0	0	0	0	0	0	0.0769231	0	0	0.793529		0	0.0135501		0	0	0	0	0	0			H9.OEX1
	H9.OEX2	0	0.0664781	0.0238095	0.0434783	0.0353535	0	0	0.0588235	0.0588235	0.144641	0.621219	0.0392157	0.00455373	0.00558036		0	0	0	0	0.0185185	0			H9.OEX2	0	0	0	0	0	0	0	0.0588235	0	0.0210379	0.691599		0.0047081	0.00612745		0	0	0	0	0	0			H9.OEX2
	H9.WT	0	0.102639	0.0276316	0.134259	0.12178	0.666667	0	0	0.333333	0.115385	0.197246	0.111111	0.00528541	0.0121951		0	0	0.0909091	0	0.0374332	0			H9.WT	0	0	0	0.0320513	0	0.666667	0	0	0	0	0.034632		0.00554324	0.0138889		0		0.142857	0	0	0			H9.WT
	H9.WT-EV1	0.1	0.0824916	0	0.0555556	0.0307765	0	0	0	0	0.00952381	0.0868162	0.0625	0	0.00537057		0	0	0	0	0	0			H9.WT-EV1	0.1	0.0178571	0	0.0555556	0.0308642	0	0	0	0	0.00952381	0.0478433		0	0.00598086		0	0	0	0	0	0			H9.WT-EV1
	H9.WT-EV2	0	0.160168	0.00555556	0	0.0070028	0	0.333333	0	0	0	0.0600609	0.0967742	0	0.0218644		0	0	0	0.0769231	0.0280112	0			H9.WT-EV2	0	0.0714286	0	0	0	0	0.333333	0	0	0	0.0101215		0	0.0247413		0	0	0	0.0769231	0	0			H9.WT-EV2
	H9.WTc	0.0464396	0.122139	0.0260448	0	0.0094697	0	0	0.03125	0	0.0974026	0.372396	0.135135	0.00496524	0.0261957		0	0	0	0	0.0037594	0.0757576			H9.WTc	0.0519031	0.0384615	0.00384025	0	0	0	0	0.03125	0	0.133929	0.367256		0.00537057	0.0252672		0		0	0	0	0.0757576			H9.WTc
	H9.WTo	0	0	0	0	0.0769231		0.166667	0		0	0.428571	0.4	0	0.0416667		0	0	0	0	0	0			H9.WTo	0	0	0	0	0		0.166667	0		0	0.5		0	0.0434783		0		0	0	0	0			H9.WTo
	HEK.KO1	0	0.136218	0.00744048	0.166667	0.1	0.1	0	0	0.159664	0.0855556	0.0991903	0	0.0362319	0.00452899		0	0	0	0	0.142857	0			HEK.KO1	0	0	0	0	0	0	0	0	0.0649351	0.00631313	0		0.0362319	0.00505561		0	0	0	0	0.166667	0			HEK.KO1
	HEK.KO2	0	0.128378	0.0243902	0	0.0288462	0	0	0	0	0	0.075	0	0	0.00396825		0	0.481481	0	0	0.0119048	0			HEK.KO2	0	0	0	0	0	0	0	0	0	0	0		0	0		0	0	0	0	0	0			HEK.KO2
	HEK.RES1	0.0769231	0.104895	0	0.1	0	0	0.25	0.142857	0.230769	0.130208	0.18072	0.285714	0.0434783	0.0456731	0	0	0.111111	0.153846	0	0.0555556	0			HEK.RES1	0.111111	0	0	0	0	0	0	0	0	0.00657895	0.101504		0	0.00469043		0	0.5	0.2	0	0	0			HEK.RES1
	HEK.RES2	0	0.111663	0	0.0625	0.065	0	0.142857	0	0.2	0.05	0.164011	0	0	0.027668		0	0	0	0	0.0714286	0			HEK.RES2	0	0	0	0	0.0416667	0	0.142857	0	0	0	0.0748264		0	0.0312152		0		0	0	0	0			HEK.RES2
	HEK.WT	0.206349	0.112314	0.018315	0	0.046595	0	0	0.0175439	0.210526	0.138596	0.519924	0	0.00992063	0.015625		0.0588235	0.222222	0.0625	0.05	0.0366795	0			HEK.WT	0.216667	0.0763889	0	0	0.015873	0	0	0.0175439	0	0.00717703	0.516974		0.0104167	0.0172414		0.0588235	0	0.0909091	0.0555556	0	0			HEK.WT
		-10	-9	-8	-7	-6	-5	-4	-3	-2	-1	0	1	2	3	4	5	6	7	8	9	10				-10	-9	-8	-7	-6	-5	-4	-3	-2	-1	0	1	2	3	4	5	6	7	8	9	10
	H9.WTo	0	0	0	0	0.0769231		0.166667	0		0	0.428571	0.4	0	0.0416667		0	0	0	0	0	0			H9.WTo	0	0	0	0	0		0.166667	0		0	0.5		0	0.0434783		0		0	0	0	0			H9.WTo
	H9.KO6o	0.125	0	0	0	0.0769231		0	0		0	0.037037	0	0	0		0	0	0	0	0	0			H9.KO6o	0.125	0	0	0	0.0909091		0	0		0	0		0	0		0	0	0	0	0	0			H9.KO6o
	H9.KO7o	0	0	0.222222	0	0	0	0	0		0	0	0.333333	0	0		0		0	0	0	0			H9.KO7o	0	0	0.333333	0	0	0	0	0		0	0		0	0		0		0	0	0	0			H9.KO7o
	H9.OEX1	0	0.0984848	0.0052521	0	0.0250313	0	0	0.0666667	0	0	0.74791	0	0	0.0137904	0	0	0	0	0	0.0274725	0			H9.OEX1	0	0	0	0	0	0	0	0.0769231	0	0	0.793529		0	0.0135501		0	0	0	0	0	0			H9.OEX1
	H9.OEX2	0	0.0664781	0.0238095	0.0434783	0.0353535	0	0	0.0588235	0.0588235	0.144641	0.621219	0.0392157	0.00455373	0.00558036		0	0	0	0	0.0185185	0			H9.OEX2	0	0	0	0	0	0	0	0.0588235	0	0.0210379	0.691599		0.0047081	0.00612745		0	0	0	0	0	0			H9.OEX2
	H9.WT-EV1	0.1	0.0824916	0	0.0555556	0.0307765	0	0	0	0	0.00952381	0.0868162	0.0625	0	0.00537057		0	0	0	0	0	0			H9.WT-EV1	0.1	0.0178571	0	0.0555556	0.0308642	0	0	0	0	0.00952381	0.0478433		0	0.00598086		0	0	0	0	0	0			H9.WT-EV1
	H9.WT-EV2	0	0.160168	0.00555556	0	0.0070028	0	0.333333	0	0	0	0.0600609	0.0967742	0	0.0218644		0	0	0	0.0769231	0.0280112	0			H9.WT-EV2	0	0.0714286	0	0	0	0	0.333333	0	0	0	0.0101215		0	0.0247413		0	0	0	0.0769231	0	0			H9.WT-EV2
	H9.WTc	0.0464396	0.122139	0.0260448	0	0.0094697	0	0	0.03125	0	0.0974026	0.372396	0.135135	0.00496524	0.0261957		0	0	0	0	0.0037594	0.0757576			H9.WTc	0.0519031	0.0384615	0.00384025	0	0	0	0	0.03125	0	0.133929	0.367256		0.00537057	0.0252672		0		0	0	0	0.0757576			H9.WTc
	H9.WT	0	0.102639	0.0276316	0.134259	0.12178	0.666667	0	0	0.333333	0.115385	0.197246	0.111111	0.00528541	0.0121951		0	0	0.0909091	0	0.0374332	0			H9.WT	0	0	0	0.0320513	0	0.666667	0	0	0	0	0.034632		0.00554324	0.0138889		0		0.142857	0	0	0			H9.WT
	H9.KO1	0.0588235	0.14402	0.0106838	0	0.00661376	0	0	0	0	0	0.17695	0.096	0.0294118	0.00171703		0	0.0909091	0	0.0555556	0.0132275	0			H9.KO1	0.0714286	0.0833333	0	0	0	0	0	0	0	0	0.0212766		0.0326087	0		0	0	0	0.125	0	0			H9.KO1
	H9.KO2	0	0.0957031	0.0196759	0.0833333	0.0417241	0.125	0	0.0255102	0.1	0.0454545	0.12073	0.0940171	0	0.00275482		0.0512821	0	0	0	0.0736486	0.142857			H9.KO2	0	0	0	0	0	0	0	0.0255102	0	0	0.0185529		0	0.0030303		0.0512821	0	0	0	0	0			H9.KO2
	H9.KOc	0	0.0803922	0.013245	0.142857	0.0942029	0	0	0	0.125	0.047619	0.12048	0.105882	0	0.0207039		0	0	0	0	0.02849	0			H9.KOc	0	0	0	0	0	0	0	0	0	0	0.00440917		0	0.0232288		0	0	0	0	0	0			H9.KOc
	HEK.RES1	0.0769231	0.104895	0	0.1	0	0	0.25	0.142857	0.230769	0.130208	0.18072	0.285714	0.0434783	0.0456731	0	0	0.111111	0.153846	0	0.0555556	0			HEK.RES1	0.111111	0	0	0	0	0	0	0	0	0.00657895	0.101504		0	0.00469043		0	0.5	0.2	0	0	0			HEK.RES1
	HEK.RES2	0	0.111663	0	0.0625	0.065	0	0.142857	0	0.2	0.05	0.164011	0	0	0.027668		0	0	0	0	0.0714286	0			HEK.RES2	0	0	0	0	0.0416667	0	0.142857	0	0	0	0.0748264		0	0.0312152		0		0	0	0	0			HEK.RES2
	HEK.WT	0.206349	0.112314	0.018315	0	0.046595	0	0	0.0175439	0.210526	0.138596	0.519924	0	0.00992063	0.015625		0.0588235	0.222222	0.0625	0.05	0.0366795	0			HEK.WT	0.216667	0.0763889	0	0	0.015873	0	0	0.0175439	0	0.00717703	0.516974		0.0104167	0.0172414		0.0588235	0	0.0909091	0.0555556	0	0			HEK.WT
	HEK.KO1	0	0.136218	0.00744048	0.166667	0.1	0.1	0	0	0.159664	0.0855556	0.0991903	0	0.0362319	0.00452899		0	0	0	0	0.142857	0			HEK.KO1	0	0	0	0	0	0	0	0	0.0649351	0.00631313	0		0.0362319	0.00505561		0	0	0	0	0.166667	0			HEK.KO1
	HEK.KO2	0	0.128378	0.0243902	0	0.0288462	0	0	0	0	0	0.075	0	0	0.00396825		0	0.481481	0	0	0.0119048	0			HEK.KO2	0	0	0	0	0	0	0	0	0	0	0		0	0		0	0	0	0	0	0			HEK.KO2
	All sites																								Only sites WITH motif CTC[CT]A																								Only sites WITHOUT any motif CTC[CT]A
[truncated: 21 more columns]

## Sheet: HeLaNSUN2-RES
		-10	-9	-8	-7	-6	-5	-4	-3	-2	-1	0	1	2	3	4	5	6	7	8	9	10				-10	-9	-8	-7	-6	-5	-4	-3	-2	-1	0	1	2	3	4	5	6	7	8	9	10
H9.KO1	Yes	1	2.08621	0.977564	0.263158	0.125	1	0	0	0.57869	2.63406	26.0479	0	0	0	0	0.300523	0.996672	1.52778	0	0.188679	0.662393		H9.KO1	Yes	1	2	0	0	0	1	0	0	0	0	1	0	0	0	0	0	0	0	0	0	0		H9.KO1	Yes
H9.KO2	Yes	0.10101	0	0.900312	0.238095	0.820669	0	0	0.357143	0.387423	0.139063	19.9748	0	0	0.151515	0.0961538	0.804945	1.39116	1.28882	0	0.0877193	0		H9.KO2	Yes	0	0	0	0	0	0	0	0.357143	0	0	0.909091	0	0	0.151515	0	0.769231	0	0	0	0	0		H9.KO2	Yes
H9.KO6o	Yes	0	0	0	0	1	0	0	0	1	0	6.82051	0	0	0	0	0	0	0	0	0	0		H9.KO6o	Yes	0	0	0	0	1	0	0	0	0	0	0	0	0	0	0	0	0	0	0	0	0		H9.KO6o	Yes
H9.KO7o	Yes	0	0	2.83333	0	0	0	0	0	1	0.833333	10.5	0	2	0	0	0	0	0	1	0	0		H9.KO7o	Yes	0	0	2	0	0	0	0	0	0	0	0	0	0	0	0	0	0	0	0	0	0		H9.KO7o	Yes
H9.KOc	Yes	1	0	0.0714286	0	0.222222	0	0	0	0.352237	0.420345	15.3294	0	0	0.238095	2	0.0510204	0.505102	0	0	0	0		H9.KOc	Yes	0	0	0	0	0	0	0	0	0	0	0.185185	0	0	0.238095	0	0	0	0	0	0	0		H9.KOc	Yes
H9.OEX1	Yes	0	0	0	1	0	0	0	1.21739	2	1	34.8998	0	0	0.555556	0.37037	0	2	2	0	0.3125	0		H9.OEX1	Yes	0	0	0	0	0	0	0	1	0	0	19.6889	0	0	0.555556	0	0	0	0	0	0	0		H9.OEX1	Yes
H9.OEX2	Yes	0	0	1.92857	4	0	1	0	1.20833	0.25	1.48387	45.924	0	0	0.3125	0	0	0.5	0.5	0	0	0		H9.OEX2	Yes	0	0	0	0	0	0	0	1	0	0.483871	27.5823	0	0	0.3125	0	0	0	0	0	0	0		H9.OEX2	Yes
H9.WT	Yes	0.0568182	3.20833	0.290594	0.654762	0	2	0	1	0.184508	0.807719	23.1545	0	0.227273	0.5	0	0.0684932	2.46753	0	0	0	1.74107		H9.WT	Yes	0	3	0	0.416667	0	2	0	0	0	0	1.45455	0	0.227273	0.5	0	0	0	0	0	0	0		H9.WT	Yes
H9.WT-EV1	Yes	2	0	0.119048	1	0	0	0	2	0.131579	0.716194	20.444	0	0	0.263158	0.172414	0	0.802005	3.67647	0	0.0833333	1.66667		H9.WT-EV1	Yes	2	0	0	1	0	0	0	0	0	0.2	2.98718	0	0	0.263158	0	0	0	0	0	0	0		H9.WT-EV1	Yes
H9.WT-EV2	Yes	0.47619	1.35714	0.227273	0.625	0	0	1	0	0	0.166667	19.6206	0	0	0.940171	1	0	2	2	2	2.17241	0		H9.WT-EV2	Yes	0	1.35714	0	0	0	0	1	0	0	0	0.384615	0	0	0.940171	0	0	0	0	1	0	0		H9.WT-EV2	Yes
H9.WTc	Yes	2	2.29357	0.611183	0.151515	4	1.83333	0	0.103093	0.173752	2.32977	34.9679	0	0.263158	0.238095	0	1.27106	0.832364	0.294118	0	1.08621	0		H9.WTc	Yes	0	1	0.0806452	0	0	1	0	0	0	2.14286	14.0074	0	0.263158	0.238095	0	0	0	0	0	0	0		H9.WTc	Yes
H9.WTo	Yes	0	0.454545	1	0	0.555556	0	0	0	0	0	19.1429	0	0	1	0	0	0	0	0	0	0		H9.WTo	Yes	0	0	0	0	0	0	0	0	0	0	9	0	0	1	0	0	0	0	0	0	0		H9.WTo	Yes
HEK.KO1	Yes	0	1.52632	1	1	0	0	0.833333	0	0.964442	0.541667	21.6882	0	1.66667	0.217391	0.263158	0.102041	3.02305	2.91667	0	1	0		HEK.KO1	Yes	0	0	0	0	0	0	0	0	0.714286	0.138889	0	0	1.66667	0.217391	0	0	0	0	0	0	0		HEK.KO1	Yes
HEK.KO2	Yes	0.1	0	0	0.454545	0	0	0	0	0	0	18.3154	0	0	0	0	1	3.33333	1.42857	0	0	0.5		HEK.KO2	Yes	0	0	0	0	0	0	0	0	0	0	0	0	0	0	0	0	0	0	0	0	0		HEK.KO2	Yes
HEK.RES1	Yes	0	0	0	0	0	0	0	0.243902	0	0.490854	27.4042	0	0	0.192308	0	1.78295	1.22222	4	0	0	0		HEK.RES1	Yes	0	0	0	0	0	0	0	0	0	0.125	4.76316	0	0	0.192308	0	0	1	2	0	0	0		HEK.RES1	Yes
HEK.RES2	Yes	0	0	1.13158	0	0	0	0	1	0.16129	0	23.9745	0	0	1.21739	0.131579	0	0.64011	0.666667	1	0.609756	0		HEK.RES2	Yes	0	0	0	0	0	0	0	0	0	0	2.5625	0	0	1.21739	0	0	0	0	0	0	0		HEK.RES2	Yes
HEK.WT	Yes	3.33333	3.44444	0.625	0.3125	1.41667	0	0	0.333333	0.377747	0.421053	52.4028	0	0.3125	4	0.0746269	2.16949	1.1	1	2	0	2.38095		HEK.WT	Yes	3.33333	2.44444	0	0	0.333333	0	0	0.333333	0	0.157895	25.3422	0	0.3125	4	0	1	0	1	1	0	1.66667		HEK.WT	Yes
H9.KO1	No	25	41.9138	68.0224	35.7368	25.875	20	9	29	25.4213	49.3659	112.952	6	46	34	9	23.6995	52.0033	32.4722	30	36.8113	26.3376		H9.KO1	No	9	19	19	13	12	5	4	8	5	12	35	0	35	33	0	6	0	4	5	6	0		H9.KO1	No
H9.KO2	No	15.899	47	75.0997	29.7619	21.1793	20	6	26.6429	27.6126	52.8609	100.025	9	41	30.8485	9.90385	23.1951	32.6088	30.7112	16	33.9123	28		H9.KO2	No	6	19	19	9	11	5	2	8.64286	9	12	29.0909	0	32	29.8485	0	6.23077	2	0	5	6	1		H9.KO2	No
H9.KO6o	No	15	21	41	8	11	2	3	11	8	29	49.1795	1	15	13	5	7	16	20	10	16	12		H9.KO6o	No	5	9	8	6	5	0	2	7	1	5	15	0	13	13	0	1	0	1	1	1	0		H9.KO6o	No
H9.KO7o	No	17	21	32.1667	10	10	7	2	10	7	24.1667	44.5	0	15	13	5	8	17	11	8	15	4		H9.KO7o	No	5	7	4	3	5	2	0	6	0	3	12	0	14	13	0	1	0	0	1	2	0		H9.KO7o	No
H9.KOc	No	23	45	68.9286	35	19.7778	17	5	18	25.6478	46.5797	88.6706	7	38	32.7619	5	22.949	33.4949	30	23	27	22		H9.KOc	No	7	19	19	11	9	6	1	5	6	11	29.8148	0	31	29.7619	0	4	1	1	2	3	2		H9.KOc	No
H9.OEX1	No	16	31	48	30	15	16	10	24.7826	23	43	59.1002	6	31	27.4444	5.62963	23	35	23	20	35.6875	14		H9.OEX1	No	4	14	10	6	4	4	3	7	4	8	4.31111	0	25	26.4444	0	6	2	3	4	6	0		H9.OEX1	No
H9.OEX2	No	44	54	66.0714	38	27	25	17	27.7917	31.75	54.5161	85.076	6	57	43.6875	6	26	41.5	29.5	25	35	17		H9.OEX2	No	16	26	15	16	18	13	11	16	17	19.5161	21.4177	0	48	40.6875	0	12	5	3	10	11	2		H9.OEX2	No
H9.WT	No	18.9432	36.7917	64.7094	36.3452	36	25	7	25	31.8155	48.1923	94.8455	6	35.7727	25.5	6	28.9315	28.5325	32	20	27	19.2589		H9.WT	No	8	14	18	12.5833	17	4	1	6	8	14	30.5455	0	30.7727	25.5	0	8	0	1	1	5	3		H9.WT	No
H9.WT-EV1	No	21	39	61.881	39	26	16	16	20	21.8684	54.2838	97.556	5	41	30.7368	5.82759	24	39.198	27.3235	24	41.9167	16.3333		H9.WT-EV1	No	8	23	17	15	16	3	6	10	5	18.8	32.0128	0	32	28.7368	0	7	3	4	7	11	1		H9.WT-EV1	No
H9.WT-EV2	No	22.5238	30.6429	56.7727	29.375	19	12	8	20	17	38.8333	82.3794	8	35	29.0598	7	19	31	34	15	30.8276	24		H9.WT-EV2	No	7	12.6429	12	10	11	4	2	9	4	8	28.6154	0	30	28.0598	0	4	1	5	4	8	2		H9.WT-EV2	No
H9.WTc	No	33	54.7064	75.3888	46.8485	19	23.1667	17	27.8969	22.8262	55.6702	97.0321	11	50.7368	40.7619	13	25.7289	40.1676	36.7059	27	37.9138	27		H9.WTc	No	12	22	17.9194	15	10	5	3	10	5	11.8571	22.9926	0	36.7368	36.7619	0	7	1	4	6	12	3		H9.WTc	No
H9.WTo	No	16	17.5455	29	9	7.44444	5	6	5	6	25	32.8571	1	14	12	5	8	18	13	11	18	8		H9.WTo	No	4	7	4	3	2	1	4	4	0	5	5	0	13	12	0	3	1	2	5	4	0		H9.WTo	No
HEK.KO1	No	24	40.4737	66	35	25	25	13.1667	28	42.0356	51.4583	107.312	8	50.3333	45.7826	6.73684	23.898	33.977	28.0833	22	29	16		HEK.KO1	No	9	19	18	14	14	12	8	12	15.2857	15.8611	44	0	43.3333	41.7826	0	8	3	1	7	12	5		HEK.KO1	No
HEK.KO2	No	15.9	38	63	31.5455	15	20	8	30	34	46	105.685	16	35	29	12	17	38.6667	35.5714	28	34	17.5		HEK.KO2	No	3	14	9	6	4	3	4	11	9	8	24	0	25	24	0	3	3	0	6	6	1		HEK.KO2	No
HEK.RES1	No	29	42	53	31	16	25	19	29.7561	35	43.5091	94.5958	5	46	44.8077	6	17.2171	36.7778	25	32	32	22		HEK.RES1	No	12	23	13	10	7	10	12	12	12	9.875	33.2368	0	38	35.8077	0	4	5	0	6	9	2		HEK.RES1	No
HEK.RES2	No	42	46	61.8684	47	23	31	17	35	28.8387	52	115.025	9	42	38.7826	6.86842	17	38.3599	31.3333	28	33.3902	18		HEK.RES2	No	13	21	14	11	12	12	10	10	9	13	33.4375	0	36	34.7826	0	1	1	0	3	7	1		HEK.RES2	No
HEK.WT	No	53.6667	69.5556	76.375	67.6875	30.5833	36	27	55.6667	52.6223	76.5789	141.597	16	83.6875	62	16.9254	34.8305	50.9	44	38	61	29.619		HEK.WT	No	18.6667	32.5556	21	24	15.6667	17	17	22.6667	19	24.8421	40.6578	0	64.6875	58	0	12	6	4	11	24	3.33333		HEK.WT	No
		-10	-9	-8	-7	-6	-5	-4	-3	-2	-1	0	1	2	3	4	5	6	7	8	9	10				-10	-9	-8	-7	-6	-5	-4	-3	-2	-1	0	1	2	3	4	5	6	7	8	9	10
	H9.KO1	0.0384615	0.0474138	0.0141676	0.00730994	0.00480769	0.047619	0	0	0.0222573	0.050655	0.187395	0	0	0	0	0.0125218	0.0188051	0.0449346	0	0.00509944	0.0245331			H9.KO1	0.1	0.0952381	0	0	0	0.166667	0	0	0	0	0.0277778		0	0		0		0	0	0				H9.KO1
	H9.KO2	0.00631313	0	0.0118462	0.00793651	0.0373031	0	0	0.0132275	0.0138365	0.00262382	0.166457	0	0	0.00488759	0.00961538	0.0335394	0.0409164	0.0402756	0	0.00257998	0			H9.KO2	0	0	0	0	0	0	0	0.0396825	0	0	0.030303		0	0.00505051		0.10989	0		0	0	0			H9.KO2
	H9.KO6o	0	0	0	0	0.0833333	0	0	0	0.111111	0	0.121795	0	0	0	0	0	0	0	0	0	0			H9.KO6o	0	0	0	0	0.166667		0	0	0	0	0		0	0		0		0	0	0				H9.KO6o
	H9.KO7o	0	0	0.0809524	0	0	0	0	0	0.125	0.0333333	0.190909		0.117647	0	0	0	0	0	0.111111	0	0			H9.KO7o	0	0	0.333333	0	0	0		0		0	0		0	0		0			0	0				H9.KO7o
	H9.KOc	0.0416667	0	0.0010352	0	0.0111111	0	0	0	0.0135476	0.0089435	0.147398	0	0	0.00721501	0.285714	0.00221828	0.0148559	0	0	0	0			H9.KOc	0	0	0	0	0	0	0	0	0	0	0.00617284		0	0.00793651		0	0	0	0	0	0			H9.KOc
	H9.OEX1	0	0	0	0.0322581	0	0	0	0.0468227	0.08	0.0227273	0.371275	0	0	0.0198413	0.0617284	0	0.0540541	0.08	0	0.00868056	0			H9.OEX1	0	0	0	0	0	0	0	0.125	0	0	0.82037		0	0.0205761		0	0	0	0	0				H9.OEX1
	H9.OEX2	0	0	0.0283613	0.0952381	0	0.0384615	0	0.0416667	0.0078125	0.0264977	0.350565	0	0	0.00710227	0	0	0.0119048	0.0166667	0	0	0			H9.OEX2	0	0	0	0	0	0	0	0.0588235	0	0.0241935	0.562904		0	0.00762195		0	0	0	0	0	0			H9.OEX2
	H9.WT	0.00299043	0.0802083	0.00447067	0.0176963	0	0.0740741	0	0.0384615	0.00576587	0.0164841	0.196224	0	0.00631313	0.0192308	0	0.00236183	0.0795978	0	0	0	0.0829082			H9.WT	0	0.176471	0	0.0320513	0	0.333333	0	0	0	0	0.0454545		0.00733138	0.0192308		0		0	0	0	0			H9.WT
	H9.WT-EV1	0.0869565	0	0.00192012	0.025	0	0	0	0.0909091	0.00598086	0.0130217	0.173254	0	0	0.00848896	0.0287356	0	0.0200501	0.118596	0	0.00198413	0.0925926			H9.WT-EV1	0.2	0	0	0.0625	0	0	0	0	0	0.0105263	0.085348		0	0.00907441		0	0	0	0	0	0			H9.WT-EV1
	H9.WT-EV2	0.0207039	0.0424107	0.00398724	0.0208333	0	0	0.111111	0	0	0.0042735	0.192359	0	0	0.031339	0.125	0	0.0606061	0.0555556	0.117647	0.0658307	0			H9.WT-EV2	0	0.0969388	0	0	0	0	0.333333	0	0	0	0.0132626		0	0.0324197		0	0	0	0.2	0	0			H9.WT-EV2
	H9.WTc	0.0571429	0.0402381	0.00804189	0.00322373	0.173913	0.0733333	0	0.00368189	0.00755444	0.0401685	0.264908	0	0.00515996	0.0058072	0	0.0470764	0.0203016	0.00794913	0	0.0278515	0			H9.WTc	0	0.0434783	0.00448029	0	0	0.166667	0	0	0	0.153061	0.378579		0.00711238	0.00643501		0	0	0	0	0	0			H9.WTc
	H9.WTo	0	0.0252525	0.0333333	0	0.0694444	0	0	0	0	0	0.368132	0	0	0.0769231	0	0	0	0	0	0	0			H9.WTo	0	0	0	0	0	0	0	0		0	0.642857		0	0.0769231		0	0	0	0	0				H9.WTo
	HEK.KO1	0	0.0363409	0.0149254	0.0277778	0	0	0.0595238	0	0.0224289	0.0104167	0.168126	0	0.0320513	0.0047259	0.037594	0.0042517	0.081704	0.094086	0	0.0333333	0			HEK.KO1	0	0	0	0	0	0	0	0	0.0446429	0.00868056	0		0.037037	0.00517598		0	0	0	0	0	0			HEK.KO1
	HEK.KO2	0.00625	0	0	0.0142045	0	0	0	0	0	0	0.147705	0	0	0	0	0.0555556	0.0793651	0.03861	0	0	0.0277778			HEK.KO2	0	0	0	0	0	0	0	0	0	0	0		0	0		0	0		0	0	0			HEK.KO2
	HEK.RES1	0	0	0	0	0	0	0	0.00813008	0	0.0111558	0.224625	0	0	0.0042735	0	0.0938392	0.0321637	0.137931	0	0	0			HEK.RES1	0	0	0	0	0	0	0	0	0	0.0125	0.125346		0	0.00534188		0	0.166667	1	0	0	0			HEK.RES1
	HEK.RES2	0	0	0.0179616	0	0	0	0	0.0277778	0.00556174	0	0.172479	0	0	0.0304348	0.018797	0	0.0164131	0.0208333	0.0344828	0.017934	0			HEK.RES2	0	0	0	0	0	0	0	0	0	0	0.0711806		0	0.0338164		0	0		0	0	0			HEK.RES2
	HEK.WT	0.0584795	0.0471842	0.00811688	0.00459559	0.0442708	0	0	0.00595238	0.00712731	0.00546822	0.270118	0	0.00372024	0.0606061	0.00438982	0.0586349	0.0211538	0.0222222	0.05	0	0.0744048			HEK.WT	0.151515	0.0698413	0	0	0.0208333	0	0	0.0144928	0	0.00631579	0.383973		0.00480769	0.0645161		0.0769231	0	0.2	0.0833333	0	0.333333			HEK.WT
		-10	-9	-8	-7	-6	-5	-4	-3	-2	-1	0	1	2	3	4	5	6	7	8	9	10				-10	-9	-8	-7	-6	-5	-4	-3	-2	-1	0	1	2	3	4	5	6	7	8	9	10
	H9.WTo	0	0.0252525	0.0333333	0	0.0694444	0	0	0	0	0	0.368132	0	0	0.0769231	0	0	0	0	0	0	0			H9.WTo	0	0	0	0	0	0	0	0		0	0.642857		0	0.0769231		0	0	0	0	0				H9.WTo
	H9.KO6o	0	0	0	0	0.0833333	0	0	0	0.111111	0	0.121795	0	0	0	0	0	0	0	0	0	0			H9.KO6o	0	0	0	0	0.166667		0	0	0	0	0		0	0		0		0	0	0				H9.KO6o
	H9.KO7o	0	0	0.0809524	0	0	0	0	0	0.125	0.0333333	0.190909		0.117647	0	0	0	0	0	0.111111	0	0			H9.KO7o	0	0	0.333333	0	0	0		0		0	0		0	0		0			0	0				H9.KO7o
	H9.OEX1	0	0	0	0.0322581	0	0	0	0.0468227	0.08	0.0227273	0.371275	0	0	0.0198413	0.0617284	0	0.0540541	0.08	0	0.00868056	0			H9.OEX1	0	0	0	0	0	0	0	0.125	0	0	0.82037		0	0.0205761		0	0	0	0	0				H9.OEX1
	H9.OEX2	0	0	0.0283613	0.0952381	0	0.0384615	0	0.0416667	0.0078125	0.0264977	0.350565	0	0	0.00710227	0	0	0.0119048	0.0166667	0	0	0			H9.OEX2	0	0	0	0	0	0	0	0.0588235	0	0.0241935	0.562904		0	0.00762195		0	0	0	0	0	0			H9.OEX2
	H9.WT-EV1	0.0869565	0	0.00192012	0.025	0	0	0	0.0909091	0.00598086	0.0130217	0.173254	0	0	0.00848896	0.0287356	0	0.0200501	0.118596	0	0.00198413	0.0925926			H9.WT-EV1	0.2	0	0	0.0625	0	0	0	0	0	0.0105263	0.085348		0	0.00907441		0	0	0	0	0	0			H9.WT-EV1
	H9.WT-EV2	0.0207039	0.0424107	0.00398724	0.0208333	0	0	0.111111	0	0	0.0042735	0.192359	0	0	0.031339	0.125	0	0.0606061	0.0555556	0.117647	0.0658307	0			H9.WT-EV2	0	0.0969388	0	0	0	0	0.333333	0	0	0	0.0132626		0	0.0324197		0	0	0	0.2	0	0			H9.WT-EV2
	H9.WTc	0.0571429	0.0402381	0.00804189	0.00322373	0.173913	0.0733333	0	0.00368189	0.00755444	0.0401685	0.264908	0	0.00515996	0.0058072	0	0.0470764	0.0203016	0.00794913	0	0.0278515	0			H9.WTc	0	0.0434783	0.00448029	0	0	0.166667	0	0	0	0.153061	0.378579		0.00711238	0.00643501		0	0	0	0	0	0			H9.WTc
	H9.WT	0.00299043	0.0802083	0.00447067	0.0176963	0	0.0740741	0	0.0384615	0.00576587	0.0164841	0.196224	0	0.00631313	0.0192308	0	0.00236183	0.0795978	0	0	0	0.0829082			H9.WT	0	0.176471	0	0.0320513	0	0.333333	0	0	0	0	0.0454545		0.00733138	0.0192308		0		0	0	0	0			H9.WT
	H9.KO1	0.0384615	0.0474138	0.0141676	0.00730994	0.00480769	0.047619	0	0	0.0222573	0.050655	0.187395	0	0	0	0	0.0125218	0.0188051	0.0449346	0	0.00509944	0.0245331			H9.KO1	0.1	0.0952381	0	0	0	0.166667	0	0	0	0	0.0277778		0	0		0		0	0	0				H9.KO1
	H9.KO2	0.00631313	0	0.0118462	0.00793651	0.0373031	0	0	0.0132275	0.0138365	0.00262382	0.166457	0	0	0.00488759	0.00961538	0.0335394	0.0409164	0.0402756	0	0.00257998	0			H9.KO2	0	0	0	0	0	0	0	0.0396825	0	0	0.030303		0	0.00505051		0.10989	0		0	0	0			H9.KO2
	H9.KOc	0.0416667	0	0.0010352	0	0.0111111	0	0	0	0.0135476	0.0089435	0.147398	0	0	0.00721501	0.285714	0.00221828	0.0148559	0	0	0	0			H9.KOc	0	0	0	0	0	0	0	0	0	0	0.00617284		0	0.00793651		0	0	0	0	0	0			H9.KOc
	HEK.RES1	0	0	0	0	0	0	0	0.00813008	0	0.0111558	0.224625	0	0	0.0042735	0	0.0938392	0.0321637	0.137931	0	0	0			HEK.RES1	0	0	0	0	0	0	0	0	0	0.0125	0.125346		0	0.00534188		0	0.166667	1	0	0	0			HEK.RES1
	HEK.RES2	0	0	0.0179616	0	0	0	0	0.0277778	0.00556174	0	0.172479	0	0	0.0304348	0.018797	0	0.0164131	0.0208333	0.0344828	0.017934	0			HEK.RES2	0	0	0	0	0	0	0	0	0	0	0.0711806		0	0.0338164		0	0		0	0	0			HEK.RES2
	HEK.WT	0.0584795	0.0471842	0.00811688	0.00459559	0.0442708	0	0	0.00595238	0.00712731	0.00546822	0.270118	0	0.00372024	0.0606061	0.00438982	0.0586349	0.0211538	0.0222222	0.05	0	0.0744048			HEK.WT	0.151515	0.0698413	0	0	0.0208333	0	0	0.0144928	0	0.00631579	0.383973		0.00480769	0.0645161		0.0769231	0	0.2	0.0833333	0	0.333333			HEK.WT
	HEK.KO1	0	0.0363409	0.0149254	0.0277778	0	0	0.0595238	0	0.0224289	0.0104167	0.168126	0	0.0320513	0.0047259	0.037594	0.0042517	0.081704	0.094086	0	0.0333333	0			HEK.KO1	0	0	0	0	0	0	0	0	0.0446429	0.00868056	0		0.037037	0.00517598		0	0	0	0	0	0			HEK.KO1
	HEK.KO2	0.00625	0	0	0.0142045	0	0	0	0	0	0	0.147705	0	0	0	0	0.0555556	0.0793651	0.03861	0	0	0.0277778			HEK.KO2	0	0	0	0	0	0	0	0	0	0	0		0	0		0	0		0	0	0			HEK.KO2
	All sites																								Only sites WITH motif CTC[CT]A																								Only sites WITHOUT any motif CTC[CT]A
[truncated: 21 more columns]

## Sheet: HeLa
		-10	-9	-8	-7	-6	-5	-4	-3	-2	-1	0	1	2	3	4	5	6	7	8	9	10				-10	-9	-8	-7	-6	-5	-4	-3	-2	-1	0	1	2	3	4	5	6	7	8	9	10
H9.KO1	Yes	17.221	19.5795	11.1404	5.44872	10.1271	11.772	5.68163	5.62758	6.50749	11.207	254.496	4.22619	2.85714	5.45606	5.73946	8.39226	11.7009	9.86718	4.57729	9.40498	8.5584		H9.KO1	Yes	3	5	1	1	1.5	1	0	0.714286	0	0	3	0	2.85714	3.91966	0	0	5	1.26316	1.18519	0	0		H9.KO1	Yes
H9.KO2	Yes	5.8283	11.0676	8.73605	5.50932	11.2947	9.8021	1.69638	11.4748	10.7912	14.5042	191.413	7.83535	2.29979	4.40881	6.45822	10.4753	13.8074	3.4801	9.77109	6.21405	7.32616		H9.KO2	Yes	0	0	0.322581	0.384615	0	0	0	3.21429	0	2	1.36364	0	1.18868	1.33009	0	0.769231	0.384615	0	0	0	0.151515		H9.KO2	Yes
H9.KO6o	Yes	4.5	2.62956	1.26316	1	5	2.07782	0	1.09722	3.75	1.10119	43.369	1	1	1	1	3.93168	0	0	3.90476	4.42921	1.00328		H9.KO6o	Yes	1	0	0	0	1	0	0	0	0	0	1	0	1	1	0	0	0	0	0	0	0		H9.KO6o	Yes
H9.KO7o	Yes	5.3653	3.18	4.38462	4.83333	0.384615	5.4739	3.60256	2.55315	4.27778	2.29412	41.4485	1.11111	2	1	2	1.60201	4.02679	0.625	2.5	2.70451	4.12225		H9.KO7o	Yes	1	0	2	1	0	2	1	0	0	0	1	0	0	0	0	0	0	0	0	0	0		H9.KO7o	Yes
H9.KOc	Yes	7.15367	11.7459	9.33664	4.9952	11.441	4.41313	9.8789	11.4285	13.3747	7.58452	185.76	4.21765	0.6	7.25824	4.77632	11.3329	6.10795	5.94321	5.2481	5.22059	2.74601		H9.KOc	Yes	2.45455	1	1.66667	0	1	0	0	0	0	0	1.06924	0	0.6	1.14469	0	0	0	0	1	0.769231	0		H9.KOc	Yes
H9.OEX1	Yes	1.45911	0.0824253	3.34239	4.725	6.57143	0.497445	1.1	2.72439	3.25242	2.5141	141.013	4.09524	0.416667	1.13889	2.7037	4.17857	3.25595	1.25481	0.671835	5.02216	0.137531		H9.OEX1	Yes	0	0	0	0	0	0	0	1	0	0	54.3643	0	0.416667	0.972222	0	0	1	0	0	1.25	0		H9.OEX1	Yes
H9.OEX2	Yes	7.03115	3.47737	8.83335	7.68056	4.97149	4.60498	2.53521	2.68006	9.52756	9.68735	247.378	2.83901	0.277778	1.98214	2.493	4.30583	4.63923	3.12649	2.25861	2.28886	4.78116		H9.OEX2	Yes	3	0	0.333333	0	0.277778	3.625	0	2	0.454545	0.483871	112.022	0	0.277778	0.625	0	0	3	0.185185	0	0	0		H9.OEX2	Yes
H9.WT	Yes	12.8534	14.2885	8.6711	9.83152	9.75372	12.5732	8.00813	6.22236	5.93281	16.9381	191.31	11.8977	0.358852	5.39603	6.76957	12.3021	5.57033	7.54505	8.8745	6.72892	15.4594		H9.WT	Yes	0	4.25	0	2.42259	0	2	0	0	0	0	2.45455	0	0.358852	1.73256	0	0	0	1	1	0	0		H9.WT	Yes
H9.WT-EV1	Yes	3.20619	1.49414	6.10875	5.13636	7.67452	4.22776	10.5336	7.70305	7.62688	5.74585	155.807	0.138889	4	3.08855	2.67241	6.73445	5.52246	6.22906	5.58778	3.40195	7.66021		H9.WT-EV1	Yes	2	1	1.66667	1	0.833333	0	0	1.18056	0	0.2	3.59432	0	2	2.37427	0	0	0	0.454545	2	0	1		H9.WT-EV1	Yes
H9.WT-EV2	Yes	6.27068	6.01955	4.66349	8.22081	5.54762	3.49231	3.40022	9.79718	9.55989	10.2439	173.177	4.59343	2.25	8.03353	7.13333	4.26707	4.28788	5.55294	12.9656	5.89575	3.81614		H9.WT-EV2	Yes	2	2.35714	0	3	1	0	1	3	1	0	3.00962	0	0.25	3.67827	0	0	0	1	1	1.17857	1		H9.WT-EV2	Yes
H9.WTc	Yes	8.07273	20.7493	13.7288	6.48118	15.3184	7.3625	2.20126	7.06115	9.39494	9.44593	231.227	4.95702	1.3612	8.91159	2.86138	7.45013	5.14685	4.64777	3.33756	8.39367	4.54902		H9.WTc	Yes	0.882353	1	0.794931	2.89027	1	1.9375	0	2.66117	3	2.14286	27.1934	0	1.3612	6.60484	0	0	0	0	0	1.46429	0.871212		H9.WTc	Yes
H9.WTo	Yes	0.66342	2.80455	3.20197	2	2.55556	3.98624	3	2.20833	2	5.42857	74.2291	3.11111	1	2	0.416667	2.68993	5.05711	0.769231	2.75	3.63337	2.35386		H9.WTo	Yes	0	0	0	1	2	1	2	0	0	1	18.5476	0	1	2	0	0	0	0	0	1	0		H9.WTo	Yes
HEK.KO1	Yes	6.18094	13.1575	7.22783	4.56742	10.9091	0.883134	3.90179	7.53571	6.36932	10.111	200.84	1.33042	3.5	3.15895	6.09649	8.34829	8.32182	8.48662	6.89652	7.15939	4.60823		HEK.KO1	Yes	0	3	0	1.60714	0	0	0	0	0.714286	0.138889	0	0	1.66667	1.93168	0	0	0	0	0	2	0		HEK.KO1	Yes
HEK.KO2	Yes	6.00679	6.94455	4.63423	7.65909	4.25	2.01931	2.44584	4.67709	4.30989	2.40114	161.58	3.09524	0	0	1.14706	5.15852	2.03125	2.26316	0.891496	3.2155	6.06422		HEK.KO2	Yes	0	0	0	2	0	0	0	0.217391	0	0	2	0	0	0	0	0	0	0	0	0	0		HEK.KO2	Yes
HEK.RES1	Yes	10.8941	7.11537	9.99289	10.9096	7.24874	9.46904	6.46429	11.4711	6.90365	9.09121	220.286	3.6143	3.25	12.3173	3.51553	11.3788	10.8644	6.20343	5.46937	3.42115	9.70999		HEK.RES1	Yes	1.18519	0	0.666667	0.4	0	0	0	1.55556	0.416667	2.55357	16.1679	0	1.25	7.19231	0	1	1	2.57453	0	1	0		HEK.RES1	Yes
HEK.RES2	Yes	6.76817	9.71384	9.81964	4.42677	9.10145	4.9085	8.9217	6.16092	8.96784	11.6101	205.468	1.41667	3.78889	4.79502	2.13998	4.91364	5.83051	6.29239	3.00336	4.79512	1.33469		HEK.RES2	Yes	1.42857	0	1.55556	0.5	1.05978	1	1	0	0.208333	0	13.8836	0	1.78889	2.97295	0	0.5	1	0.238095	0	0	0		HEK.RES2	Yes
HEK.WT	Yes	17.3634	11.4073	10.2873	12.7159	18.7366	9.77718	5.7437	13.7107	13.3255	18.8746	266.479	5.90203	1.57955	9.47727	7.04445	15.1909	20.9261	11.6814	14.496	11.0115	12.0102		HEK.WT	Yes	5.16667	2.44444	0.888158	1.51316	0.333333	3.5	0	4.17507	1.05263	1.33031	60.4473	0	1.57955	9.25	0	1.3125	0	1.43478	1	1.875	1.66667		HEK.WT	Yes
H9.KO1	No	444.779	468.42	440.86	448.551	491.873	434.228	305.318	408.372	464.493	425.793	1083.5	166.774	246.143	303.544	169.261	394.608	488.299	405.133	404.423	489.595	411.442		H9.KO1	No	46	51	55	70	69.5	38	33	66.2857	33	46	152	0	158.143	160.08	0	31	26	40.7368	28.8148	54	30		H9.KO1	No
H9.KO2	No	454.172	453.932	452.264	434.491	456.705	372.198	311.304	389.525	434.209	389.496	1055.59	160.165	226.7	281.591	157.542	371.525	437.193	366.52	380.229	457.786	389.674		H9.KO2	No	43	53	52.6774	61.6154	67	44	30	62.7857	36	45	156.636	0	162.811	155.67	0	30.2308	29.6154	40	33	68	27.8485		H9.KO2	No
H9.KO6o	No	129.5	159.37	116.737	120	145	104.922	95	121.903	123.25	123.899	392.631	46	98	108	54	128.068	111	119	120.095	152.571	131.997		H9.KO6o	No	22	32	20	24	33	12	13	37	18	20	77	0	75	73	0	6	17	22	28	27	11		H9.KO6o	No
H9.KO7o	No	121.635	107.82	99.6154	99.1667	101.615	93.5261	72.3974	87.4468	87.7222	93.7059	289.552	40.8889	49	57	45	116.398	105.973	78.375	89.5	114.295	108.878		H9.KO7o	No	15	12	13	17	15	13	10	20	12	14	36	0	36	34	0	7	6	13	6	14	7		H9.KO7o	No
H9.KOc	No	361.846	381.254	410.663	397.005	398.559	362.587	292.121	335.571	393.625	367.415	980.24	142.782	229.4	291.742	147.224	342.667	384.892	338.057	383.752	413.779	348.254		H9.KOc	No	34.5455	48	59.3333	74	67	44	38	62	42	48	153.931	0	156.4	160.855	0	27	25	37	34	63.2308	28		H9.KOc	No
H9.OEX1	No	250.541	269.918	268.658	276.275	290.429	226.503	190.9	244.276	264.748	260.486	633.987	114.905	144.583	181.861	116.296	233.821	274.744	228.745	243.328	269.978	257.862		H9.OEX1	No	26	27	30	40	30	17	24	52	16	25	45.6357	0	98.5833	99.0278	0	18	18	28	25	39.75	26		H9.OEX1	No
H9.OEX2	No	381.969	412.523	418.167	419.319	430.029	352.395	277.465	344.32	399.472	370.313	953.622	145.161	233.722	296.018	135.507	351.694	392.361	353.874	378.741	442.711	357.219		H9.OEX2	No	50	51	59.6667	72	79.7222	49.375	47	76	60.5455	61.5161	75.9781	0	184.722	177.375	0	33	24	48.8148	46	76	36		H9.OEX2	No
H9.WT	No	369.147	408.711	405.329	401.168	417.246	381.427	282.992	342.778	397.067	362.062	918.69	124.102	185.641	246.604	146.23	354.698	366.43	346.455	328.126	415.271	342.541		H9.WT	No	38	32.75	46	60.5774	62	31	25	55	33	36	124.545	0	125.641	116.267	0	25	19	34	22	46	28		H9.WT	No
H9.WT-EV1	No	315.794	348.506	337.891	320.864	356.325	302.772	238.466	304.297	320.373	309.254	847.193	102.861	198	245.911	126.328	270.266	324.478	271.771	308.412	360.598	308.34		H9.WT-EV1	No	35	44	46.3333	58	67.1667	35	33	68.8194	31	43.8	140.406	0	142	140.626	0	22	19	37.5455	33	55	31		H9.WT-EV1	No
H9.WT-EV2	No	274.729	280.98	319.337	305.779	354.452	268.508	210.6	267.203	300.44	263.756	755.823	115.407	170.75	209.966	125.867	284.733	320.712	271.447	291.034	329.104	290.184		H9.WT-EV2	No	35	33.6429	33	47	61	24	25	47	21	27	118.99	0	124.75	116.322	0	25	22	32	28	55.8214	37		H9.WT-EV2	No
H9.WTc	No	451.927	480.251	473.271	462.519	467.682	409.638	333.799	436.939	449.605	437.554	1122.77	180.043	276.639	319.088	183.139	407.55	476.853	445.352	431.662	503.606	414.451		H9.WTc	No	57.1176	52	66.2051	70.1097	84	51.0625	52	79.3388	43	50.8571	148.807	0	182.639	174.395	0	35	26	47	44	73.5357	35.1288		H9.WTc	No
H9.WTo	No	138.337	141.195	132.798	135	138.444	114.014	102	119.792	129	126.571	377.771	49.8889	92	96	57.5833	152.31	132.943	119.231	132.25	166.367	150.646		H9.WTo	No	24	27	25	30	26	17	26	38	18	16	55.4524	0	74	72	0	14	16	23	23	18	20		H9.WTo	No
HEK.KO1	No	309.819	328.843	385.772	362.433	370.091	321.117	245.098	311.464	364.631	335.889	865.16	140.67	208.5	248.841	118.904	297.652	341.678	311.513	337.103	377.841	318.392		HEK.KO1	No	40	41	58	69.3929	65	51	40	62	51.2857	57.8611	164	0	167.333	156.068	0	22	31	41	40	74	42		HEK.KO1	No
HEK.KO2	No	359.993	369.055	379.366	381.341	391.75	349.981	294.554	343.323	403.69	360.599	930.42	133.905	171	244	140.853	297.841	382.969	344.737	331.109	400.784	330.936		HEK.KO2	No	31	22	46	52	52	27	34	41.7826	29	31	97	0	113	114	0	14	23	33	29	55	31		HEK.KO2	No
HEK.RES1	No	372.106	417.885	409.007	378.09	400.751	338.531	270.536	352.529	376.096	351.909	906.714	129.386	237.75	266.683	116.484	283.621	365.136	310.797	311.531	376.579	331.29		HEK.RES1	No	50.8148	58	55.3333	69.6	70	49	40	66.4444	43.5833	51.4464	147.832	0	166.75	153.808	0	26	30	40.4255	34	65	37		HEK.RES1	No
HEK.RES2	No	399.232	423.286	431.18	432.573	450.899	372.091	328.078	373.839	419.032	415.39	1032.53	156.583	220.211	277.205	143.86	349.086	416.169	372.708	416.997	470.205	374.665		HEK.RES2	No	48.5714	51	50.4444	66.5	63.9402	44	36	50	39.7917	51	136.116	0	154.211	153.027	0	20.5	22	42.7619	38	71	37		HEK.RES2	No
HEK.WT	No	499.637	537.593	543.713	578.284	573.263	502.223	422.256	504.289	545.675	514.125	1412.52	203.098	364.42	411.523	196.956	488.809	555.074	524.319	522.504	599.988	491.99		HEK.WT	No	71.8333	68.5556	83.1118	109.487	94.6667	78.5	77	100.825	56.9474	85.6697	193.553	0	255.42	244.75	0	41.6875	50	68.5652	53	107.125	69.3333		HEK.WT	No
		-10	-9	-8	-7	-6	-5	-4	-3	-2	-1	0	1	2	3	4	5	6	7	8	9	10				-10	-9	-8	-7	-6	-5	-4	-3	-2	-1	0	1	2	3	4	5	6	7	8	9	10
	H9.KO1	0.0372749	0.040122	0.0246469	0.0120016	0.0201735	0.0263947	0.0182689	0.0135932	0.0138163	0.0256454	0.190207	0.0247146	0.0114745	0.0176572	0.0327969	0.0208245	0.0234017	0.0237763	0.0111914	0.0188477	0.0203771			H9.KO1	0.0612245	0.0892857	0.0178571	0.0140845	0.0211268	0.025641	0	0.010661	0	0	0.0193548		0.0177462	0.0239004		0	0.16129	0.0300752	0.0395062	0	0			H9.KO1
	H9.KO2	0.0126702	0.0238012	0.0189502	0.0125212	0.024134	0.02566	0.00541974	0.0286155	0.0242499	0.0359015	0.153499	0.046639	0.0100428	0.0154154	0.0393794	0.0274223	0.0306151	0.00940567	0.0250541	0.0133923	0.0184538			H9.KO2	0	0	0.00608643	0.00620347	0	0	0	0.0487013	0	0.0425532	0.00863061		0.00724804	0.00847189		0.0248139	0.0128205	0	0	0	0.00541126			H9.KO2
	H9.KO6o	0.0335821	0.0162318	0.0107047	0.00826446	0.0333333	0.0194189	0	0.00892051	0.0295276	0.00880952	0.0994703	0.0212766	0.010101	0.00917431	0.0181818	0.0297854	0	0	0.03149	0.0282115	0.00754346			H9.KO6o	0.0434783	0	0	0	0.0294118	0	0	0	0	0	0.0128205		0.0131579	0.0135135		0	0	0	0	0	0			H9.KO6o
	H9.KO7o	0.0422464	0.0286486	0.0421598	0.0464744	0.00377074	0.0552919	0.0474022	0.0283684	0.0464976	0.0238971	0.125222	0.026455	0.0392157	0.0172414	0.0425532	0.0135763	0.0366071	0.00791139	0.0271739	0.0231155	0.0364801			H9.KO7o	0.0625	0	0.133333	0.0555556	0	0.133333	0.0909091	0	0	0	0.027027		0	0		0	0	0	0	0	0			H9.KO7o
	H9.KOc	0.0193866	0.0298879	0.0222301	0.0124259	0.0279048	0.0120249	0.0327116	0.0329353	0.0328616	0.0202254	0.159314	0.0286915	0.0026087	0.0242751	0.0314232	0.032014	0.0156214	0.0172768	0.0134913	0.0124596	0.0078234			H9.KOc	0.0663391	0.0204082	0.0273224	0	0.0147059	0	0	0	0	0	0.00689834		0.00382166	0.00706598		0	0	0	0.0285714	0.0120192	0			H9.KOc
	H9.OEX1	0.00579013	0.000305279	0.0122882	0.0168149	0.022126	0.00219139	0.00572917	0.0110299	0.0121359	0.00955933	0.181952	0.0344138	0.00287356	0.00622344	0.0227202	0.017557	0.0117121	0.00545569	0.00275342	0.0182624	0.000533064			H9.OEX1	0	0	0	0	0	0	0	0.0188679	0	0	0.543643		0.00420875	0.00972222		0	0.0526316	0	0	0.0304878	0			H9.OEX1
	H9.OEX2	0.0180749	0.00835906	0.020687	0.0179872	0.0114287	0.0128991	0.00905431	0.00772351	0.0232948	0.025493	0.205977	0.0191825	0.00118708	0.00665149	0.0180652	0.012095	0.0116857	0.00875768	0.00592811	0.00514351	0.0132076			H9.OEX2	0.0566038	0	0.00555556	0	0.00347222	0.0683962	0	0.025641	0.00745156	0.00780437	0.595861		0.0015015	0.00351124		0	0.111111	0.00377929	0	0	0			H9.OEX2
	H9.WT	0.0336475	0.0337791	0.0209447	0.023921	0.0228424	0.0319118	0.0275193	0.0178291	0.0147216	0.0446916	0.172351	0.0874833	0.00192931	0.0214128	0.0442456	0.0335207	0.014974	0.0213137	0.0263338	0.0159453	0.0431828			H9.WT	0	0.114865	0	0.0384538	0	0.0606061	0	0	0	0	0.0193271		0.00284803	0.0146827		0	0	0.0285714	0.0434783	0	0			H9.WT
	H9.WT-EV1	0.0100507	0.00426898	0.017758	0.0157557	0.0210838	0.0137712	0.0423037	0.0246893	0.0232527	0.0182408	0.155341	0.00134844	0.019802	0.0124038	0.0207164	0.0243121	0.0167347	0.0224067	0.0177955	0.00934603	0.0242412			H9.WT-EV1	0.0540541	0.0222222	0.0347222	0.0169492	0.0122549	0	0	0.0168651	0	0.00454545	0.0249606		0.0138889	0.0166033		0	0	0.0119617	0.0571429	0	0.03125			H9.WT-EV1
	H9.WT-EV2	0.0223156	0.020974	0.0143935	0.0261809	0.0154101	0.0128394	0.0158889	0.0353689	0.0308383	0.0373866	0.186412	0.0382786	0.0130058	0.0368511	0.0536341	0.014765	0.0131935	0.0200467	0.0426499	0.0175992	0.0129801			H9.WT-EV2	0.0540541	0.0654762	0	0.06	0.016129	0	0.0384615	0.06	0.0454545	0	0.024669		0.002	0.0306522		0	0	0.030303	0.0344828	0.0206767	0.0263158			H9.WT-EV2
	H9.WTc	0.0175494	0.0414157	0.0281906	0.0138191	0.0317152	0.0176559	0.00655138	0.0159035	0.0204683	0.0211318	0.170773	0.0267947	0.00489639	0.0271695	0.0153838	0.0179521	0.0106781	0.0103284	0.00767255	0.0163939	0.0108568			H9.WTc	0.015213	0.0188679	0.0118646	0.0395927	0.0117647	0.0365566	0	0.0324533	0.0652174	0.0404313	0.154508		0.00739781	0.0364908		0	0	0	0	0.0195238	0.0242003			H9.WTc
	H9.WTo	0.00477281	0.019476	0.0235439	0.0145985	0.0181245	0.0337817	0.0285714	0.0181011	0.0152672	0.0411255	0.164224	0.0587002	0.0107527	0.0204082	0.00718391	0.0173544	0.0366457	0.00641026	0.0203704	0.0213728	0.0153847			H9.WTo	0	0	0	0.0322581	0.0714286	0.0555556	0.0714286	0	0	0.0588235	0.250644		0.0133333	0.027027		0	0	0	0	0.0526316	0			H9.WTo
	HEK.KO1	0.0195599	0.0384722	0.0183914	0.0124453	0.0286328	0.00274265	0.0156698	0.0236229	0.017168	0.0292227	0.188405	0.00936915	0.0165094	0.0125355	0.0487719	0.027282	0.0237766	0.0265207	0.020048	0.0185958	0.014267			HEK.KO1	0	0.0681818	0	0.0226358	0	0	0	0	0.0137363	0.00239464	0		0.00986193	0.0122258		0	0	0	0	0.0263158	0			HEK.KO1
	HEK.KO2	0.016412	0.0184695	0.0120683	0.0196892	0.0107323	0.00573668	0.00823514	0.0134399	0.0105635	0.00661471	0.147967	0.022593	0	0	0.00807788	0.0170248	0.00527597	0.00652207	0.00268523	0.00795916	0.0179947			HEK.KO2	0	0	0	0.037037	0	0	0	0.00517598	0	0	0.020202		0	0		0	0	0	0	0	0			HEK.KO2
	HEK.RES1	0.0284442	0.016742	0.0238494	0.0280453	0.0177665	0.0272099	0.0233368	0.031514	0.0180252	0.0251834	0.195462	0.0271752	0.0134855	0.0441481	0.0292961	0.038572	0.0288948	0.0195692	0.0172535	0.00900303	0.028475			HEK.RES1	0.022792	0	0.0119048	0.00571429	0	0	0	0.0228758	0.0094697	0.0472884	0.0985849		0.00744048	0.0446727		0.037037	0.0322581	0.0598729	0	0.0151515	0			HEK.RES1
	HEK.RES2	0.0166704	0.0224338	0.0222668	0.0101299	0.0197858	0.0130199	0.0264739	0.0162129	0.0209529	0.02719	0.165967	0.00896624	0.0169147	0.0170036	0.0146574	0.0138803	0.0138164	0.0166026	0.00715085	0.010095	0.0035497			HEK.RES2	0.0285714	0	0.0299145	0.00746269	0.0163043	0.0222222	0.027027	0	0.00520833	0	0.0925575		0.0114672	0.0190574		0.0238095	0.0434783	0.0055371	0	0	0			HEK.RES2
	HEK.WT	0.033585	0.0207784	0.0185691	0.021516	0.0316496	0.019096	0.0134199	0.0264686	0.023838	0.0354119	0.158713	0.0282394	0.0043157	0.0225113	0.0345316	0.0301407	0.03633	0.0217937	0.0269944	0.0180221	0.0238299			HEK.WT	0.0670996	0.0344288	0.0105733	0.0136321	0.00350877	0.0426829	0	0.0397626	0.0181488	0.0152909	0.237982		0.00614609	0.0364173		0.0305233	0	0.0204969	0.0185185	0.0172018	0.0234742			HEK.WT
		-10	-9	-8	-7	-6	-5	-4	-3	-2	-1	0	1	2	3	4	5	6	7	8	9	10				-10	-9	-8	-7	-6	-5	-4	-3	-2	-1	0	1	2	3	4	5	6	7	8	9	10
	H9.WTo	0.00477281	0.019476	0.0235439	0.0145985	0.0181245	0.0337817	0.0285714	0.0181011	0.0152672	0.0411255	0.164224	0.0587002	0.0107527	0.0204082	0.00718391	0.0173544	0.0366457	0.00641026	0.0203704	0.0213728	0.0153847			H9.WTo	0	0	0	0.0322581	0.0714286	0.0555556	0.0714286	0	0	0.0588235	0.250644		0.0133333	0.027027		0	0	0	0	0.0526316	0			H9.WTo
	H9.KO6o	0.0335821	0.0162318	0.0107047	0.00826446	0.0333333	0.0194189	0	0.00892051	0.0295276	0.00880952	0.0994703	0.0212766	0.010101	0.00917431	0.0181818	0.0297854	0	0	0.03149	0.0282115	0.00754346			H9.KO6o	0.0434783	0	0	0	0.0294118	0	0	0	0	0	0.0128205		0.0131579	0.0135135		0	0	0	0	0	0			H9.KO6o
	H9.KO7o	0.0422464	0.0286486	0.0421598	0.0464744	0.00377074	0.0552919	0.0474022	0.0283684	0.0464976	0.0238971	0.125222	0.026455	0.0392157	0.0172414	0.0425532	0.0135763	0.0366071	0.00791139	0.0271739	0.0231155	0.0364801			H9.KO7o	0.0625	0	0.133333	0.0555556	0	0.133333	0.0909091	0	0	0	0.027027		0	0		0	0	0	0	0	0			H9.KO7o
	H9.OEX1	0.00579013	0.000305279	0.0122882	0.0168149	0.022126	0.00219139	0.00572917	0.0110299	0.0121359	0.00955933	0.181952	0.0344138	0.00287356	0.00622344	0.0227202	0.017557	0.0117121	0.00545569	0.00275342	0.0182624	0.000533064			H9.OEX1	0	0	0	0	0	0	0	0.0188679	0	0	0.543643		0.00420875	0.00972222		0	0.0526316	0	0	0.0304878	0			H9.OEX1
	H9.OEX2	0.0180749	0.00835906	0.020687	0.0179872	0.0114287	0.0128991	0.00905431	0.00772351	0.0232948	0.025493	0.205977	0.0191825	0.00118708	0.00665149	0.0180652	0.012095	0.0116857	0.00875768	0.00592811	0.00514351	0.0132076			H9.OEX2	0.0566038	0	0.00555556	0	0.00347222	0.0683962	0	0.025641	0.00745156	0.00780437	0.595861		0.0015015	0.00351124		0	0.111111	0.00377929	0	0	0			H9.OEX2
	H9.WT-EV1	0.0100507	0.00426898	0.017758	0.0157557	0.0210838	0.0137712	0.0423037	0.0246893	0.0232527	0.0182408	0.155341	0.00134844	0.019802	0.0124038	0.0207164	0.0243121	0.0167347	0.0224067	0.0177955	0.00934603	0.0242412			H9.WT-EV1	0.0540541	0.0222222	0.0347222	0.0169492	0.0122549	0	0	0.0168651	0	0.00454545	0.0249606		0.0138889	0.0166033		0	0	0.0119617	0.0571429	0	0.03125			H9.WT-EV1
	H9.WT-EV2	0.0223156	0.020974	0.0143935	0.0261809	0.0154101	0.0128394	0.0158889	0.0353689	0.0308383	0.0373866	0.186412	0.0382786	0.0130058	0.0368511	0.0536341	0.014765	0.0131935	0.0200467	0.0426499	0.0175992	0.0129801			H9.WT-EV2	0.0540541	0.0654762	0	0.06	0.016129	0	0.0384615	0.06	0.0454545	0	0.024669		0.002	0.0306522		0	0	0.030303	0.0344828	0.0206767	0.0263158			H9.WT-EV2
	H9.WTc	0.0175494	0.0414157	0.0281906	0.0138191	0.0317152	0.0176559	0.00655138	0.0159035	0.0204683	0.0211318	0.170773	0.0267947	0.00489639	0.0271695	0.0153838	0.0179521	0.0106781	0.0103284	0.00767255	0.0163939	0.0108568			H9.WTc	0.015213	0.0188679	0.0118646	0.0395927	0.0117647	0.0365566	0	0.0324533	0.0652174	0.0404313	0.154508		0.00739781	0.0364908		0	0	0	0	0.0195238	0.0242003			H9.WTc
	H9.WT	0.0336475	0.0337791	0.0209447	0.023921	0.0228424	0.0319118	0.0275193	0.0178291	0.0147216	0.0446916	0.172351	0.0874833	0.00192931	0.0214128	0.0442456	0.0335207	0.014974	0.0213137	0.0263338	0.0159453	0.0431828			H9.WT	0	0.114865	0	0.0384538	0	0.0606061	0	0	0	0	0.0193271		0.00284803	0.0146827		0	0	0.0285714	0.0434783	0	0			H9.WT
	H9.KO1	0.0372749	0.040122	0.0246469	0.0120016	0.0201735	0.0263947	0.0182689	0.0135932	0.0138163	0.0256454	0.190207	0.0247146	0.0114745	0.0176572	0.0327969	0.0208245	0.0234017	0.0237763	0.0111914	0.0188477	0.0203771			H9.KO1	0.0612245	0.0892857	0.0178571	0.0140845	0.0211268	0.025641	0	0.010661	0	0	0.0193548		0.0177462	0.0239004		0	0.16129	0.0300752	0.0395062	0	0			H9.KO1
	H9.KO2	0.0126702	0.0238012	0.0189502	0.0125212	0.024134	0.02566	0.00541974	0.0286155	0.0242499	0.0359015	0.153499	0.046639	0.0100428	0.0154154	0.0393794	0.0274223	0.0306151	0.00940567	0.0250541	0.0133923	0.0184538			H9.KO2	0	0	0.00608643	0.00620347	0	0	0	0.0487013	0	0.0425532	0.00863061		0.00724804	0.00847189		0.0248139	0.0128205	0	0	0	0.00541126			H9.KO2
	H9.KOc	0.0193866	0.0298879	0.0222301	0.0124259	0.0279048	0.0120249	0.0327116	0.0329353	0.0328616	0.0202254	0.159314	0.0286915	0.0026087	0.0242751	0.0314232	0.032014	0.0156214	0.0172768	0.0134913	0.0124596	0.0078234			H9.KOc	0.0663391	0.0204082	0.0273224	0	0.0147059	0	0	0	0	0	0.00689834		0.00382166	0.00706598		0	0	0	0.0285714	0.0120192	0			H9.KOc
	HEK.RES1	0.0284442	0.016742	0.0238494	0.0280453	0.0177665	0.0272099	0.0233368	0.031514	0.0180252	0.0251834	0.195462	0.0271752	0.0134855	0.0441481	0.0292961	0.038572	0.0288948	0.0195692	0.0172535	0.00900303	0.028475			HEK.RES1	0.022792	0	0.0119048	0.00571429	0	0	0	0.0228758	0.0094697	0.0472884	0.0985849		0.00744048	0.0446727		0.037037	0.0322581	0.0598729	0	0.0151515	0			HEK.RES1
	HEK.RES2	0.0166704	0.0224338	0.0222668	0.0101299	0.0197858	0.0130199	0.0264739	0.0162129	0.0209529	0.02719	0.165967	0.00896624	0.0169147	0.0170036	0.0146574	0.0138803	0.0138164	0.0166026	0.00715085	0.010095	0.0035497			HEK.RES2	0.0285714	0	0.0299145	0.00746269	0.0163043	0.0222222	0.027027	0	0.00520833	0	0.0925575		0.0114672	0.0190574		0.0238095	0.0434783	0.0055371	0	0	0			HEK.RES2
	HEK.WT	0.033585	0.0207784	0.0185691	0.021516	0.0316496	0.019096	0.0134199	0.0264686	0.023838	0.0354119	0.158713	0.0282394	0.0043157	0.0225113	0.0345316	0.0301407	0.03633	0.0217937	0.0269944	0.0180221	0.0238299			HEK.WT	0.0670996	0.0344288	0.0105733	0.0136321	0.00350877	0.0426829	0	0.0397626	0.0181488	0.0152909	0.237982		0.00614609	0.0364173		0.0305233	0	0.0204969	0.0185185	0.0172018	0.0234742			HEK.WT
	HEK.KO1	0.0195599	0.0384722	0.0183914	0.0124453	0.0286328	0.00274265	0.0156698	0.0236229	0.017168	0.0292227	0.188405	0.00936915	0.0165094	0.0125355	0.0487719	0.027282	0.0237766	0.0265207	0.020048	0.0185958	0.014267			HEK.KO1	0	0.0681818	0	0.0226358	0	0	0	0	0.0137363	0.00239464	0		0.00986193	0.0122258		0	0	0	0	0.0263158	0			HEK.KO1
	HEK.KO2	0.016412	0.0184695	0.0120683	0.0196892	0.0107323	0.00573668	0.00823514	0.0134399	0.0105635	0.00661471	0.147967	0.022593	0	0	0.00807788	0.0170248	0.00527597	0.00652207	0.00268523	0.00795916	0.0179947			HEK.KO2	0	0	0	0.037037	0	0	0	0.00517598	0	0	0.020202		0	0		0	0	0	0	0	0			HEK.KO2
	All sites																								Only sites WITH motif CTC[CT]A																								Only sites WITHOUT any motif CTC[CT]A
[truncated: 21 more columns]

## Sheet: HeLa_siNSUN2
		-10	-9	-8	-7	-6	-5	-4	-3	-2	-1	0	1	2	3	4	5	6	7	8	9	10				-10	-9	-8	-7	-6	-5	-4	-3	-2	-1	0	1	2	3	4	5	6	7	8	9	10
H9.KO1	Yes	8.81336	9.39568	2.78936	7.65403	5.07955	8.01976	1	4.3867	6.01654	5.1423	152.031	3	5.81731	4.71317	0.888889	7.37936	8.92869	11.8015	5.1841	12.3135	9.91721		H9.KO1	Yes	4.5	4	1.34535	3.27778	1.5	1.25	0	2.04762	1.33333	0.4	5.33333	0	2.125	3.45455	0	0	5	4.21429	2.68519	5.90016	4.38068		H9.KO1	Yes
H9.KO2	Yes	3.21362	4.92357	3.63341	6.14921	3.37622	7.21397	0	4.39947	6.38875	6.02997	115.019	0.273529	3.66667	1.32101	2.59615	6.04494	1.77435	4.84909	4.95545	3.49015	4.87912		H9.KO2	Yes	1.35714	0	0	3.49176	0	0	0	3.21429	0	2.08333	1.36364	0	1	1.32101	0	0.769231	0.384615	1.78571	3.92857	1.71429	4.40602		H9.KO2	Yes
H9.KO6o	Yes	1	1.37956	0	1	3	0.814667	0	0.597222	1.75	1.19048	30.9993	0	0	1	0	2.21739	1	2	2.71429	1.17921	0.169946		H9.KO6o	Yes	1	1	0	1	1	0	0	0	0	0.714286	1	0	0	1	0	0	0	0	1	0	0		H9.KO6o	Yes
H9.KO7o	Yes	1.80974	1.18	2	4	1	2.375	2	1.16854	2	1	27.9838	0	0	1	1	0.217391	2.71429	0.625	3	1.4104	1.12225		H9.KO7o	Yes	1	0	2	1	1	1	1	1	0	0	1	0	0	1	0	0	0	0	1	0	1		H9.KO7o	Yes
H9.KOc	Yes	3.59256	4.99719	5.93882	8.04579	2.22222	4.31702	3.45455	4.20833	6.05633	3.27463	117.799	0	3.63636	3.80952	2.625	6.90613	1.71212	6.3862	4.70573	3.96228	2.77383		H9.KOc	Yes	1.45455	1	2.77305	3.5	1	0	0	0	0	0.102041	0.851852	0	0.454545	0.952381	0	0	1	2.66667	2.66667	1.66667	2.29167		H9.KOc	Yes
H9.OEX1	Yes	0.302862	0.0824253	1.35714	4.11111	5.33333	1.20091	0	2.02232	5.67399	1.3141	134.855	1	1.11111	0.972222	0.37037	2.57143	2.20833	5.39583	2.11628	4.10549	2.29229		H9.OEX1	Yes	0	0	0.357143	2	0	0	0	1	0.555556	0	73.1976	0	0	0.972222	0	0	1	2	2	2.5	1.66667		H9.OEX1	Yes
H9.OEX2	Yes	7.57453	0.861088	2.71429	7.32948	0.277778	6.83293	2	2.35714	6.68946	7.44843	226.231	0	2.63072	0.3125	0	4.0098	3.16304	3.36166	3.05263	4.60097	4.27213		H9.OEX2	Yes	4	0	0	2.38095	0.277778	3	0	2	0.454545	3.19816	148.074	0	0.277778	0.3125	0	0	3	2.18519	3	3.96429	2.38095		H9.OEX2	Yes
H9.WT	Yes	3.17306	7.43369	1.29059	6.62316	3	8.45072	2.35714	1.37037	2.44176	3.18543	111.3	2.66667	2.82727	1.125	0	7.48641	3.08696	8.9774	4.76066	4.17076	8.60114		H9.WT	Yes	0	4.25	0	3.26634	0	2	0	0	0	0.5	3.16883	0	0.227273	0.5	0	0	0	2	1	0.833333	2.66667		H9.WT	Yes
H9.WT-EV1	Yes	4.16534	1.49414	4.66667	6.16667	2.21795	1.51951	3	3.75748	2.63158	1.75122	96.0068	0.833333	2.36364	2.79094	1.17241	3.09434	1	5.64572	8.42342	5.61552	9.68799		H9.WT-EV1	Yes	3.95915	1	1.66667	4.5	0.833333	0	0	1.18056	0	0.2	3.59432	0	1	2.79094	0	1	0	3.37121	5.33333	5.32468	5.58333		H9.WT-EV1	Yes
H9.WT-EV2	Yes	7.19958	3.91955	3.78598	10.0536	2.83333	6.40059	3	4.71573	5.6856	8.87814	105.785	0	5.46154	2.44017	2	4.82624	0.2	6.23199	7.23737	5.49327	3.92334		H9.WT-EV2	Yes	6	2.35714	2	4.78571	1	1.71429	1	3.35714	1.35714	1.5	3.00962	0	0	1.44017	0	0	0	2.5	1.45455	1.45455	1.45455		H9.WT-EV2	Yes
H9.WTc	Yes	6.29057	4.8795	1.34897	11.9246	7.24303	6.57454	1.50549	4.92128	6.0145	5.4478	149.486	1.36364	3.95547	6.29193	0	5.86961	0.692812	6.5625	4.90521	8.5279	6.55725		H9.WTc	Yes	2.88235	1	0.153109	7.54106	0	2.27083	1.50549	2.42308	3	2.14286	32.0267	0	1.26316	5.45859	0	0	0	1.5625	1.5625	5.26821	4.0918		H9.WTc	Yes
H9.WTo	Yes	0.330087	1.60455	0.344828	1	2.55556	1.15291	1	0	1	1.42857	59.1558	0	2	2	0	0.856592	1	0.769231	0	2.13337	1.35386		H9.WTo	Yes	0	0	0	1	2	1	1	0	0	1	21.5476	0	2	2	0	0	0	0	0	1	0		H9.WTo	Yes
HEK.KO1	Yes	6.1818	5.24082	3.46887	3.74176	5.32684	0.201517	1	2	4.79431	3.73324	109.677	0.990338	1.92982	3.49824	0.263158	2.59125	3.04464	0.269231	1.42857	3.942	1.92966		HEK.KO1	Yes	1.07143	2	2.35714	0.357143	0.584416	0	0	0	1.71429	0.972222	2.625	0	1.92982	3.27096	0	0	1	0	0	2	0.5		HEK.KO1	Yes
HEK.KO2	Yes	2.8693	2.78326	2	6.57576	2.25	0.117013	1.74242	0.458405	1.5565	1.85284	96.4028	0	0	0	1	3.8836	0.03125	3	2.74399	3.63217	2.0457		HEK.KO2	Yes	1.83333	0	0	4	0	0	0	0	0	1.25	2	0	0	0	0	0	0	2	2	3.41667	1.41667		HEK.KO2	Yes
HEK.RES1	Yes	6.26669	5.31408	6.07047	6.21019	5.01852	5.24033	4	8.11111	3.18537	4.14757	129.098	1.29487	2.25	9.19231	0	3.59649	3.14614	4.61	6	7.42115	6.56472		HEK.RES1	Yes	1.18519	0	1.66667	1.58519	0.185185	1	2	3.55556	0.416667	2.55357	19.4298	0	1.25	7.19231	0	0	1	4.57453	3	4	3		HEK.RES1	Yes
HEK.RES2	Yes	5.1337	6.63844	2.8538	2	3.05978	1.16623	5.45455	1.89891	3.47166	1.62048	129.342	0.416667	3.78889	4.5285	1.13158	2.51906	1.3076	2.95238	2.55208	3.23957	0.694955		HEK.RES2	Yes	4.09524	0	1.55556	1	1.05978	0	1	0	0.208333	0	22.1263	0	1.78889	2.97295	0	0.5	1	0.952381	0	0	0		HEK.RES2	Yes
HEK.WT	Yes	15.1687	9.77282	6.75876	8.82859	2.4893	5.71165	0.916667	5.38835	2.96908	6.55885	178.534	3.05208	2.07955	9.47727	0.0746269	6.54843	5.91109	3.58145	7.83445	8.23801	7.20001		HEK.WT	Yes	5.29825	4.11111	1.45833	1.38514	0.780968	4.5	0.5	4.64881	1.05263	2.33031	66.288	0	2.07955	9.25	0	1	0	1.43478	2	2.05357	1.66667		HEK.WT	Yes
H9.KO1	No	210.187	211.604	207.211	219.346	256.92	209.98	159	204.613	164.983	223.858	519.969	61	263.183	275.287	57.1111	180.621	222.071	175.198	186.816	231.686	196.083		H9.KO1	No	76.5	57	74.6547	81.7222	89.5	58.75	51	83.9524	35.6667	88.6	205.667	0	213.875	210.545	0	38	50	58.7857	44.3148	73.0998	49.6193		H9.KO1	No
H9.KO2	No	214.786	192.076	198.367	186.851	224.624	171.786	154	185.601	155.611	203.97	501.981	58.7265	246.333	262.679	56.4038	161.955	186.226	168.151	176.045	221.51	181.121		H9.KO2	No	71.6429	56	77	75.5082	95	60	56	82.7857	43	87.9167	210.636	0	217	205.679	0	35.2308	51.6154	58.2143	58.0714	85.2857	46.594		H9.KO2	No
H9.KO6o	No	93	90.6204	78	59	80	61.1853	42	71.4028	71.25	68.8095	206.001	17	101	98	24	70.7826	64	67	60.2857	84.8208	83.8301		H9.KO6o	No	35	38	33	31	45	17	25	41	21	27.2857	83	0	85	78	0	13	19	24	20	18	21		H9.KO6o	No
H9.KO7o	No	75.1903	61.82	55	38	44	46.625	24	42.8315	37	47	136.016	15	57	57	13	40.7826	50.2857	31.375	35	52.5896	44.8778		H9.KO7o	No	29	17	21	19	24	14	16	21	13	20	49	0	53	49	0	6	13	13	8	15	9		H9.KO7o	No
H9.KOc	No	190.407	184.003	197.061	219.954	221.778	174.683	136.545	165.792	168.944	189.725	471.201	55	231.364	249.19	39.375	158.094	186.288	156.614	177.294	212.038	173.226		H9.KOc	No	64.5455	58	66.227	96.5	102	60	57	83	54	83.898	194.148	0	197.545	194.048	0	34	44	51.3333	57.3333	83.3333	49.7083		H9.KOc	No
H9.OEX1	No	132.697	118.918	108.643	137.889	142.667	97.7991	101	117.978	124.326	127.686	271.145	39	160.889	183.028	38.6296	122.429	130.792	109.604	115.884	140.895	130.708		H9.OEX1	No	48	28	34.6429	53	52	25	38	61	30.4444	49	59.8024	0	134	133.028	0	22	33	38	36	47.5	34.3333		H9.OEX1	No
H9.OEX2	No	200.425	202.139	205.286	197.671	233.722	171.167	123	198.643	176.311	196.552	383.769	51	270.369	272.688	40	159.99	173.837	160.638	172.947	215.399	171.728		H9.OEX2	No	85	61	80	93.619	109.722	67	60	105	69.5455	101.802	96.9258	0	239.722	225.688	0	41	54	60.8148	60	93.0357	53.619		H9.OEX2	No
H9.WT	No	186.827	179.566	187.709	178.377	211	167.549	135.643	170.63	145.558	168.815	419.7	48.3333	221.173	228.875	39	150.514	172.913	158.023	153.239	200.829	154.399		H9.WT	No	72	38.75	71	75.7337	82	50	42	74	42	70.5	174.831	0	184.773	173.5	0	29	46	58	48	67.1667	51.3333		H9.WT	No
H9.WT-EV1	No	169.835	161.506	149.333	157.833	188.782	153.48	115	159.243	142.368	166.249	412.993	45.1667	215.636	231.209	38.8276	122.906	145	125.354	140.577	180.384	156.312		H9.WT-EV1	No	64.0409	47	60.3333	78.5	93.1667	50	51	81.8194	38	71.8	182.406	0	189	183.209	0	24	38	52.6288	44.6667	60.6753	43.4167		H9.WT-EV1	No
H9.WT-EV2	No	156.8	129.08	120.214	128.946	176.167	111.599	94	117.284	115.314	121.122	337.215	47	168.538	186.56	35	127.174	139.8	128.768	137.763	175.507	159.077		H9.WT-EV2	No	63	38.6429	44	59.2143	82	34.2857	37	53.6429	33.6429	50.5	145.99	0	154	149.56	0	27	35	46.5	45.5455	69.5455	50.5455		H9.WT-EV2	No
H9.WTc	No	228.709	214.12	216.651	223.075	248.757	198.425	168.495	221.079	185.986	229.552	503.514	70.6364	267.045	279.708	56	188.13	219.307	200.438	196.095	237.472	198.443		H9.WTc	No	83.1176	53	77.8469	90.4589	108	64.7292	65.4945	105.577	52	97.8571	197.973	0	234.737	219.541	0	37	55	66.4375	69.4375	92.7318	53.9082		H9.WTc	No
H9.WTo	No	83.6699	73.3955	64.6552	64	59.4444	57.8471	40	67	61	68.5714	156.844	19	88	89	20	57.1434	62	63.2308	65	80.8666	77.6461		H9.WTo	No	33	29	25	33	33	18	25	41	19	25	59.4524	0	79	77	0	13	20	29	26	23	21		H9.WTo	No
HEK.KO1	No	157.818	167.759	185.531	178.258	204.673	148.798	119	173	152.206	181.267	427.323	59.0097	222.07	234.502	41.7368	124.409	144.955	143.731	160.571	198.058	142.07		HEK.KO1	No	64.9286	56	75.6429	81.6429	91.4156	67	56	81	54.2857	93.0278	209.375	0	207.07	191.729	0	21	46	56	67	79	48.5		HEK.KO1	No
HEK.KO2	No	176.131	165.217	189	184.424	209.75	149.883	146.258	167.542	147.444	165.147	402.597	56	190	223	46	126.116	168.969	148	163.256	204.368	151.954		HEK.KO2	No	62.1667	31	69	71	81	44	48	61	40	73.75	150	0	161	159	0	13	41	44	51	65.5833	45.5833		HEK.KO2	No
HEK.RES1	No	179.733	178.686	177.93	193.79	208.981	149.76	141	183.889	146.815	174.852	409.902	49.7051	241.75	242.808	29	117.404	169.854	147.39	156	203.579	144.435		HEK.RES1	No	79.8148	60	76.3333	90.4148	93.8148	57	55	82.4444	51.5833	88.4464	192.57	0	205.75	199.808	0	24	52	57.4255	54	75	39		HEK.RES1	No
HEK.RES2	No	204.866	209.362	196.146	190	230.94	171.834	157.545	185.101	151.528	207.38	459.658	58.5833	236.211	264.471	39.8684	134.481	167.692	168.048	193.448	238.76	161.305		HEK.RES2	No	71.9048	61	73.4444	78	92.9402	54	54	68	45.7917	94	181.874	0	204.211	203.027	0	17.5	41	53.0476	57	83	49		HEK.RES2	No
HEK.WT	No	260.831	256.227	273.241	298.171	296.511	249.288	200.083	260.612	210.031	265.441	629.466	70.9479	351.92	365.523	68.9254	218.452	224.089	217.419	228.166	315.762	220.8		HEK.WT	No	115.702	91.8889	107.542	134.615	131.219	102.5	88.5	122.351	65.9474	126.67	241.712	0	300.92	280.75	0	46	63	73.5652	69	113.946	77.3333		HEK.WT	No
		-10	-9	-8	-7	-6	-5	-4	-3	-2	-1	0	1	2	3	4	5	6	7	8	9	10				-10	-9	-8	-7	-6	-5	-4	-3	-2	-1	0	1	2	3	4	5	6	7	8	9	10
	H9.KO1	0.0402436	0.0425144	0.0132827	0.0337182	0.0193876	0.0367879	0.00625	0.020989	0.0351844	0.0224554	0.226237	0.046875	0.0216257	0.0168327	0.0153257	0.0392519	0.0386523	0.0631096	0.0270005	0.0504652	0.0481418			H9.KO1	0.0555556	0.0655738	0.0177019	0.0385621	0.0164835	0.0208333	0	0.0238095	0.036036	0.00449438	0.0252765		0.00983796	0.0161427		0	0.0909091	0.0668934	0.0571316	0.0746856	0.0811237			H9.KO1
	H9.KO2	0.0147414	0.0249928	0.0179872	0.0318612	0.014808	0.0403015	0	0.0231551	0.0394367	0.0287142	0.186416	0.00463609	0.0146667	0.00500381	0.0440026	0.0359818	0.00943804	0.0280294	0.0273782	0.0155118	0.0262318			H9.KO2	0.018591	0	0	0.0441995	0	0	0	0.0373754	0	0.0231481	0.00643225		0.00458716	0.00638167		0.0213675	0.00739645	0.0297619	0.0633641	0.0197044	0.0863925			H9.KO2
	H9.KO6o	0.0106383	0.0149952	0	0.0166667	0.0361446	0.0131398	0	0.00829475	0.0239726	0.0170068	0.130799	0	0	0.010101	0	0.0303752	0.0153846	0.0289855	0.0430839	0.0137118	0.00202317			H9.KO6o	0.0277778	0.025641	0	0.03125	0.0217391	0	0	0	0	0.0255102	0.0119048		0	0.0126582		0	0	0	0.047619	0	0			H9.KO6o
	H9.KO7o	0.0235031	0.0187302	0.0350877	0.0952381	0.0222222	0.0484694	0.0769231	0.0265577	0.0512821	0.0208333	0.170633	0	0	0.0172414	0.0714286	0.00530223	0.0512129	0.0195312	0.0789474	0.0261184	0.0243967			H9.KO7o	0.0333333	0	0.0869565	0.05	0.04	0.0666667	0.0588235	0.0454545	0	0	0.02		0	0.02		0	0	0	0.111111	0	0.1			H9.KO7o
	H9.KOc	0.0185184	0.0264401	0.0292553	0.0352885	0.00992063	0.0241174	0.0246753	0.0247549	0.0346076	0.016967	0.199998	0	0.0154739	0.0150574	0.0625	0.0418553	0.00910703	0.0391791	0.0258557	0.0183439	0.0157604			H9.KOc	0.0220386	0.0169492	0.0401891	0.035	0.00970874	0	0	0	0	0.00121477	0.00436847		0.00229568	0.004884		0	0.0222222	0.0493827	0.0444444	0.0196078	0.0440705			H9.KOc
	H9.OEX1	0.00227716	0.000692649	0.0123377	0.0289515	0.036036	0.0121304	0	0.0168527	0.0436461	0.0101868	0.332155	0.025	0.00685871	0.00528382	0.00949668	0.0205714	0.016604	0.0469203	0.0179346	0.0283137	0.0172353			H9.OEX1	0	0	0.0102041	0.0363636	0	0	0	0.016129	0.0179211	0	0.550358		0	0.00725539		0	0.0294118	0.05	0.0526316	0.05	0.0462963			H9.OEX1
	H9.OEX2	0.036416	0.00424181	0.0130495	0.0357536	0.00118708	0.0383872	0.016	0.0117271	0.0365544	0.0365119	0.370871	0	0.00963633	0.00114469	0	0.02445	0.0178703	0.0204979	0.0173445	0.0209135	0.0242735			H9.OEX2	0.0449438	0	0	0.0248016	0.00252525	0.0428571	0	0.0186916	0.00649351	0.0304586	0.604384		0.00115741	0.00138274		0	0.0526316	0.0346855	0.047619	0.0408689	0.042517			H9.OEX2
	H9.WT	0.0167003	0.0397524	0.00682854	0.0358009	0.0140187	0.0480155	0.0170807	0.00796727	0.0164984	0.0185199	0.209605	0.0522876	0.0126218	0.0048913	0	0.0473823	0.0175395	0.0537569	0.0301307	0.0203452	0.0527678			H9.WT	0	0.0988372	0	0.0413461	0	0.0384615	0	0	0	0.00704225	0.0178024		0.0012285	0.00287356		0	0	0.0333333	0.0204082	0.0122549	0.0493827			H9.WT
	H9.WT-EV1	0.0239387	0.00916652	0.030303	0.0376016	0.0116123	0.00980328	0.0254237	0.023052	0.0181488	0.0104239	0.188618	0.0181159	0.0108424	0.0119271	0.0293103	0.0245583	0.00684932	0.0430971	0.056533	0.030191	0.0583614			H9.WT-EV1	0.0582228	0.0208333	0.0268817	0.0542169	0.00886525	0	0	0.0142236	0	0.00277778	0.0193243		0.00526316	0.015005		0.04	0	0.0602002	0.106667	0.0806769	0.113946			H9.WT-EV1
	H9.WT-EV2	0.0438999	0.0294703	0.0305321	0.0723279	0.0158287	0.0542423	0.0309278	0.0386535	0.0469884	0.0682934	0.238792	0	0.0313882	0.012911	0.0540541	0.0365624	0.00142857	0.0461629	0.0499129	0.0303496	0.0240695			H9.WT-EV2	0.0869565	0.0574913	0.0434783	0.0747768	0.0120482	0.047619	0.0263158	0.0588972	0.0387755	0.0288462	0.0201988		0	0.00953756		0	0	0.0510204	0.0309478	0.0204866	0.027972			H9.WT-EV2
	H9.WTc	0.0267684	0.0222808	0.00618792	0.050743	0.0282931	0.0320709	0.00885585	0.0217756	0.0313255	0.0231821	0.228922	0.0189394	0.0145958	0.0219997	0	0.0302557	0.00314914	0.0317029	0.024404	0.0346663	0.0319866			H9.WTc	0.0335157	0.0185185	0.00196293	0.0769496	0	0.033893	0.0224701	0.0224359	0.0545455	0.0214286	0.139247		0.00535236	0.0242604		0	0	0.0229779	0.022007	0.0537572	0.0705483			H9.WTc
	H9.WTo	0.0039296	0.0213939	0.00530504	0.0153846	0.0412186	0.0195408	0.0243902	0	0.016129	0.0204082	0.27387	0	0.0222222	0.021978	0	0.0147688	0.015873	0.0120192	0	0.0257032	0.0171375			H9.WTo	0	0	0	0.0294118	0.0571429	0.0526316	0.0384615	0	0	0.0384615	0.26602		0.0246914	0.0253165		0	0	0	0	0.0416667	0			H9.WTo
	HEK.KO1	0.0376939	0.0302938	0.0183538	0.0205591	0.0253659	0.00135246	0.00833333	0.0114286	0.030537	0.0201797	0.20424	0.0165056	0.00861529	0.0146985	0.00626566	0.0204036	0.0205719	0.00186966	0.00881834	0.0195149	0.0134004			HEK.KO1	0.0162338	0.0344828	0.0302198	0.0043554	0.00635234	0	0	0	0.0306122	0.0103428	0.0123821		0.00923361	0.0167742		0	0.0212766	0	0	0.0246914	0.0102041			HEK.KO1
	HEK.KO2	0.0160296	0.016567	0.0104712	0.0344281	0.0106132	0.000780084	0.0117731	0.0027286	0.0104463	0.0110948	0.193192	0	0	0	0.0212766	0.0298738	0.000184911	0.0198675	0.01653	0.0174623	0.0132838			HEK.KO2	0.0286458	0	0	0.0533333	0	0	0	0	0	0.0166667	0.0131579		0	0		0	0	0.0434783	0.0377358	0.0495169	0.0301418			HEK.KO2
	HEK.RES1	0.0336919	0.0288809	0.0329917	0.0310509	0.023451	0.0338086	0.0275862	0.0422454	0.0212358	0.0231708	0.239515	0.0253896	0.00922131	0.0364774	0	0.0297231	0.0181858	0.0303289	0.037037	0.0351713	0.043475			HEK.RES1	0.0146319	0	0.0213675	0.0172303	0.00197006	0.0172414	0.0350877	0.0413437	0.00801282	0.0280612	0.0916501		0.00603865	0.0347454		0	0.0188679	0.0737828	0.0526316	0.0506329	0.0714286			HEK.RES1
	HEK.RES2	0.0244462	0.0307335	0.0143407	0.0104167	0.013076	0.00674123	0.0334635	0.0101546	0.0223978	0.0077535	0.219595	0.00706215	0.015787	0.0168346	0.0275995	0.0183873	0.0077373	0.0172654	0.0130208	0.0133866	0.00428985			HEK.RES2	0.0538847	0	0.0207407	0.0126582	0.0112743	0	0.0181818	0	0.00452899	0	0.108462		0.00868393	0.0144318		0.0277778	0.0238095	0.0176367	0	0	0			HEK.RES2
	HEK.WT	0.054959	0.0367399	0.0241384	0.0287576	0.00832542	0.0223986	0.00456053	0.0202569	0.0139393	0.0241134	0.220958	0.0412444	0.00587442	0.0252727	0.00108155	0.0291041	0.0257004	0.0162057	0.0331968	0.025426	0.031579			HEK.WT	0.0437872	0.0428241	0.0133792	0.0101848	0.00591643	0.0420561	0.00561798	0.0366048	0.0157109	0.0180644	0.215221		0.00686319	0.0318966		0.0212766	0	0.0191304	0.028169	0.0177032	0.021097			HEK.WT
		-10	-9	-8	-7	-6	-5	-4	-3	-2	-1	0	1	2	3	4	5	6	7	8	9	10				-10	-9	-8	-7	-6	-5	-4	-3	-2	-1	0	1	2	3	4	5	6	7	8	9	10
	H9.WTo	0.0039296	0.0213939	0.00530504	0.0153846	0.0412186	0.0195408	0.0243902	0	0.016129	0.0204082	0.27387	0	0.0222222	0.021978	0	0.0147688	0.015873	0.0120192	0	0.0257032	0.0171375			H9.WTo	0	0	0	0.0294118	0.0571429	0.0526316	0.0384615	0	0	0.0384615	0.26602		0.0246914	0.0253165		0	0	0	0	0.0416667	0			H9.WTo
	H9.KO6o	0.0106383	0.0149952	0	0.0166667	0.0361446	0.0131398	0	0.00829475	0.0239726	0.0170068	0.130799	0	0	0.010101	0	0.0303752	0.0153846	0.0289855	0.0430839	0.0137118	0.00202317			H9.KO6o	0.0277778	0.025641	0	0.03125	0.0217391	0	0	0	0	0.0255102	0.0119048		0	0.0126582		0	0	0	0.047619	0	0			H9.KO6o
	H9.KO7o	0.0235031	0.0187302	0.0350877	0.0952381	0.0222222	0.0484694	0.0769231	0.0265577	0.0512821	0.0208333	0.170633	0	0	0.0172414	0.0714286	0.00530223	0.0512129	0.0195312	0.0789474	0.0261184	0.0243967			H9.KO7o	0.0333333	0	0.0869565	0.05	0.04	0.0666667	0.0588235	0.0454545	0	0	0.02		0	0.02		0	0	0	0.111111	0	0.1			H9.KO7o
	H9.OEX1	0.00227716	0.000692649	0.0123377	0.0289515	0.036036	0.0121304	0	0.0168527	0.0436461	0.0101868	0.332155	0.025	0.00685871	0.00528382	0.00949668	0.0205714	0.016604	0.0469203	0.0179346	0.0283137	0.0172353			H9.OEX1	0	0	0.0102041	0.0363636	0	0	0	0.016129	0.0179211	0	0.550358		0	0.00725539		0	0.0294118	0.05	0.0526316	0.05	0.0462963			H9.OEX1
	H9.OEX2	0.036416	0.00424181	0.0130495	0.0357536	0.00118708	0.0383872	0.016	0.0117271	0.0365544	0.0365119	0.370871	0	0.00963633	0.00114469	0	0.02445	0.0178703	0.0204979	0.0173445	0.0209135	0.0242735			H9.OEX2	0.0449438	0	0	0.0248016	0.00252525	0.0428571	0	0.0186916	0.00649351	0.0304586	0.604384		0.00115741	0.00138274		0	0.0526316	0.0346855	0.047619	0.0408689	0.042517			H9.OEX2
	H9.WT-EV1	0.0239387	0.00916652	0.030303	0.0376016	0.0116123	0.00980328	0.0254237	0.023052	0.0181488	0.0104239	0.188618	0.0181159	0.0108424	0.0119271	0.0293103	0.0245583	0.00684932	0.0430971	0.056533	0.030191	0.0583614			H9.WT-EV1	0.0582228	0.0208333	0.0268817	0.0542169	0.00886525	0	0	0.0142236	0	0.00277778	0.0193243		0.00526316	0.015005		0.04	0	0.0602002	0.106667	0.0806769	0.113946			H9.WT-EV1
	H9.WT-EV2	0.0438999	0.0294703	0.0305321	0.0723279	0.0158287	0.0542423	0.0309278	0.0386535	0.0469884	0.0682934	0.238792	0	0.0313882	0.012911	0.0540541	0.0365624	0.00142857	0.0461629	0.0499129	0.0303496	0.0240695			H9.WT-EV2	0.0869565	0.0574913	0.0434783	0.0747768	0.0120482	0.047619	0.0263158	0.0588972	0.0387755	0.0288462	0.0201988		0	0.00953756		0	0	0.0510204	0.0309478	0.0204866	0.027972			H9.WT-EV2
	H9.WTc	0.0267684	0.0222808	0.00618792	0.050743	0.0282931	0.0320709	0.00885585	0.0217756	0.0313255	0.0231821	0.228922	0.0189394	0.0145958	0.0219997	0	0.0302557	0.00314914	0.0317029	0.024404	0.0346663	0.0319866			H9.WTc	0.0335157	0.0185185	0.00196293	0.0769496	0	0.033893	0.0224701	0.0224359	0.0545455	0.0214286	0.139247		0.00535236	0.0242604		0	0	0.0229779	0.022007	0.0537572	0.0705483			H9.WTc
	H9.WT	0.0167003	0.0397524	0.00682854	0.0358009	0.0140187	0.0480155	0.0170807	0.00796727	0.0164984	0.0185199	0.209605	0.0522876	0.0126218	0.0048913	0	0.0473823	0.0175395	0.0537569	0.0301307	0.0203452	0.0527678			H9.WT	0	0.0988372	0	0.0413461	0	0.0384615	0	0	0	0.00704225	0.0178024		0.0012285	0.00287356		0	0	0.0333333	0.0204082	0.0122549	0.0493827			H9.WT
	H9.KO1	0.0402436	0.0425144	0.0132827	0.0337182	0.0193876	0.0367879	0.00625	0.020989	0.0351844	0.0224554	0.226237	0.046875	0.0216257	0.0168327	0.0153257	0.0392519	0.0386523	0.0631096	0.0270005	0.0504652	0.0481418			H9.KO1	0.0555556	0.0655738	0.0177019	0.0385621	0.0164835	0.0208333	0	0.0238095	0.036036	0.00449438	0.0252765		0.00983796	0.0161427		0	0.0909091	0.0668934	0.0571316	0.0746856	0.0811237			H9.KO1
	H9.KO2	0.0147414	0.0249928	0.0179872	0.0318612	0.014808	0.0403015	0	0.0231551	0.0394367	0.0287142	0.186416	0.00463609	0.0146667	0.00500381	0.0440026	0.0359818	0.00943804	0.0280294	0.0273782	0.0155118	0.0262318			H9.KO2	0.018591	0	0	0.0441995	0	0	0	0.0373754	0	0.0231481	0.00643225		0.00458716	0.00638167		0.0213675	0.00739645	0.0297619	0.0633641	0.0197044	0.0863925			H9.KO2
	H9.KOc	0.0185184	0.0264401	0.0292553	0.0352885	0.00992063	0.0241174	0.0246753	0.0247549	0.0346076	0.016967	0.199998	0	0.0154739	0.0150574	0.0625	0.0418553	0.00910703	0.0391791	0.0258557	0.0183439	0.0157604			H9.KOc	0.0220386	0.0169492	0.0401891	0.035	0.00970874	0	0	0	0	0.00121477	0.00436847		0.00229568	0.004884		0	0.0222222	0.0493827	0.0444444	0.0196078	0.0440705			H9.KOc
	HEK.RES1	0.0336919	0.0288809	0.0329917	0.0310509	0.023451	0.0338086	0.0275862	0.0422454	0.0212358	0.0231708	0.239515	0.0253896	0.00922131	0.0364774	0	0.0297231	0.0181858	0.0303289	0.037037	0.0351713	0.043475			HEK.RES1	0.0146319	0	0.0213675	0.0172303	0.00197006	0.0172414	0.0350877	0.0413437	0.00801282	0.0280612	0.0916501		0.00603865	0.0347454		0	0.0188679	0.0737828	0.0526316	0.0506329	0.0714286			HEK.RES1
	HEK.RES2	0.0244462	0.0307335	0.0143407	0.0104167	0.013076	0.00674123	0.0334635	0.0101546	0.0223978	0.0077535	0.219595	0.00706215	0.015787	0.0168346	0.0275995	0.0183873	0.0077373	0.0172654	0.0130208	0.0133866	0.00428985			HEK.RES2	0.0538847	0	0.0207407	0.0126582	0.0112743	0	0.0181818	0	0.00452899	0	0.108462		0.00868393	0.0144318		0.0277778	0.0238095	0.0176367	0	0	0			HEK.RES2
	HEK.WT	0.054959	0.0367399	0.0241384	0.0287576	0.00832542	0.0223986	0.00456053	0.0202569	0.0139393	0.0241134	0.220958	0.0412444	0.00587442	0.0252727	0.00108155	0.0291041	0.0257004	0.0162057	0.0331968	0.025426	0.031579			HEK.WT	0.0437872	0.0428241	0.0133792	0.0101848	0.00591643	0.0420561	0.00561798	0.0366048	0.0157109	0.0180644	0.215221		0.00686319	0.0318966		0.0212766	0	0.0191304	0.028169	0.0177032	0.021097			HEK.WT
	HEK.KO1	0.0376939	0.0302938	0.0183538	0.0205591	0.0253659	0.00135246	0.00833333	0.0114286	0.030537	0.0201797	0.20424	0.0165056	0.00861529	0.0146985	0.00626566	0.0204036	0.0205719	0.00186966	0.00881834	0.0195149	0.0134004			HEK.KO1	0.0162338	0.0344828	0.0302198	0.0043554	0.00635234	0	0	0	0.0306122	0.0103428	0.0123821		0.00923361	0.0167742		0	0.0212766	0	0	0.0246914	0.0102041			HEK.KO1
	HEK.KO2	0.0160296	0.016567	0.0104712	0.0344281	0.0106132	0.000780084	0.0117731	0.0027286	0.0104463	0.0110948	0.193192	0	0	0	0.0212766	0.0298738	0.000184911	0.0198675	0.01653	0.0174623	0.0132838			HEK.KO2	0.0286458	0	0	0.0533333	0	0	0	0	0	0.0166667	0.0131579		0	0		0	0	0.0434783	0.0377358	0.0495169	0.0301418			HEK.KO2
	All sites																								Only sites WITH motif CTC[CT]A																								Only sites WITHOUT any motif CTC[CT]A
[truncated: 21 more columns]

## Sheet: FrontalCortex
		-10	-9	-8	-7	-6	-5	-4	-3	-2	-1	0	1	2	3	4	5	6	7	8	9	10				-10	-9	-8	-7	-6	-5	-4	-3	-2	-1	0	1	2	3	4	5	6	7	8	9	10
H9.KO1	Yes	4.60476	3.15275	0.545846	2.70697	1.36239	5.72637	1	0.998314	3.22837	5.75712	93.9141	4.22727	2.5	2.61144	0.277778	2.26653	4.48423	5.29365	2.38462	3.6685	2.41571		H9.KO1	Yes	3.45833	2	0.203931	2	0.18018	2.25	0	0.757021	0	0.4	2.08264	0	2.5	1.35282	0	0	3	1.5873	1	0.284553	0		H9.KO1	Yes
H9.KO2	Yes	3.35275	0.102497	2.78696	0.234568	1.20368	2.14164	0.454545	1.06694	4.43662	1.49844	63.3537	0.078125	0	1.51541	2.5	4.53269	5.66979	5.43537	2.11628	3.08587	0.387632		H9.KO2	Yes	0.357143	0	0.352924	0	0.0561798	0	0	0.357143	0.2	0.0833333	0.961174	0	0	1.37255	0	0.769231	3.38462	0.102041	0	0	0		H9.KO2	Yes
H9.KO6o	Yes	0	1.15228	0.5	0	1	0.235849	0	0	0.25	1.19048	19.17	0	0	1	0	0	0	0.454545	0	0.179211	0.169946		H9.KO6o	Yes	0	1	0.5	0	1	0	0	0	0	0.714286	1	0	0	1	0	0	0	0.454545	0	0	0		H9.KO6o	Yes
H9.KO7o	Yes	0.333333	1.18	3	1	0	0.166667	0	2	0	1	19.5077	1	0	0	2	0.217391	2	0	1	0.410396	1.12225		H9.KO7o	Yes	0	0	2	1	0	0	0	0	0	0	1	0	0	0	0	0	0	0	0	0	1		H9.KO7o	Yes
H9.KOc	Yes	2.04873	1.12219	1.79879	2.66667	6.67548	2.59051	2	3.04762	1.9153	4.12312	64.3342	1.71429	0.416667	0.330688	2.625	3.06434	3.5	2.18519	2.13514	4.72678	1.89883		H9.KOc	Yes	1	1	0.267673	0	5.16393	0	0	2	0	2.10204	0.185185	0	0	0.330688	0	0	0	1.18519	0	0.0943396	1		H9.KOc	Yes
H9.OEX1	Yes	0.0675676	0.0824253	0.357143	0.217391	0	0.44694	0	2.19231	4.76923	0.689103	81.3163	1.20833	0	1.35684	0	2	0.714286	1	0	1.29299	1.8042		H9.OEX1	Yes	0	0	0.357143	0	0	0	0	1.19231	1	0	39.0096	0	0	0.972222	0	0	0	0	0	0	0		H9.OEX1	Yes
H9.OEX2	Yes	4.74176	2.65734	2.26316	0.166667	2.29299	2.25826	3	5.24176	2.112	5.69002	128.814	0.0561798	0.277778	0.3125	0	2.77176	4	2.18519	2.63312	1.27083	0.22031		H9.OEX2	Yes	3	1.71429	0	0	1.37037	0	2	2	0.454545	1.3172	72.3678	0	0.277778	0.3125	0	0	0	1.18519	0	0	0		H9.OEX2	Yes
H9.WT	Yes	2.57796	2.04256	0.772305	1.21032	2.28051	0.827789	1.35714	0.416667	0.404719	2.67049	73.4475	0.0442478	0.599297	2.67122	0	3.9112	2.88534	3.32955	1.45455	2.94402	1.81332		H9.WT	Yes	0	0	0.0649351	0.972222	0.1875	0	0	0	0	0.625	5.16883	0	0.286797	0.617647	0	0	1	1.05682	0	1.05882	0		H9.WT	Yes
H9.WT-EV1	Yes	2.42358	2.237	1.97917	1	0.691292	0.245158	0	4.625	0.964912	0.394079	68.1198	2.26316	2	1.533	0	3.46471	1.01056	1.63102	0.227273	0.20751	2.63742		H9.WT-EV1	Yes	2.21739	2.14286	1.97917	1	0	0	0	1.625	0	0.2	3.71337	0	0	0.818713	0	1	0	0.454545	0	0	0		H9.WT-EV1	Yes
H9.WT-EV2	Yes	1.12605	3.91955	0.818452	3	1.83333	1.57564	2	2.59649	2.28984	7.93766	65.0796	1	0	2.94017	1	1.8006	6.83333	1	3.00962	1.86433	1.46879		H9.WT-EV2	Yes	0	3.35714	0.714286	3	0	0	1	0.333333	0	0.5	0.384615	0	0	2.94017	0	0	0	1	0	0	0		H9.WT-EV2	Yes
H9.WTc	Yes	3.07824	2.22017	1.66114	1.55608	5.87396	3.01257	0.228438	1.32836	2.83845	7.03114	92.1464	1.03356	2.04887	1.52827	1.35714	4.78023	3.73923	0.3125	1.11111	4.02029	1.76962		H9.WTc	Yes	0	1	0.202129	0	0.20202	0.333333	0.0769231	0	0.833333	2.14286	23.5719	0	1.69173	1.29018	0	0	2	0	0	0.0515464	0.454545		H9.WTc	Yes
H9.WTo	Yes	0.178571	1.60455	1.79937	1	1	1.15291	1	0	0	1.42857	47.0873	0	1	2	0	1.13889	0	0.625	0	1.25242	0.353865		H9.WTo	Yes	0	0	1.45455	1	0	1	0	0	0	0	15.7143	0	1	2	0	0	0	0.625	0	0	0		H9.WTo	Yes
HEK.KO1	Yes	3.33119	5.20707	1.11173	3.03588	3.39394	1.12215	1	1	1.08002	1.18562	61.018	0.0769231	1.92982	1.93168	1	4.55799	2.625	0	0	4.942	6.74135		HEK.KO1	Yes	0	2	0	0	0.227273	0	0	0	0	0.138889	1.66667	0	1.92982	0.931677	0	0	2	0	0	2	4		HEK.KO1	Yes
HEK.KO2	Yes	0.0359712	2.28326	1.125	0.909091	1	1.08766	1.18687	2	0.556497	0.602837	49.4135	0	0.113636	0.333333	0	4.10441	4.33333	4	2	1.2155	3.87904		HEK.KO2	Yes	0	0	0.125	0	0	0	0	0	0	0	1	0	0.113636	0.333333	0	0	0	1	0	0	1		HEK.KO2	Yes
HEK.RES1	Yes	9.36854	6.02074	4.51003	2.90278	2.28788	4.60838	1.11111	4.65789	3.39616	2.81423	75.012	0.102041	0	1.19231	0	3.38095	1.55556	2.21739	0	1.56401	1.52551		HEK.RES1	Yes	0	2	0.666667	0	0	0	0	1.65789	1	1.55357	10.8882	0	0	1.19231	0	1	0	2.21739	0	0	0		HEK.RES1	Yes
HEK.RES2	Yes	6.79221	1.60898	3.52047	0	5.5	3.08902	3	1.80606	3.26333	3.54905	74.9896	3.35714	0.555556	2.21739	0	5.32996	2.17857	1	1	1.46314	1.18475		HEK.RES2	Yes	1.42857	0.384615	0.555556	0	0	0	0	1.60606	1	1.42857	6.26234	0	0.555556	1.21739	0	0.5	0	0	0	0	0		HEK.RES2	Yes
HEK.WT	Yes	5.77222	5.7766	2.63525	2.8658	5.58779	4.16826	1.16667	5.94268	2.43741	5.26738	115.425	1.86011	2.70312	7.33333	0	7.90779	6.4125	3.08772	4.08456	5.4646	3.92117		HEK.WT	Yes	3.33333	3.61111	0.15625	0	0.827652	2.5	0.166667	3.88095	1	1.15789	42.0883	0	2.70312	7.33333	0	2	0	1.08772	1	2.875	0		HEK.WT	Yes
H9.KO1	No	173.395	169.847	183.454	160.293	184.638	139.274	113	160.002	143.772	144.243	387.086	27.7727	144.5	187.389	35.7222	136.733	132.516	147.706	135.615	163.332	112.584		H9.KO1	No	37.5417	42	60.7961	43	58.8198	31.75	29	39.243	21	58.6	122.917	0	121.5	122.647	0	23	27	56.4127	28	31.7154	20		H9.KO1	No
H9.KO2	No	170.647	154.898	160.213	130.765	164.796	105.858	91.5455	144.933	129.563	124.502	350.646	36.9219	134	166.485	29.5	113.467	122.33	118.565	134.884	139.914	113.612		H9.KO2	No	38.6429	39	54.6471	38	56.9438	30	24	36.6429	26.8	47.9167	106.039	0	111	109.627	0	20.2308	31.6154	45.898	32	30	19		H9.KO2	No
H9.KO6o	No	61	64.8477	69.5	49	69	31.7642	33	58	36.75	46.8095	132.83	3	63	59	7	37	30	40.5455	30	59.8208	42.8301		H9.KO6o	No	27	22	32.5	22	37	13	18	34	10	26.2857	61	0	59	54	0	8	13	16.5455	9	15	7		H9.KO6o	No
H9.KO7o	No	44.6667	54.82	52	31	54	38.8333	29	47	32	34	109.492	10	48	54	4	37.7826	34	33	25	43.5896	35.8778		H9.KO7o	No	16	15	20	8	31	10	14	21	7	17	43	0	45	44	0	7	10	19	7	10	6		H9.KO7o	No
H9.KOc	No	162.951	145.878	152.201	123.333	163.325	115.409	105	140.952	130.085	122.877	344.666	28.2857	133.583	155.669	30.375	104.936	96.5	102.815	119.865	140.273	96.1012		H9.KOc	No	42	40	52.7323	36	63.8361	29	21	44	24	49.898	112.815	0	114	108.669	0	12	25	36.8148	24	33.9057	15		H9.KOc	No
H9.OEX1	No	102.932	95.9176	94.6429	84.7826	107	61.5531	60	91.8077	78.2308	87.3109	193.684	24.7917	91	123.643	19	84	77.2857	75	91	98.707	73.1958		H9.OEX1	No	27	29	30.6429	19	29	17	14	22.8077	15	32	42.9904	0	82	84.0278	0	13	17	34	22	24	13		H9.OEX1	No
H9.OEX2	No	168.258	166.343	155.737	136.833	167.707	125.742	97	138.758	135.888	131.31	312.186	35.9438	167.722	184.688	19	112.228	95	128.815	132.367	145.729	104.78		H9.OEX2	No	52	56.2857	59	45	72.6296	44	29	47	43.5455	54.6828	75.6322	0	146.722	140.688	0	27	30	53.8148	40	43	26		H9.OEX2	No
H9.WT	No	135.422	131.957	146.228	98.7897	145.719	107.172	92.6429	118.583	132.595	115.33	296.553	28.9558	117.401	144.329	33	100.089	102.115	113.67	104.545	136.056	103.187		H9.WT	No	38	36	62.9351	33.0278	55.8125	29	24	38	33	49.375	100.831	0	104.713	97.3824	0	16	25	44.9432	20	23.9412	19		H9.WT	No
H9.WT-EV1	No	141.576	144.763	149.021	126	158.309	97.7548	101	144.375	115.035	126.606	329.88	24.7368	136	157.467	28	98.5353	101.989	105.369	104.773	142.792	90.3626		H9.WT-EV1	No	33.7826	42.8571	51.0208	46	69	23	26	44.375	27	55.8	118.287	0	119	116.181	0	18	21	46.5455	24	45	20		H9.WT-EV1	No
H9.WT-EV2	No	97.8739	110.08	111.182	90	134.167	77.4244	68	102.404	95.7102	113.062	272.92	24	115	130.06	32	98.1994	82.1667	94	95.9904	132.136	86.5312		H9.WT-EV2	No	26	24.6429	38.2857	21	46	16	17	28.6667	15	48.5	95.6154	0	98	95.0598	0	13	17	44	25	42	20		H9.WT-EV2	No
H9.WTc	No	179.922	176.78	178.339	153.444	176.126	131.987	118.772	171.672	160.162	146.969	388.854	41.9664	159.951	194.472	39.6429	125.22	137.261	153.688	148.889	162.98	123.23		H9.WTc	No	42	44	54.7979	40	60.798	31.6667	32.9231	50	39.1667	52.8571	104.428	0	132.308	132.71	0	19	34	56	32	40.9485	24.5455		H9.WTc	No
H9.WTo	No	50.8214	52.3955	63.2006	39	61	46.8471	36	62	42	44.5714	101.913	12	57	66	9	42.8611	38	44.375	43	52.7476	48.6461		H9.WTo	No	21	15	25.5455	14	33	12	16	31	11	21	39.2857	0	52	53	0	7	14	23.375	13	13	6		H9.WTo	No
HEK.KO1	No	136.669	105.793	137.888	99.9641	132.606	93.8778	78	121	111.92	104.814	292.982	35.9231	119.07	141.068	25	107.442	92.375	106	124	131.058	93.2587		HEK.KO1	No	36	34	58	38	60.7727	25	24	35	35	60.8611	116.333	0	109.07	103.068	0	24	27	49	40	36	20		HEK.KO1	No
HEK.KO2	No	125.964	119.717	139.875	110.091	133	96.9123	88.8131	108	111.444	109.397	307.587	39	110.886	146.667	27	97.8956	92.6667	136	106	115.784	102.121		HEK.KO2	No	26	26	51.875	35	48	12	21	22	22	40	86	0	94.8864	97.6667	0	11	22	45	31	20	16		HEK.KO2	No
HEK.RES1	No	141.631	149.979	139.49	108.097	147.712	101.392	78.8889	138.342	124.604	119.186	309.988	28.898	127	140.808	25	109.619	92.4444	104.783	115	137.436	108.474		HEK.RES1	No	43	41	50.3333	32	54	32	24	40.3421	28	54.4464	98.1118	0	103	99.8077	0	18	16	39.7826	32	30	21		HEK.RES1	No
HEK.RES2	No	168.208	167.391	162.48	125	169.5	136.911	113	150.194	142.737	136.451	373.01	52.6429	132.444	158.783	29	132.67	119.821	157	145	156.537	138.815		HEK.RES2	No	41.5714	42.6154	46.4444	30	57	30	28	35.3939	33	47.5714	111.738	0	119.444	116.783	0	23.5	33	57	36	41	20		HEK.RES2	No
HEK.WT	No	209.228	230.223	193.365	187.134	221.412	172.832	144.833	208.057	163.563	183.733	469.575	36.1399	218.297	236.667	39	140.092	145.588	174.912	176.915	214.535	142.079		HEK.WT	No	67.6667	76.3889	70.8438	64	88.1723	51.5	53.8333	68.119	45	90.8421	151.912	0	187.297	177.667	0	29	46	71.9123	51	61.125	45		HEK.WT	No
		-10	-9	-8	-7	-6	-5	-4	-3	-2	-1	0	1	2	3	4	5	6	7	8	9	10				-10	-9	-8	-7	-6	-5	-4	-3	-2	-1	0	1	2	3	4	5	6	7	8	9	10
	H9.KO1	0.0258694	0.018224	0.00296656	0.0166072	0.00732465	0.0394922	0.00877193	0.00620071	0.0219617	0.0383808	0.195248	0.132102	0.0170068	0.0137444	0.00771605	0.016306	0.0327316	0.034599	0.0172798	0.021967	0.0210062			H9.KO1	0.0843496	0.0454545	0.00334313	0.0444444	0.0030539	0.0661765	0	0.0189255	0	0.00677966	0.0166612		0.0201613	0.0109099		0	0.1	0.0273673	0.0344828	0.00889228	0			H9.KO1
	H9.KO2	0.0192687	0.000661272	0.0170979	0.00179059	0.00725109	0.01983	0.00494071	0.00730783	0.0331091	0.0118924	0.153028	0.00211149	0	0.0090203	0.078125	0.0384126	0.0442952	0.0438337	0.0154473	0.0215795	0.00340028			H9.KO2	0.00915751	0	0.0064168	0	0.00098561	0	0	0.00965251	0.00740741	0.00173611	0.00898294		0	0.0123653		0.03663	0.0967033	0.00221828	0	0	0			H9.KO2
	H9.KO6o	0	0.0174589	0.00714286	0	0.0142857	0.00737028	0	0	0.00675676	0.0248016	0.126119	0	0	0.0166667	0	0	0	0.0110865	0	0.00298686	0.00395224			H9.KO6o	0	0.0434783	0.0151515	0	0.0263158	0	0	0	0	0.026455	0.016129		0	0.0181818		0	0	0.026738	0	0	0			H9.KO6o
	H9.KO7o	0.00740741	0.0210714	0.0545455	0.03125	0	0.0042735	0	0.0408163	0	0.0285714	0.151223	0.0909091	0	0	0.333333	0.00572082	0.0555556	0	0.0384615	0.00932718	0.0303311			H9.KO7o	0	0	0.0909091	0.111111	0	0	0	0	0	0	0.0227273		0	0		0	0	0	0	0	0.142857			H9.KO7o
	H9.KOc	0.0124165	0.00763392	0.0116805	0.021164	0.0392675	0.0219535	0.0186916	0.021164	0.0145099	0.0324655	0.157296	0.0571429	0.00310945	0.00211979	0.0795455	0.0283735	0.035	0.0208113	0.0175011	0.0325985	0.0193758			H9.KOc	0.0232558	0.0243902	0.00505044	0	0.0748396	0	0	0.0434783	0	0.0404239	0.00163881		0	0.00303383		0	0	0.0311891	0	0.00277469	0.0625			H9.KOc
	H9.OEX1	0.000655996	0.000858596	0.0037594	0.00255754	0	0.00720871	0	0.0233224	0.0574606	0.00783071	0.295696	0.0464744	0	0.0108547	0	0.0232558	0.00915751	0.0131579	0	0.0129299	0.024056			H9.OEX1	0	0	0.0115207	0	0	0	0	0.0496795	0.0625	0	0.475727		0	0.0114379		0	0	0	0	0	0			H9.OEX1
	H9.OEX2	0.027409	0.0157239	0.0143238	0.00121655	0.0134882	0.0176426	0.03	0.0364011	0.0153044	0.041533	0.292096	0.00156055	0.00165344	0.00168919	0	0.0241022	0.040404	0.0166808	0.0195046	0.00864512	0.00209819			H9.OEX2	0.0545455	0.0295567	0	0	0.0185185	0	0.0645161	0.0408163	0.0103306	0.0235215	0.488972		0.00188964	0.00221631		0	0	0.0215488	0	0	0			H9.OEX2
	H9.WT	0.0186808	0.015243	0.00525377	0.0121032	0.0154088	0.00766472	0.0144377	0.0035014	0.003043	0.0226312	0.198507	0.00152579	0.00507878	0.0181716	0	0.0376077	0.0274794	0.0284577	0.0137221	0.02118	0.0172697			H9.WT	0	0	0.00103072	0.0285948	0.00334821	0	0	0	0	0.0125	0.0487626		0.0027314	0.00630252		0	0.0384615	0.0229743	0	0.0423529	0			H9.WT
	H9.WT-EV1	0.0168304	0.0152177	0.0131071	0.00787402	0.00434775	0.00250161	0	0.0310403	0.00831821	0.00310298	0.171155	0.0838207	0.0144928	0.0096415	0	0.0339677	0.00981124	0.0152431	0.0021645	0.00145112	0.0283593			H9.WT-EV1	0.0615942	0.047619	0.0373428	0.0212766	0	0	0	0.0353261	0	0.00357143	0.0304375		0	0.00699755		0.0526316	0	0.00967118	0	0	0			H9.WT-EV1
	H9.WT-EV2	0.0113742	0.034382	0.00730761	0.0322581	0.0134804	0.0199448	0.0285714	0.0247285	0.0233657	0.0656005	0.192543	0.04	0	0.0221065	0.030303	0.018006	0.076779	0.0105263	0.0304002	0.0139129	0.0166908			H9.WT-EV2	0	0.119898	0.018315	0.125	0	0	0.0555556	0.0114943	0	0.0102041	0.00400641		0	0.0300017		0	0	0.0222222	0	0	0			H9.WT-EV2
	H9.WTc	0.016821	0.0124032	0.00922858	0.0100392	0.0322745	0.0223154	0.00191965	0.00767841	0.0174138	0.0456567	0.191572	0.0240362	0.0126474	0.00779732	0.033101	0.036771	0.0265193	0.00202922	0.00740741	0.0240736	0.014157			H9.WTc	0	0.0222222	0.00367506	0	0.00331181	0.0104167	0.002331	0	0.0208333	0.038961	0.184155		0.0126248	0.0096282		0	0.0555556	0	0	0.00125723	0.0181818			H9.WTc
	H9.WTo	0.0035014	0.0297138	0.0276827	0.025	0.016129	0.0240189	0.027027	0	0	0.0310559	0.316022	0	0.0172414	0.0294118	0	0.0258838	0	0.0138889	0	0.0231929	0.00722173			H9.WTo	0	0	0.0538721	0.0666667	0	0.0769231	0	0	0	0	0.285714		0.0188679	0.0363636		0	0	0.0260417	0	0	0			H9.WTo
	HEK.KO1	0.0237942	0.0469105	0.00799807	0.0294745	0.0249554	0.0118121	0.0126582	0.00819672	0.00955772	0.0111851	0.172367	0.00213675	0.015949	0.0135082	0.0384615	0.0406963	0.0276316	0	0	0.0363383	0.0674135			HEK.KO1	0	0.0555556	0	0	0.00372578	0	0	0	0	0.00227687	0.0141243		0.0173858	0.00895843		0	0.0689655	0	0	0.0526316	0.166667			HEK.KO1
	HEK.KO2	0.000285486	0.0187152	0.00797872	0.00819001	0.00746269	0.0110986	0.0131874	0.0181818	0.00496872	0.00548034	0.138413	0	0.00102375	0.00226757	0	0.0402393	0.0446735	0.0285714	0.0185185	0.0103889	0.0365947			HEK.KO2	0	0	0.00240385	0	0	0	0	0	0	0	0.0114943		0.00119617	0.00340136		0	0	0.0217391	0	0	0.0588235			HEK.KO2
	HEK.RES1	0.0620433	0.0385945	0.0313196	0.0261512	0.0152525	0.0434753	0.0138889	0.0325727	0.0265325	0.0230675	0.194836	0.00351865	0	0.00839653	0	0.0299199	0.0165485	0.0207233	0	0.0112519	0.0138682			HEK.RES1	0	0.0465116	0.0130719	0	0	0	0	0.0394737	0.0344828	0.0277423	0.0998914		0	0.011805		0.0526316	0	0.052795	0	0	0			HEK.RES1
	HEK.RES2	0.0388126	0.0095206	0.0212076	0	0.0314286	0.0220645	0.0258621	0.011882	0.0223516	0.0253504	0.167388	0.059949	0.00417711	0.0137726	0	0.0386229	0.0178571	0.00632911	0.00684932	0.00926041	0.00846251			HEK.RES2	0.0332226	0.00894454	0.0118203	0	0	0	0	0.043407	0.0294118	0.0291545	0.0530707		0.00462963	0.0103169		0.0208333	0	0	0	0	0			HEK.RES2
	HEK.WT	0.0268475	0.0244771	0.0134452	0.0150832	0.0246158	0.0235495	0.00799087	0.0277695	0.0146832	0.0278698	0.197308	0.0489501	0.0122313	0.0300546	0	0.053431	0.0421875	0.0173467	0.0225666	0.0248391	0.0268573			HEK.WT	0.0469484	0.0451389	0.0022007	0	0.00929946	0.0462963	0.00308642	0.0539021	0.0217391	0.0125858	0.21695		0.014227	0.0396396		0.0645161	0	0.0149003	0.0192308	0.0449219	0			HEK.WT
		-10	-9	-8	-7	-6	-5	-4	-3	-2	-1	0	1	2	3	4	5	6	7	8	9	10				-10	-9	-8	-7	-6	-5	-4	-3	-2	-1	0	1	2	3	4	5	6	7	8	9	10
	H9.WTo	0.0035014	0.0297138	0.0276827	0.025	0.016129	0.0240189	0.027027	0	0	0.0310559	0.316022	0	0.0172414	0.0294118	0	0.0258838	0	0.0138889	0	0.0231929	0.00722173			H9.WTo	0	0	0.0538721	0.0666667	0	0.0769231	0	0	0	0	0.285714		0.0188679	0.0363636		0	0	0.0260417	0	0	0			H9.WTo
	H9.KO6o	0	0.0174589	0.00714286	0	0.0142857	0.00737028	0	0	0.00675676	0.0248016	0.126119	0	0	0.0166667	0	0	0	0.0110865	0	0.00298686	0.00395224			H9.KO6o	0	0.0434783	0.0151515	0	0.0263158	0	0	0	0	0.026455	0.016129		0	0.0181818		0	0	0.026738	0	0	0			H9.KO6o
	H9.KO7o	0.00740741	0.0210714	0.0545455	0.03125	0	0.0042735	0	0.0408163	0	0.0285714	0.151223	0.0909091	0	0	0.333333	0.00572082	0.0555556	0	0.0384615	0.00932718	0.0303311			H9.KO7o	0	0	0.0909091	0.111111	0	0	0	0	0	0	0.0227273		0	0		0	0	0	0	0	0.142857			H9.KO7o
	H9.OEX1	0.000655996	0.000858596	0.0037594	0.00255754	0	0.00720871	0	0.0233224	0.0574606	0.00783071	0.295696	0.0464744	0	0.0108547	0	0.0232558	0.00915751	0.0131579	0	0.0129299	0.024056			H9.OEX1	0	0	0.0115207	0	0	0	0	0.0496795	0.0625	0	0.475727		0	0.0114379		0	0	0	0	0	0			H9.OEX1
	H9.OEX2	0.027409	0.0157239	0.0143238	0.00121655	0.0134882	0.0176426	0.03	0.0364011	0.0153044	0.041533	0.292096	0.00156055	0.00165344	0.00168919	0	0.0241022	0.040404	0.0166808	0.0195046	0.00864512	0.00209819			H9.OEX2	0.0545455	0.0295567	0	0	0.0185185	0	0.0645161	0.0408163	0.0103306	0.0235215	0.488972		0.00188964	0.00221631		0	0	0.0215488	0	0	0			H9.OEX2
	H9.WT-EV1	0.0168304	0.0152177	0.0131071	0.00787402	0.00434775	0.00250161	0	0.0310403	0.00831821	0.00310298	0.171155	0.0838207	0.0144928	0.0096415	0	0.0339677	0.00981124	0.0152431	0.0021645	0.00145112	0.0283593			H9.WT-EV1	0.0615942	0.047619	0.0373428	0.0212766	0	0	0	0.0353261	0	0.00357143	0.0304375		0	0.00699755		0.0526316	0	0.00967118	0	0	0			H9.WT-EV1
	H9.WT-EV2	0.0113742	0.034382	0.00730761	0.0322581	0.0134804	0.0199448	0.0285714	0.0247285	0.0233657	0.0656005	0.192543	0.04	0	0.0221065	0.030303	0.018006	0.076779	0.0105263	0.0304002	0.0139129	0.0166908			H9.WT-EV2	0	0.119898	0.018315	0.125	0	0	0.0555556	0.0114943	0	0.0102041	0.00400641		0	0.0300017		0	0	0.0222222	0	0	0			H9.WT-EV2
	H9.WTc	0.016821	0.0124032	0.00922858	0.0100392	0.0322745	0.0223154	0.00191965	0.00767841	0.0174138	0.0456567	0.191572	0.0240362	0.0126474	0.00779732	0.033101	0.036771	0.0265193	0.00202922	0.00740741	0.0240736	0.014157			H9.WTc	0	0.0222222	0.00367506	0	0.00331181	0.0104167	0.002331	0	0.0208333	0.038961	0.184155		0.0126248	0.0096282		0	0.0555556	0	0	0.00125723	0.0181818			H9.WTc
	H9.WT	0.0186808	0.015243	0.00525377	0.0121032	0.0154088	0.00766472	0.0144377	0.0035014	0.003043	0.0226312	0.198507	0.00152579	0.00507878	0.0181716	0	0.0376077	0.0274794	0.0284577	0.0137221	0.02118	0.0172697			H9.WT	0	0	0.00103072	0.0285948	0.00334821	0	0	0	0	0.0125	0.0487626		0.0027314	0.00630252		0	0.0384615	0.0229743	0	0.0423529	0			H9.WT
	H9.KO1	0.0258694	0.018224	0.00296656	0.0166072	0.00732465	0.0394922	0.00877193	0.00620071	0.0219617	0.0383808	0.195248	0.132102	0.0170068	0.0137444	0.00771605	0.016306	0.0327316	0.034599	0.0172798	0.021967	0.0210062			H9.KO1	0.0843496	0.0454545	0.00334313	0.0444444	0.0030539	0.0661765	0	0.0189255	0	0.00677966	0.0166612		0.0201613	0.0109099		0	0.1	0.0273673	0.0344828	0.00889228	0			H9.KO1
	H9.KO2	0.0192687	0.000661272	0.0170979	0.00179059	0.00725109	0.01983	0.00494071	0.00730783	0.0331091	0.0118924	0.153028	0.00211149	0	0.0090203	0.078125	0.0384126	0.0442952	0.0438337	0.0154473	0.0215795	0.00340028			H9.KO2	0.00915751	0	0.0064168	0	0.00098561	0	0	0.00965251	0.00740741	0.00173611	0.00898294		0	0.0123653		0.03663	0.0967033	0.00221828	0	0	0			H9.KO2
	H9.KOc	0.0124165	0.00763392	0.0116805	0.021164	0.0392675	0.0219535	0.0186916	0.021164	0.0145099	0.0324655	0.157296	0.0571429	0.00310945	0.00211979	0.0795455	0.0283735	0.035	0.0208113	0.0175011	0.0325985	0.0193758			H9.KOc	0.0232558	0.0243902	0.00505044	0	0.0748396	0	0	0.0434783	0	0.0404239	0.00163881		0	0.00303383		0	0	0.0311891	0	0.00277469	0.0625			H9.KOc
	HEK.RES1	0.0620433	0.0385945	0.0313196	0.0261512	0.0152525	0.0434753	0.0138889	0.0325727	0.0265325	0.0230675	0.194836	0.00351865	0	0.00839653	0	0.0299199	0.0165485	0.0207233	0	0.0112519	0.0138682			HEK.RES1	0	0.0465116	0.0130719	0	0	0	0	0.0394737	0.0344828	0.0277423	0.0998914		0	0.011805		0.0526316	0	0.052795	0	0	0			HEK.RES1
	HEK.RES2	0.0388126	0.0095206	0.0212076	0	0.0314286	0.0220645	0.0258621	0.011882	0.0223516	0.0253504	0.167388	0.059949	0.00417711	0.0137726	0	0.0386229	0.0178571	0.00632911	0.00684932	0.00926041	0.00846251			HEK.RES2	0.0332226	0.00894454	0.0118203	0	0	0	0	0.043407	0.0294118	0.0291545	0.0530707		0.00462963	0.0103169		0.0208333	0	0	0	0	0			HEK.RES2
	HEK.WT	0.0268475	0.0244771	0.0134452	0.0150832	0.0246158	0.0235495	0.00799087	0.0277695	0.0146832	0.0278698	0.197308	0.0489501	0.0122313	0.0300546	0	0.053431	0.0421875	0.0173467	0.0225666	0.0248391	0.0268573			HEK.WT	0.0469484	0.0451389	0.0022007	0	0.00929946	0.0462963	0.00308642	0.0539021	0.0217391	0.0125858	0.21695		0.014227	0.0396396		0.0645161	0	0.0149003	0.0192308	0.0449219	0			HEK.WT
	HEK.KO1	0.0237942	0.0469105	0.00799807	0.0294745	0.0249554	0.0118121	0.0126582	0.00819672	0.00955772	0.0111851	0.172367	0.00213675	0.015949	0.0135082	0.0384615	0.0406963	0.0276316	0	0	0.0363383	0.0674135			HEK.KO1	0	0.0555556	0	0	0.00372578	0	0	0	0	0.00227687	0.0141243		0.0173858	0.00895843		0	0.0689655	0	0	0.0526316	0.166667			HEK.KO1
	HEK.KO2	0.000285486	0.0187152	0.00797872	0.00819001	0.00746269	0.0110986	0.0131874	0.0181818	0.00496872	0.00548034	0.138413	0	0.00102375	0.00226757	0	0.0402393	0.0446735	0.0285714	0.0185185	0.0103889	0.0365947			HEK.KO2	0	0	0.00240385	0	0	0	0	0	0	0	0.0114943		0.00119617	0.00340136		0	0	0.0217391	0	0	0.0588235			HEK.KO2
	All sites																								Only sites WITH motif CTC[CT]A																								Only sites WITHOUT any motif CTC[CT]A
[truncated: 21 more columns]

## Sheet: Heart
		-10	-9	-8	-7	-6	-5	-4	-3	-2	-1	0	1	2	3	4	5	6	7	8	9	10				-10	-9	-8	-7	-6	-5	-4	-3	-2	-1	0	1	2	3	4	5	6	7	8	9	10
H9.KO1	Yes	2	2.39506	0.814815	0.416667	0.863482	9.92833	2.0885	0.5	0.374057	3.21751	51.0446	2.2417	0	2.51724	0.833333	1.87229	2.10757	1	4.36092	2.94149	1.94625		H9.KO1	Yes	2	2	0	0	0	0	0	0	0	0	0	0	0	0	0	0	2	0	0	0	0		H9.KO1	Yes
H9.KO2	Yes	1.03268	0.139262	0.697804	0	2.87622	3.03868	2	0.454545	2.4357	3.92275	42.0528	2.00938	0	0.244108	2.59615	3.25274	1	2	5.11067	3.7488	1.25205		H9.KO2	Yes	0	0	0	0	0	0	0	0.357143	0	0	0	0	0	0.151515	0	0	0	0	0	0	1		H9.KO2	Yes
H9.KO6o	Yes	0.3125	0.152284	0.833333	0	0	0.892099	0	0	0.416667	0.565476	15.534	2.17857	0	0.555556	0	1	0.517241	0	0.102041	0.179211	0.169946		H9.KO6o	Yes	0	0	0	0	0	0	0	0	0	0	0	0	0	0	0	0	0	0	0	0	0		H9.KO6o	Yes
H9.KO7o	Yes	0.611111	0.596667	2	0	0	0.166667	0.285714	0	0	0.25	12.0248	1.37427	0	0.142857	2	0.217391	0	0	1.13514	0.557455	0.122249		H9.KO7o	Yes	0	0	2	0	0	0	0	0	0	0	0	0	0	0	0	0	0	0	0	0	0		H9.KO7o	Yes
H9.KOc	Yes	1.10249	3.22971	2.2372	0.714286	0.5	3.58583	0.268817	1.16129	0.390787	2.61502	46.2484	2.31571	0	0.346791	2.625	0.517241	0.271739	1.71429	5.34224	2.92257	0.482163		H9.KOc	Yes	0	0	0	0	0	0	0	0	0	0	0.185185	0	0	0.238095	0	0	0	1	0	0	0		H9.KOc	Yes
H9.OEX1	Yes	0.0675676	0.796711	0	0	3.33333	0.661226	0.142857	1	0	0.699972	37.715	1.65917	0	0.555556	0.37037	1	0.416667	2	4.01302	1.72744	0.137531		H9.OEX1	Yes	0	0	0	0	0	0	0	1	0	0	12.6889	0	0	0.555556	0	0	0	0	0	0	0		H9.OEX1	Yes
H9.OEX2	Yes	0	1.32443	1.07143	0.555556	0.208333	1.79841	0.0520833	0	0	6.45513	51.3695	3.33601	0	0.3125	2	2.83333	2	0	2.37968	1.6994	1.41079		H9.OEX2	Yes	0	0	0	0	0	0	0	0	0	0.483871	17.7251	0	0	0.3125	0	0	0	0	0	0	0		H9.OEX2	Yes
H9.WT	Yes	1.16129	1.24631	1.34046	1.65476	1.33065	6.63396	0.204082	0.872852	0.162282	3.97658	47.7753	5.48397	0.227273	1.55051	1	1.17241	1.78772	1	4.38034	5.53012	4.72939		H9.WT	Yes	0	0	0	0.416667	0	0	0	0	0	0	0.454545	0	0.227273	0.5	0	0	0	0	0	0	0		H9.WT	Yes
H9.WT-EV1	Yes	0.206186	1.09414	3	5	1.38462	3.65587	1.1875	2.29412	1	4.28967	47.2136	3.30049	0	0.263158	0.172414	0.0943396	0.185676	0	3.6044	0.290843	1.91947		H9.WT-EV1	Yes	0	0	0	1	0	0	0	1	0	0.2	1.98718	0	0	0.263158	0	0	0	0	0	0	0		H9.WT-EV1	Yes
H9.WT-EV2	Yes	1.12605	2.16345	0.956439	0.416667	0.833333	3.58191	1.22727	0	0.262063	6.28214	43.2248	2.14264	1	0.940171	0	1.13393	0.454545	1	2.05645	1.32246	1.46879		H9.WT-EV2	Yes	0	0.357143	0	0	0	0	0	0	0	0	0.384615	0	0	0.940171	0	0	0	0	0	0	0		H9.WT-EV2	Yes
H9.WTc	Yes	7.13043	0.708653	3.53465	2.17453	0	0.254027	0.170732	0.362708	1.71474	5.78655	60.0339	3.70739	0.263158	2.28617	1	3.62228	1.21894	2.66667	5.54389	2.37746	1.31507		H9.WTc	Yes	0	0	0.0806452	0	0	0	0	0	0	0	7.43601	0	0.263158	0.238095	0	0	0	0	0	0	0		H9.WTc	Yes
H9.WTo	Yes	0.178571	0.427778	1.67816	0	0.555556	1.15291	0	0.333333	0	0.537267	24.5218	0	0	1	0	1.13889	0	2	0.147059	1.41908	0.353865		H9.WTo	Yes	0	0	0	0	0	0	0	0	0	0	7	0	0	1	0	0	0	0	0	0	0		H9.WTo	Yes
HEK.KO1	Yes	2.06135	1.94219	0.111732	1.38462	2.16667	0.339543	0	2.11429	0.118483	0.255062	44.13	0.628726	2.66667	0.217391	0.888158	0.0649351	0.555556	0	1.0578	0.942002	0.286804		HEK.KO1	Yes	0	1	0	0	0	0	0	0	0	0.138889	0	0	1.66667	0.217391	0	0	0	0	0	0	0		HEK.KO1	Yes
HEK.KO2	Yes	0.0359712	1.28326	0	0.909091	0	0.920992	0.909091	3.53409	0.0564972	1.4522	28.9475	4.7518	0	0	1	1.02646	1	0	0.0192308	3.2155	2.12904		HEK.KO2	Yes	0	0	0	0	0	0	0	0	0	0	0	0	0	0	0	0	0	0	0	0	0		HEK.KO2	Yes
HEK.RES1	Yes	0.0352113	1.21518	1.81452	2	0.555556	0.374386	1.21739	0.717391	1.10204	3.47592	46.9954	1.16981	0	0.192308	0	1	2.33333	1	1.06438	0.876508	2.89806		HEK.RES1	Yes	0	0	0	0	0	0	0	0	0	1.125	2.26316	0	0	0.192308	0	0	0	0	0	0	0		HEK.RES1	Yes
HEK.RES2	Yes	1.54221	2.0577	0.320513	0	1.29412	4.63664	1	1.15909	0.102041	0.120482	34.4748	4.10965	0	1.21739	0.131579	0.0607287	0.356383	0	4.05076	5.0729	0.184751		HEK.RES2	Yes	0	0	0	0	0	0	0	0	0	0	0.9375	0	0	1.21739	0	0	0	0	0	0	0		HEK.RES2	Yes
HEK.WT	Yes	0.260317	2.994	0.492737	3	2.66667	5.43602	3.58986	0.70098	0.22488	3.73956	66.8567	3.72783	0.3125	5.27778	2.07463	3.58892	1	0.8	7.18367	0.906662	0.646641		HEK.WT	Yes	0	1.11111	0	0	0.333333	0	0	0.333333	0	0.157895	14.129	0	0.3125	5	0	0	0	0	0	0	0		HEK.WT	Yes
H9.KO1	No	64	84.6049	64.1852	69.5833	106.137	90.0717	56.9115	48.5	55.6259	74.7825	206.955	30.7583	34	58.4828	59.1667	76.1277	81.8924	48	84.6391	103.059	81.0537		H9.KO1	No	8	8	12	6	10	0	2	7	0	13	24	0	22	22	0	6	0	5	0	4	0		H9.KO1	No
H9.KO2	No	68.9673	98.8607	74.3022	75	100.124	79.9613	52	55.5455	55.5643	66.0773	199.947	35.9906	27	60.7559	51.4038	62.7473	70	53	92.8893	95.2512	74.7479		H9.KO2	No	9	10	11	6	10	0	0	5.64286	0	10	20	0	20	19.8485	0	6	1	4	2	4	0		H9.KO2	No
H9.KO6o	No	27.6875	42.8477	29.1667	21	42	30.1079	16	25	17.5833	23.4345	82.466	16.8214	13	22.4444	14	27	24.4828	11	26.898	40.8208	30.8301		H9.KO6o	No	6	12	8	4	8	0	1	7	1	4	12	0	11	11	0	3	3	1	0	1	0		H9.KO6o	No
H9.KO7o	No	22.3889	30.4033	24	22	21	25.8333	12.7143	16	13	15.75	62.9752	9.62573	8	13.8571	7	17.7826	16	7	16.8649	29.4425	18.8778		H9.KO7o	No	4	6	4	2	4	0	1	5	0	2	8	0	8	7	0	1	1	1	0	0	0		H9.KO7o	No
H9.KOc	No	53.8975	75.7703	63.7628	69.2857	93.5	78.4142	55.7312	37.8387	48.6092	57.385	185.752	34.6843	24	52.6532	39.375	52.4828	70.7283	46.2857	76.6578	95.0774	71.5178		H9.KOc	No	8	11	10	6	10	2	1	6	0	6	15.8148	0	16	15.7619	0	0	0	1	2	0	0		H9.KOc	No
H9.OEX1	No	39.9324	66.2033	43	56	66.6667	55.3388	33.8571	33	35	51.3	143.285	27.3408	28	44.4444	36.6296	55	65.5833	39	68.987	83.2726	62.8625		H9.OEX1	No	2	7	7	5	2	1	1	2	0	5	2.31111	0	15	16.4444	0	0	0	0	0	2	0		H9.OEX1	No
H9.OEX2	No	54	80.6756	58.9286	64.4444	80.7917	89.2016	49.9479	40	48	61.5449	183.631	35.664	32	55.6875	40	68.1667	57	53	80.6203	86.3006	70.5892		H9.OEX2	No	8	11	13	12	14	4	3	9	0	8.51613	5.27487	0	22	21.6875	0	3	0	1	2	0	2		H9.OEX2	No
H9.WT	No	40.8387	72.7537	64.6595	64.3452	91.6694	89.366	44.7959	35.1271	42.8377	67.0234	174.225	30.516	27.7727	59.4495	39	60.8276	65.2123	40	55.6197	86.4699	74.2706		H9.WT	No	5	9	10	8.58333	11	2	1	7	0	8	19.5455	0	19.7727	19.5	0	2	1	2	2	2	1		H9.WT	No
H9.WT-EV1	No	57.7938	72.9059	56	61	70.6154	71.3441	36.8125	52.7059	40	59.7103	154.786	31.6995	25	44.7368	36.8276	54.9057	52.8143	28	65.3956	84.7092	58.0805		H9.WT-EV1	No	6	11	14	8	8	0	1	9	1	10.8	19.0128	0	19	18.7368	0	4	3	2	1	1	0		H9.WT-EV1	No
H9.WT-EV2	No	38.8739	68.8365	62.0436	63.5833	77.1667	63.4181	35.7727	38	45.7379	46.7179	150.775	29.8574	21	39.0598	29	55.8661	44.5455	27	54.9435	68.6775	55.5312		H9.WT-EV2	No	6	9.64286	12	8	8	0	0	6	0	5	17.6154	0	18	17.0598	0	0	0	1	1	0	2		H9.WT-EV2	No
H9.WTc	No	54.8696	93.2913	75.4653	83.8255	103	90.746	48.8293	53.6373	61.2853	72.2135	217.966	36.2926	24.7368	55.7138	52	74.3777	95.7811	56.3333	97.4561	113.623	90.6849		H9.WTc	No	6	10	10.9194	9	10	3	1	8	0	9	12.564	0	18.7368	18.7619	0	1	0	1	2	4	1		H9.WTc	No
H9.WTo	No	21.8214	33.5722	28.3218	22	23.4444	29.8471	14	22.6667	22	28.4627	75.4782	18	11	22	16	26.8611	24	10	25.8529	38.5809	28.6461		H9.WTo	No	2	6	5	4	3	1	1	4	0	6	4	0	10	9	0	1	1	2	1	0	0		H9.WTo	No
HEK.KO1	No	50.9387	70.0578	61.8883	54.6154	71.8333	57.6605	36	45.8857	34.8815	40.7449	134.87	25.3713	21.3333	49.7826	34.1118	56.9351	44.4444	41	59.9422	89.058	62.7132		HEK.KO1	No	6	13	12	8	8	5	4	10	1	9.86111	21	0	20.3333	21.7826	0	4	3	7	5	1	0		HEK.KO1	No
HEK.KO2	No	45.964	82.7167	60	62.0909	75	82.079	57.0909	41.4659	35.9435	52.5478	178.053	26.2482	21	51	44	66.9735	65	49	65.9808	86.7845	59.871		HEK.KO2	No	2	8	7	6	2	2	2	2	0	6	13	0	14	14	0	0	0	3	4	1	0		HEK.KO2	No
HEK.RES1	No	47.9648	91.7848	67.1855	64	83.4444	70.6256	44.7826	49.2826	43.898	46.5241	177.005	35.8302	27	55.8077	43	55	65.6667	50	57.9356	89.1235	73.1019		HEK.RES1	No	3	9	11	6	7	2	1	8	2	8.875	16.7368	0	20	21.8077	0	3	2	5	4	1	1		HEK.RES1	No
HEK.RES2	No	57.4578	96.9423	85.6795	68	75.7059	80.3634	57	59.8409	50.898	55.8795	203.525	42.8904	22	59.7826	53.8684	72.9393	61.6436	42	63.9492	93.9271	59.8152		HEK.RES2	No	5	10	10	5	5	0	0	5	0	6	15.0625	0	17	15.7826	0	1	1	0	1	1	0		HEK.RES2	No
HEK.WT	No	69.7397	96.006	87.5073	91	116.333	110.564	80.4101	64.299	66.7751	66.2604	226.143	36.2722	41.6875	68.7222	54.9254	78.4111	71	74.2	81.8163	117.093	82.3534		HEK.WT	No	6	11.8889	13	9	13.6667	4	8	11.6667	3	14.8421	17.871	0	32.6875	28	0	6	6	6	1	5	1		HEK.WT	No
		-10	-9	-8	-7	-6	-5	-4	-3	-2	-1	0	1	2	3	4	5	6	7	8	9	10				-10	-9	-8	-7	-6	-5	-4	-3	-2	-1	0	1	2	3	4	5	6	7	8	9	10
	H9.KO1	0.030303	0.0275294	0.0125356	0.00595238	0.00806993	0.0992833	0.0353982	0.0102041	0.00667959	0.0412501	0.197847	0.0679304	0	0.0412663	0.0138889	0.0240037	0.0250901	0.0204082	0.048999	0.0277499	0.0234488			H9.KO1	0.2	0.2	0	0	0		0	0		0	0		0	0		0	1	0		0				H9.KO1
	H9.KO2	0.0147526	0.00140669	0.00930405	0	0.0279245	0.0366107	0.037037	0.00811688	0.0419949	0.0560393	0.173772	0.0528784	0	0.00400177	0.0480769	0.0492839	0.0140845	0.0363636	0.0521497	0.0378667	0.0164744			H9.KO2	0	0	0	0	0			0.0595238		0	0		0	0.00757576		0	0	0	0	0	1			H9.KO2
	H9.KO6o	0.0111607	0.00354149	0.0277778	0	0	0.0287774	0	0	0.0231481	0.0235615	0.158511	0.114662	0	0.0241546	0	0.0357143	0.0206897	0	0.00377929	0.00437101	0.00548214			H9.KO6o	0	0	0	0	0		0	0	0	0	0		0	0		0	0	0		0				H9.KO6o
	H9.KO7o	0.02657	0.0192473	0.0769231	0	0	0.00641026	0.021978	0	0	0.015625	0.160331	0.124934	0	0.0102041	0.222222	0.0120773	0	0	0.0630631	0.0185818	0.00643418			H9.KO7o	0	0	0.333333	0	0		0	0		0	0		0	0		0	0	0						H9.KO7o
	H9.KOc	0.0200453	0.0408824	0.0338969	0.0102041	0.00531915	0.0437297	0.00480031	0.0297767	0.00797524	0.0435836	0.199347	0.0625869	0	0.00654322	0.0625	0.00975927	0.00382731	0.0357143	0.0651493	0.0298222	0.00669671			H9.KOc	0	0	0	0	0	0	0	0		0	0.0115741		0	0.014881				0.5	0					H9.KOc
	H9.OEX1	0.00168919	0.0118912	0	0	0.047619	0.0118076	0.00420168	0.0294118	0	0.013461	0.20837	0.0572127	0	0.0123457	0.01001	0.0178571	0.00631313	0.0487805	0.0549729	0.0203228	0.00218302			H9.OEX1	0	0	0	0	0	0	0	0.333333		0	0.845926		0	0.0326797						0				H9.OEX1
	H9.OEX2	0	0.0161515	0.0178571	0.00854701	0.00257202	0.0197627	0.00104167	0	0	0.0949284	0.218593	0.0855387	0	0.00558036	0.047619	0.0399061	0.0338983	0	0.0286708	0.0193114	0.0195942			H9.OEX2	0	0	0	0	0	0	0	0		0.0537634	0.770658		0	0.0142045		0		0	0		0			H9.OEX2
	H9.WT	0.0276498	0.016842	0.02031	0.0250722	0.014308	0.0691038	0.00453515	0.0242459	0.00377399	0.0560081	0.215204	0.152333	0.00811688	0.0254181	0.025	0.0189099	0.0266824	0.0243902	0.0730057	0.06011	0.0598657			H9.WT	0	0	0	0.0462963	0	0	0	0		0	0.0227273		0.0113636	0.025		0	0	0	0	0	0			H9.WT
	H9.WT-EV1	0.00355492	0.0147857	0.0508475	0.0757576	0.0192308	0.048745	0.03125	0.0417112	0.0243902	0.0670262	0.233731	0.0942996	0	0.00584795	0.00465983	0.00171527	0.00350333	0	0.0522376	0.00342168	0.0319911			H9.WT-EV1	0	0	0	0.111111	0		0	0.1	0	0.0181818	0.0946276		0	0.0138504		0	0	0	0	0				H9.WT-EV1
	H9.WT-EV2	0.0281513	0.0304712	0.0151816	0.00651042	0.0106838	0.0534613	0.0331695	0	0.00569702	0.118531	0.222808	0.0669576	0.0454545	0.0235043	0	0.0198935	0.010101	0.0357143	0.0360781	0.0188923	0.0257683			H9.WT-EV2	0	0.0357143	0	0	0			0		0	0.0213675		0	0.0522317				0	0		0			H9.WT-EV2
	H9.WTc	0.115007	0.00753886	0.0447425	0.0252853	0	0.0027915	0.00348432	0.00671682	0.0272182	0.0741865	0.215949	0.0926847	0.0105263	0.0394168	0.0188679	0.0464394	0.0125664	0.0451977	0.0538241	0.0204954	0.0142943			H9.WTc	0	0	0.00733138	0	0	0	0	0		0	0.371801		0.0138504	0.0125313		0		0	0	0	0			H9.WTc
	H9.WTo	0.00811688	0.0125817	0.0559387	0	0.0231481	0.0371905	0	0.0144928	0	0.0185265	0.245218	0	0	0.0434783	0	0.0406746	0	0.166667	0.00565611	0.0354771	0.0122022			H9.WTo	0	0	0	0	0	0	0	0		0	0.636364		0	0.1		0	0	0	0					H9.WTo
	HEK.KO1	0.0388934	0.0269749	0.00180213	0.0247253	0.0292793	0.00585419	0	0.0440476	0.00338524	0.00622103	0.246536	0.0241818	0.111111	0.00434783	0.0253759	0.00113921	0.0123457	0	0.017341	0.0104667	0.00455245			HEK.KO1	0	0.0714286	0	0	0	0	0	0	0	0.0138889	0		0.0757576	0.00988142		0	0	0	0	0				HEK.KO1
	HEK.KO2	0.000781983	0.0152768	0	0.01443	0	0.0110963	0.015674	0.0785354	0.00156937	0.0268925	0.139843	0.153284	0	0	0.0222222	0.0150949	0.0151515	0	0.000291375	0.0357278	0.0343393			HEK.KO2	0	0	0	0	0	0	0	0		0	0		0	0				0	0	0				HEK.KO2
	HEK.RES1	0.000733568	0.0130665	0.0262973	0.030303	0.00661376	0.00527304	0.026465	0.0143478	0.0244898	0.0695183	0.209801	0.0316165	0	0.00343407	0	0.0178571	0.0343137	0.0196078	0.0180403	0.00973898	0.0381323			HEK.RES1	0	0	0	0	0	0	0	0	0	0.1125	0.119114		0	0.00874126		0	0	0	0	0	0			HEK.RES1
	HEK.RES2	0.0261391	0.0207848	0.00372689	0	0.0168067	0.0545487	0.0172414	0.0190015	0.0020008	0.00215146	0.144852	0.0874393	0	0.0199572	0.00243665	0.000831901	0.00574811	0	0.05957	0.0512414	0.00307918			HEK.RES2	0	0	0	0	0			0		0	0.0585938		0	0.0716113		0	0		0	0				HEK.RES2
	HEK.WT	0.00371882	0.0302424	0.00559928	0.0319149	0.022409	0.0468622	0.0427364	0.0107843	0.00335642	0.0534223	0.22818	0.0931957	0.00744048	0.0713213	0.036397	0.0437673	0.0138889	0.0106667	0.0807154	0.00768358	0.00779085			HEK.WT	0	0.0854701	0	0	0.0238095	0	0	0.0277778	0	0.0105263	0.441531		0.0094697	0.151515		0	0	0	0	0	0			HEK.WT
		-10	-9	-8	-7	-6	-5	-4	-3	-2	-1	0	1	2	3	4	5	6	7	8	9	10				-10	-9	-8	-7	-6	-5	-4	-3	-2	-1	0	1	2	3	4	5	6	7	8	9	10
	H9.WTo	0.00811688	0.0125817	0.0559387	0	0.0231481	0.0371905	0	0.0144928	0	0.0185265	0.245218	0	0	0.0434783	0	0.0406746	0	0.166667	0.00565611	0.0354771	0.0122022			H9.WTo	0	0	0	0	0	0	0	0		0	0.636364		0	0.1		0	0	0	0					H9.WTo
	H9.KO6o	0.0111607	0.00354149	0.0277778	0	0	0.0287774	0	0	0.0231481	0.0235615	0.158511	0.114662	0	0.0241546	0	0.0357143	0.0206897	0	0.00377929	0.00437101	0.00548214			H9.KO6o	0	0	0	0	0		0	0	0	0	0		0	0		0	0	0		0				H9.KO6o
	H9.KO7o	0.02657	0.0192473	0.0769231	0	0	0.00641026	0.021978	0	0	0.015625	0.160331	0.124934	0	0.0102041	0.222222	0.0120773	0	0	0.0630631	0.0185818	0.00643418			H9.KO7o	0	0	0.333333	0	0		0	0		0	0		0	0		0	0	0						H9.KO7o
	H9.OEX1	0.00168919	0.0118912	0	0	0.047619	0.0118076	0.00420168	0.0294118	0	0.013461	0.20837	0.0572127	0	0.0123457	0.01001	0.0178571	0.00631313	0.0487805	0.0549729	0.0203228	0.00218302			H9.OEX1	0	0	0	0	0	0	0	0.333333		0	0.845926		0	0.0326797						0				H9.OEX1
	H9.OEX2	0	0.0161515	0.0178571	0.00854701	0.00257202	0.0197627	0.00104167	0	0	0.0949284	0.218593	0.0855387	0	0.00558036	0.047619	0.0399061	0.0338983	0	0.0286708	0.0193114	0.0195942			H9.OEX2	0	0	0	0	0	0	0	0		0.0537634	0.770658		0	0.0142045		0		0	0		0			H9.OEX2
	H9.WT-EV1	0.00355492	0.0147857	0.0508475	0.0757576	0.0192308	0.048745	0.03125	0.0417112	0.0243902	0.0670262	0.233731	0.0942996	0	0.00584795	0.00465983	0.00171527	0.00350333	0	0.0522376	0.00342168	0.0319911			H9.WT-EV1	0	0	0	0.111111	0		0	0.1	0	0.0181818	0.0946276		0	0.0138504		0	0	0	0	0				H9.WT-EV1
	H9.WT-EV2	0.0281513	0.0304712	0.0151816	0.00651042	0.0106838	0.0534613	0.0331695	0	0.00569702	0.118531	0.222808	0.0669576	0.0454545	0.0235043	0	0.0198935	0.010101	0.0357143	0.0360781	0.0188923	0.0257683			H9.WT-EV2	0	0.0357143	0	0	0			0		0	0.0213675		0	0.0522317				0	0		0			H9.WT-EV2
	H9.WTc	0.115007	0.00753886	0.0447425	0.0252853	0	0.0027915	0.00348432	0.00671682	0.0272182	0.0741865	0.215949	0.0926847	0.0105263	0.0394168	0.0188679	0.0464394	0.0125664	0.0451977	0.0538241	0.0204954	0.0142943			H9.WTc	0	0	0.00733138	0	0	0	0	0		0	0.371801		0.0138504	0.0125313		0		0	0	0	0			H9.WTc
	H9.WT	0.0276498	0.016842	0.02031	0.0250722	0.014308	0.0691038	0.00453515	0.0242459	0.00377399	0.0560081	0.215204	0.152333	0.00811688	0.0254181	0.025	0.0189099	0.0266824	0.0243902	0.0730057	0.06011	0.0598657			H9.WT	0	0	0	0.0462963	0	0	0	0		0	0.0227273		0.0113636	0.025		0	0	0	0	0	0			H9.WT
	H9.KO1	0.030303	0.0275294	0.0125356	0.00595238	0.00806993	0.0992833	0.0353982	0.0102041	0.00667959	0.0412501	0.197847	0.0679304	0	0.0412663	0.0138889	0.0240037	0.0250901	0.0204082	0.048999	0.0277499	0.0234488			H9.KO1	0.2	0.2	0	0	0		0	0		0	0		0	0		0	1	0		0				H9.KO1
	H9.KO2	0.0147526	0.00140669	0.00930405	0	0.0279245	0.0366107	0.037037	0.00811688	0.0419949	0.0560393	0.173772	0.0528784	0	0.00400177	0.0480769	0.0492839	0.0140845	0.0363636	0.0521497	0.0378667	0.0164744			H9.KO2	0	0	0	0	0			0.0595238		0	0		0	0.00757576		0	0	0	0	0	1			H9.KO2
	H9.KOc	0.0200453	0.0408824	0.0338969	0.0102041	0.00531915	0.0437297	0.00480031	0.0297767	0.00797524	0.0435836	0.199347	0.0625869	0	0.00654322	0.0625	0.00975927	0.00382731	0.0357143	0.0651493	0.0298222	0.00669671			H9.KOc	0	0	0	0	0	0	0	0		0	0.0115741		0	0.014881				0.5	0					H9.KOc
	HEK.RES1	0.000733568	0.0130665	0.0262973	0.030303	0.00661376	0.00527304	0.026465	0.0143478	0.0244898	0.0695183	0.209801	0.0316165	0	0.00343407	0	0.0178571	0.0343137	0.0196078	0.0180403	0.00973898	0.0381323			HEK.RES1	0	0	0	0	0	0	0	0	0	0.1125	0.119114		0	0.00874126		0	0	0	0	0	0			HEK.RES1
	HEK.RES2	0.0261391	0.0207848	0.00372689	0	0.0168067	0.0545487	0.0172414	0.0190015	0.0020008	0.00215146	0.144852	0.0874393	0	0.0199572	0.00243665	0.000831901	0.00574811	0	0.05957	0.0512414	0.00307918			HEK.RES2	0	0	0	0	0			0		0	0.0585938		0	0.0716113		0	0		0	0				HEK.RES2
	HEK.WT	0.00371882	0.0302424	0.00559928	0.0319149	0.022409	0.0468622	0.0427364	0.0107843	0.00335642	0.0534223	0.22818	0.0931957	0.00744048	0.0713213	0.036397	0.0437673	0.0138889	0.0106667	0.0807154	0.00768358	0.00779085			HEK.WT	0	0.0854701	0	0	0.0238095	0	0	0.0277778	0	0.0105263	0.441531		0.0094697	0.151515		0	0	0	0	0	0			HEK.WT
	HEK.KO1	0.0388934	0.0269749	0.00180213	0.0247253	0.0292793	0.00585419	0	0.0440476	0.00338524	0.00622103	0.246536	0.0241818	0.111111	0.00434783	0.0253759	0.00113921	0.0123457	0	0.017341	0.0104667	0.00455245			HEK.KO1	0	0.0714286	0	0	0	0	0	0	0	0.0138889	0		0.0757576	0.00988142		0	0	0	0	0				HEK.KO1
	HEK.KO2	0.000781983	0.0152768	0	0.01443	0	0.0110963	0.015674	0.0785354	0.00156937	0.0268925	0.139843	0.153284	0	0	0.0222222	0.0150949	0.0151515	0	0.000291375	0.0357278	0.0343393			HEK.KO2	0	0	0	0	0	0	0	0		0	0		0	0				0	0	0				HEK.KO2
	All sites																								Only sites WITH motif CTC[CT]A																								Only sites WITHOUT any motif CTC[CT]A
[truncated: 21 more columns]

## Sheet: Lung
		-10	-9	-8	-7	-6	-5	-4	-3	-2	-1	0	1	2	3	4	5	6	7	8	9	10				-10	-9	-8	-7	-6	-5	-4	-3	-2	-1	0	1	2	3	4	5	6	7	8	9	10
H9.KO1	Yes	1.5883	3.34238	0.976996	1.1882	1.06338	1.71764	1.2	0.171263	1.36495	4.06472	63.1968	1.25	0.833333	1.08621	2.55556	5.0132	3.05002	0.343615	1	3.29312	4.4147		H9.KO1	Yes	1	2	0	0	0	0	0	0	0	0	0	0	0.833333	1	0	0	0	0	0	0	0		H9.KO1	Yes
H9.KO2	Yes	1.18056	0.102497	0.860126	0.53719	2.05908	3.27132	1.5	0.47177	2.78664	2.11621	56.1606	1.90312	0	1.26515	3.84615	2.33054	1.83333	4	1.34722	1.77586	0.54214		H9.KO2	Yes	0	0	0	0	0	0	0	0.357143	0	0	0	0	0	0.151515	0	0	0	0	0	0	0		H9.KO2	Yes
H9.KO6o	Yes	0	0.379557	1	1	0	1.23585	0	0.555556	0.75	1.47619	18.2441	1	1	1	1	1.21739	0	0	1.11111	0.179211	0.169946		H9.KO6o	Yes	0	0	0	0	0	0	0	0	0	0	0	0	0	1	0	0	0	0	0	0	0		H9.KO6o	Yes
H9.KO7o	Yes	0.333333	2.18	2	0.833333	0	0.166667	0	1	0	0	17.1593	0	0	0	2	0.217391	0	0	1	0.410396	0.122249		H9.KO7o	Yes	0	0	2	0	0	0	0	0	0	0	0	0	0	0	0	0	0	0	0	0	0		H9.KO7o	Yes
H9.KOc	Yes	2.1154	5.12219	2.86956	0.131579	0.967386	1.60516	0	1.04762	1.73747	2.73536	58.4673	0.5	0	1.49451	2.625	4.81434	2.25	0.454545	0.131579	2.55136	1.03286		H9.KOc	Yes	0	0	0	0	0	1	0	0	0	0	0.185185	0	0	0.238095	0	0	0	0	0	0	0		H9.KOc	Yes
H9.OEX1	Yes	0.0675676	0.0824253	0.625	1.725	1	0.44694	0	1	2	0.689103	42.8989	0.833333	0	0.722222	0.37037	1	0	0.747863	0	0.60549	0.137531		H9.OEX1	Yes	0	0	0	0	0	0	0	1	0	0	16.6889	0	0	0.555556	0	0	0	0	0	0	0		H9.OEX1	Yes
H9.OEX2	Yes	1.07143	1.21331	0.363839	1.18056	0.208333	0.115401	0	1	0.334746	3.44002	61.0976	0.0561798	0	0.3125	2	2.35135	3.1875	1	1	1.58333	0.577452		H9.OEX2	Yes	0	0	0	0	0	0	0	1	0	0.483871	18.7251	0	0	0.3125	0	0	0	0	0	0	0		H9.OEX2	Yes
H9.WT	Yes	3.31054	0.685413	1.06626	1.85084	1.55416	6.91613	1.2	0.108696	0.366624	2.04549	64.6167	4.1871	3.22727	0.828205	1	4.6514	4.62939	0.23823	1.22727	2.93224	5.23696		H9.WT	Yes	1	0	0	0.416667	0	2	0	0	0	0	1.45455	0	1.22727	0.5	0	0	0	0	0	0	0		H9.WT	Yes
H9.WT-EV1	Yes	2.20619	0.0941423	0	1.30303	0.785632	1.78362	0.416667	3.125	1.13158	0.394079	51.1914	0	2	0.977444	1.17241	2.02291	1.12821	0	0.185185	2.51307	2.10465		H9.WT-EV1	Yes	2	0	0	1	0	0	0	1	0	0.2	1.98718	0	0	0.263158	0	0	0	0	0	0	0		H9.WT-EV1	Yes
H9.WT-EV2	Yes	2.00484	1.91955	0.453391	0.541667	0.833333	0.57564	3.11111	0.263158	1.18547	5.35433	53.0412	2	0	3.04543	1	2.01112	2	1.10417	1.99711	1.32246	0.553537		H9.WT-EV2	Yes	0	1.35714	0	0	0	0	1	0	0	0	0.384615	0	0	2.94017	0	0	0	1	0	0	0		H9.WT-EV2	Yes
H9.WTc	Yes	2.13043	1.41276	0.584303	1.2217	6.19805	0.209179	0	1.12197	0.373496	3.88828	76.6029	1.39719	0.263158	1.35437	0	2.69066	2.11738	1	1.16129	5.61604	1.46545		H9.WTc	Yes	0	1	0.0806452	0	0	0	0	0	0	0	12.436	0	0.263158	1.2381	0	0	0	0	0	0	0		H9.WTc	Yes
H9.WTo	Yes	0.330087	0.604545	0.344828	0	0.555556	1.15291	0	0	0	1.42857	29.8432	0	0	1	0	1.40205	1	0	0	2.25242	2.35386		H9.WTo	Yes	0	0	0	0	0	0	0	0	0	0	8	0	0	1	0	0	0	0	0	0	0		H9.WTo	Yes
HEK.KO1	Yes	2.91452	2.24082	0.111732	1.80128	1.33333	0.238431	0	0	1.96097	0.899904	57.9934	0.632479	1.66667	0.217391	1.88816	2.36048	3	0.217391	5.42857	0.942002	0.608233		HEK.KO1	Yes	0	0	0	0	0	0	0	0	0.714286	0.138889	0	0	1.66667	0.217391	0	0	0	0	0	0	0		HEK.KO1	Yes
HEK.KO2	Yes	1.12218	1.78326	0.555556	2.57576	0	1.63528	0.909091	2.90909	0.0564972	1.60284	42.1156	1.66667	1.42857	0	0.714286	2.16989	1.625	2.14286	0	0.215502	1.12904		HEK.KO2	Yes	0	0	0	0	0	0	0	0	0	0	0	0	0	0	0	0	0	0	0	0	0		HEK.KO2	Yes
HEK.RES1	Yes	0.0352113	0.599799	0.675627	1	0.568182	2.15699	1	0.1	0.102041	2.01066	63.5453	1.10204	1	0.192308	1	4.46847	3	3.13889	0.78125	0.564008	3.4038		HEK.RES1	Yes	0	0	0	0	0	0	0	0	0	0.125	2.26316	0	0	0.192308	0	0	0	2	0	0	0		HEK.RES1	Yes
HEK.RES2	Yes	1.4678	0.313652	2.68713	1	0	0.124739	1	0	2.37444	0.120482	49.1166	2.08333	2	1.6228	1.13158	0.810729	0.178571	2.26263	0	1.0729	0.694955		HEK.RES2	Yes	0	0	0	1	0	0	0	0	0	0	2.9375	0	0	1.21739	0	0	0	0	0	0	0		HEK.RES2	Yes
HEK.WT	Yes	3.95079	2.6516	3.70874	3.41667	3.1768	0.911682	1.84524	1.10935	1.17285	1.26738	70.1576	3.05882	0.3125	4	0.0746269	6.51997	3.93333	1.41667	5.9375	2.63506	1.21263		HEK.WT	Yes	3.33333	2.44444	0	0	0.333333	0	0	0.333333	0	0.157895	18.129	0	0.3125	4	0	0	0	1	1	0	0		HEK.WT	Yes
H9.KO1	No	87.4117	108.658	121.023	100.812	103.937	113.282	74.8	80.8287	97.6351	78.9353	244.803	37.75	45.1667	75.9138	46.4444	79.9868	89.95	46.6564	74	96.7069	81.5853		H9.KO1	No	8	16	19	11	5	12	1	6	3	6	34	0	32.1667	33	0	2	4	7	0	8	0		H9.KO1	No
H9.KO2	No	86.8194	116.898	125.14	95.4628	111.941	101.729	69.5	77.5282	101.213	83.8838	238.839	43.0969	37	75.7348	42.1538	73.6695	84.1667	45	74.6528	83.2241	85.4579		H9.KO2	No	8	18	19	9	7	8	1	5.64286	5	8	30	0	30	29.8485	0	2	1	2	1	3	1		H9.KO2	No
H9.KO6o	No	35	42.6204	40	26	36	25.7642	16	25.4444	24.25	28.5238	81.7559	5	14	18	18	22.7826	15	12	25.8889	26.8208	35.8301		H9.KO6o	No	5	10	9	3	5	0	1	6	0	4	13	0	12	11	0	1	0	1	2	2	1		H9.KO6o	No
H9.KO7o	No	25.6667	31.82	33	27.1667	30	30.8333	5	15	18	14	62.8407	9	7	11	8	25.7826	16	5	12	28.5896	27.8778		H9.KO7o	No	4	6	4	2	4	0	0	4	0	1	7	0	7	6	0	0	0	0	0	0	0		H9.KO7o	No
H9.KOc	No	75.8846	107.878	98.1304	90.8684	98.0326	102.395	90	73.9524	85.2625	76.2646	217.533	35.5	38	76.5055	44.375	73.1857	81.75	43.5455	71.8684	75.4486	64.9671		H9.KOc	No	7	17	17	8	6	7	1	5	5	5	22.8148	0	23	22.7619	0	0	0	1	0	1	0		H9.KOc	No
H9.OEX1	No	50.9324	73.9176	85.375	54.275	67	72.5531	47	58	70	59.3109	162.101	25.1667	30	49.2778	33.6296	62	58	35.2521	65	61.3945	51.8625		H9.OEX1	No	4	11	9	5	2	3	3	4	2	5	5.31111	0	22	23.4444	0	2	0	2	2	4	0		H9.OEX1	No
H9.OEX2	No	85.9286	105.787	111.636	83.8194	96.7917	112.885	65	73	86.6653	71.56	228.902	45.9438	49	74.6875	39	69.6486	71.8125	48	79	84.4167	72.4225		H9.OEX2	No	16	20	18	17	12	14	7	9	4	9.51613	18.2749	0	36	34.6875	0	4	1	5	3	6	2		H9.OEX2	No
H9.WT	No	76.6895	105.315	103.934	94.1492	100.446	112.084	67.8	78.8913	89.6334	81.9545	226.383	31.8129	34.7727	69.1718	41	78.3486	73.3706	51.7618	64.7727	85.0678	78.763		H9.WT	No	9	16	17	14.5833	10	6	2	6	3	8	25.5455	0	24.7727	24.5	0	1	1	1	0	1	0		H9.WT	No
H9.WT-EV1	No	74.7938	90.9059	90	74.697	89.2144	89.2164	56.5833	67.875	76.8684	79.6059	197.809	24	39	58.0226	33.8276	67.9771	61.8718	39	79.8148	81.4869	59.8953		H9.WT-EV1	No	10	17	16	12	11	6	5	10	0	11.8	28.0128	0	28	27.7368	0	4	2	7	5	10	1		H9.WT-EV1	No
H9.WT-EV2	No	59.9952	88.0805	103.547	76.4583	80.1667	74.4244	39.8889	55.7368	70.8145	53.6457	177.959	31	29	44.9546	28	68.9889	60	35.8958	61.0029	59.6775	61.4465		H9.WT-EV2	No	7	12.6429	14	7	6	2	0	7	2	5	21.6154	0	22	18.0598	0	3	1	5	2	5	0		H9.WT-EV2	No
H9.WTc	No	97.8696	125.587	134.416	108.778	106.802	106.791	71	95.878	96.6265	85.1117	242.397	53.6028	52.7368	87.6456	51	83.3093	115.883	62	85.8387	97.384	86.5345		H9.WTc	No	11	19	18.9194	12	8	15	4	10	4	7	26.564	0	38.7368	37.7619	0	2	5	9	2	10	1		H9.WTc	No
H9.WTo	No	28.6699	36.3955	40.6552	27	42.4444	31.8471	16	27	32	33.5714	84.1568	16	16	18	20	38.598	23	15	27	32.7476	38.6461		H9.WTo	No	3	6	4	3	2	0	2	4	0	4	3	0	10	9	0	2	0	2	2	2	0		H9.WTo	No
HEK.KO1	No	75.0855	94.7592	100.888	82.1987	87.6667	89.7616	49	68	91.039	51.1001	191.007	39.3675	34.3333	56.7826	33.1118	74.6395	54	48.7826	53.5714	82.058	70.3918		HEK.KO1	No	5	15	14	7	6	8	4	5	4.28571	5.86111	24	0	23.3333	24.7826	0	2	0	2	1	4	0		HEK.KO1	No
HEK.KO2	No	68.8778	104.217	98.4444	93.4242	79	105.365	60.0909	77.0909	77.9435	67.3972	210.884	36.3333	26.5714	65	40.2857	83.8301	67.375	46.8571	58	80.7845	67.871		HEK.KO2	No	3	11	9	6	2	3	2	3	2	5	15	0	16	16	0	0	0	0	0	0	0		HEK.KO2	No
HEK.RES1	No	65.9648	102.4	101.324	83	86.4318	79.843	63	75.9	82.898	53.9893	186.455	26.898	34	55.8077	25	64.5315	73	35.8611	64.2188	80.436	80.5962		HEK.RES1	No	8	16	14	8	6	6	4	8	6	7.875	22.7368	0	25	24.8077	0	3	0	2	2	5	0		HEK.RES1	No
HEK.RES2	No	97.5322	117.686	119.313	87	106	106.875	72	98	94.6256	73.8795	248.883	42.9167	38	67.3772	38.8684	88.1893	85.8214	50.7374	69	92.9271	76.305		HEK.RES2	No	11	20	15	10	10	10	5	5	4	10	23.0625	0	26	24.7826	0	0	0	2	0	7	0		HEK.RES2	No
HEK.WT	No	96.0492	127.348	133.291	112.583	110.823	123.088	84.1548	113.891	113.827	81.7326	270.842	52.9412	43.6875	77	49.9254	93.48	84.0667	70.5833	89.0625	107.365	83.7874		HEK.WT	No	7.66667	18.5556	17	8	10.6667	8	10	14.6667	8	6.84211	17.871	0	35.6875	32	0	5	0	7	4	13	0		HEK.WT	No
		-10	-9	-8	-7	-6	-5	-4	-3	-2	-1	0	1	2	3	4	5	6	7	8	9	10				-10	-9	-8	-7	-6	-5	-4	-3	-2	-1	0	1	2	3	4	5	6	7	8	9	10
	H9.KO1	0.017846	0.0298427	0.00800816	0.011649	0.0101275	0.014936	0.0157895	0.00211435	0.0137873	0.0489725	0.205185	0.0320513	0.0181159	0.0141066	0.0521542	0.0589788	0.032796	0.00731095	0.0133333	0.0329312	0.0513338			H9.KO1	0.111111	0.111111	0	0	0	0	0	0	0	0	0		0.0252525	0.0294118		0	0	0		0				H9.KO1
	H9.KO2	0.0134154	0.000876044	0.0068264	0.00559573	0.0180621	0.0311554	0.0211268	0.00604833	0.0267946	0.0246071	0.190375	0.0422917	0	0.0164305	0.083612	0.030665	0.0213178	0.0816327	0.0177266	0.0208925	0.00630395			H9.KO2	0	0	0	0	0	0	0	0.0595238	0	0	0		0	0.00505051		0	0	0	0	0	0			H9.KO2
	H9.KO6o	0	0.00882691	0.0243902	0.037037	0	0.0457722	0	0.0213675	0.03	0.0492063	0.182441	0.166667	0.0666667	0.0526316	0.0526316	0.0507246	0	0	0.0411523	0.00663746	0.00472073			H9.KO6o	0	0	0	0	0		0	0		0	0		0	0.0833333		0		0	0	0	0			H9.KO6o
	H9.KO7o	0.0128205	0.0641176	0.0571429	0.0297619	0	0.00537634	0	0.0625	0	0	0.214491	0	0	0	0.2	0.0083612	0	0	0.0769231	0.0141516	0.00436605			H9.KO7o	0	0	0.333333	0	0			0		0	0		0	0										H9.KO7o
	H9.KOc	0.0271205	0.0453291	0.0284114	0.00144592	0.00977158	0.0154342	0	0.0139683	0.019971	0.0346248	0.211838	0.0138889	0	0.0191603	0.0558511	0.0617223	0.0267857	0.0103306	0.00182749	0.0327098	0.0156494			H9.KOc	0	0	0	0	0	0.125	0	0	0	0	0.00805153		0	0.010352				0		0				H9.KOc
	H9.OEX1	0.00132485	0.00111385	0.00726744	0.0308036	0.0147059	0.00612246	0	0.0169492	0.0277778	0.011485	0.209263	0.0320513	0	0.0144444	0.0108932	0.015873	0	0.020774	0	0.00976597	0.00264482			H9.OEX1	0	0	0	0	0	0	0	0.2	0	0	0.758586		0	0.0231481		0		0	0	0				H9.OEX1
	H9.OEX2	0.0123153	0.0113394	0.00324857	0.0138889	0.00214777	0.00102125	0	0.0135135	0.00384765	0.045867	0.210681	0.0012213	0	0.00416667	0.0487805	0.0326577	0.0425	0.0204082	0.0125	0.0184109	0.00791031			H9.OEX2	0	0	0	0	0	0	0	0.1	0	0.0483871	0.506085		0	0.00892857		0	0	0	0	0	0			H9.OEX2
	H9.WT	0.0413818	0.00646616	0.0101549	0.0192796	0.0152369	0.0581187	0.0173913	0.00137589	0.0040736	0.024351	0.222051	0.116308	0.0849282	0.0118315	0.0238095	0.056041	0.0593511	0.00458135	0.018595	0.0333209	0.0623448			H9.WT	0.1	0	0	0.0277778	0	0.25	0	0	0	0	0.0538721		0.0472028	0.02		0	0	0		0				H9.WT
	H9.WT-EV1	0.0286518	0.00103453	0	0.0171451	0.00872924	0.0196002	0.00730994	0.0440141	0.0145074	0.00492599	0.205588	0	0.0487805	0.0165668	0.0334975	0.0288987	0.017908	0	0.00231481	0.0299174	0.033946			H9.WT-EV1	0.166667	0	0	0.0769231	0	0	0	0.0909091		0.0166667	0.0662393		0	0.0093985		0	0	0	0	0	0			H9.WT-EV1
	H9.WT-EV2	0.0323361	0.0213283	0.00435953	0.00703463	0.0102881	0.0076752	0.0723514	0.00469925	0.0164649	0.0907514	0.229616	0.0606061	0	0.0634465	0.0344828	0.0283257	0.0322581	0.0298423	0.0317002	0.0216797	0.00892801			H9.WT-EV2	0	0.0969388	0	0	0	0	1	0	0	0	0.0174825		0	0.140008		0	0	0.166667	0	0				H9.WT-EV2
	H9.WTc	0.0213043	0.0111241	0.00432817	0.0111064	0.05485	0.00195494	0	0.0115667	0.00385047	0.0436885	0.240134	0.0254035	0.00496524	0.0152177	0	0.0312867	0.0179439	0.015873	0.0133482	0.0545247	0.0166528			H9.WTc	0	0.05	0.00424448	0	0	0	0	0	0	0	0.318872		0.00674764	0.031746		0	0	0	0	0	0			H9.WTc
	H9.WTo	0.0113823	0.0163391	0.00841043	0	0.0129199	0.0349365	0	0	0	0.0408163	0.261783	0	0	0.0526316	0	0.0350512	0.0416667	0	0	0.0643547	0.0574113			H9.WTo	0	0	0	0	0		0	0		0	0.727273		0	0.1		0		0	0	0				H9.WTo
	HEK.KO1	0.0373657	0.0231012	0.00110626	0.0214438	0.0149813	0.00264923	0	0	0.0210857	0.0173058	0.232905	0.015812	0.0462963	0.00381388	0.0539474	0.0306556	0.0526316	0.00443656	0.0920097	0.0113494	0.00856666			HEK.KO1	0	0	0	0	0	0	0	0	0.142857	0.0231481	0		0.0666667	0.00869565		0		0	0	0				HEK.KO1
	HEK.KO2	0.0160311	0.0168232	0.00561167	0.0268308	0	0.015283	0.0149031	0.0363636	0.000724323	0.0232295	0.166465	0.0438596	0.0510204	0	0.0174216	0.0252313	0.0235507	0.0437318	0	0.00266052	0.0163629			HEK.KO2	0	0	0	0	0	0	0	0	0	0	0		0	0										HEK.KO2
	HEK.RES1	0.000533504	0.00582329	0.0066238	0.0119048	0.00653083	0.0263048	0.015625	0.00131579	0.00122941	0.0359047	0.254181	0.0393586	0.0285714	0.00343407	0.0384615	0.0647604	0.0394737	0.0804843	0.0120192	0.00696306	0.0405215			HEK.RES1	0	0	0	0	0	0	0	0	0	0.015625	0.0905263		0	0.00769231		0		0.5	0	0				HEK.RES1
	HEK.RES2	0.0148263	0.00265807	0.0220257	0.0113636	0	0.00116578	0.0136986	0	0.0244788	0.00162813	0.164821	0.0462963	0.05	0.0235188	0.0282895	0.00910931	0.00207641	0.0426911	0	0.0114138	0.00902539			HEK.RES2	0	0	0	0.0909091	0	0	0	0	0	0	0.112981		0	0.0468227				0		0				HEK.RES2
	HEK.WT	0.0395079	0.020397	0.0270711	0.029454	0.0278667	0.00735227	0.0214563	0.0096465	0.0101987	0.0152697	0.205741	0.0546218	0.00710227	0.0493827	0.00149254	0.0651997	0.044697	0.0196759	0.0625	0.0239551	0.0142662			HEK.WT	0.30303	0.116402	0	0	0.030303	0	0	0.0222222	0	0.0225564	0.503583		0.00868056	0.111111		0		0.125	0.2	0				HEK.WT
		-10	-9	-8	-7	-6	-5	-4	-3	-2	-1	0	1	2	3	4	5	6	7	8	9	10				-10	-9	-8	-7	-6	-5	-4	-3	-2	-1	0	1	2	3	4	5	6	7	8	9	10
	H9.WTo	0.0113823	0.0163391	0.00841043	0	0.0129199	0.0349365	0	0	0	0.0408163	0.261783	0	0	0.0526316	0	0.0350512	0.0416667	0	0	0.0643547	0.0574113			H9.WTo	0	0	0	0	0		0	0		0	0.727273		0	0.1		0		0	0	0				H9.WTo
	H9.KO6o	0	0.00882691	0.0243902	0.037037	0	0.0457722	0	0.0213675	0.03	0.0492063	0.182441	0.166667	0.0666667	0.0526316	0.0526316	0.0507246	0	0	0.0411523	0.00663746	0.00472073			H9.KO6o	0	0	0	0	0		0	0		0	0		0	0.0833333		0		0	0	0	0			H9.KO6o
	H9.KO7o	0.0128205	0.0641176	0.0571429	0.0297619	0	0.00537634	0	0.0625	0	0	0.214491	0	0	0	0.2	0.0083612	0	0	0.0769231	0.0141516	0.00436605			H9.KO7o	0	0	0.333333	0	0			0		0	0		0	0										H9.KO7o
	H9.OEX1	0.00132485	0.00111385	0.00726744	0.0308036	0.0147059	0.00612246	0	0.0169492	0.0277778	0.011485	0.209263	0.0320513	0	0.0144444	0.0108932	0.015873	0	0.020774	0	0.00976597	0.00264482			H9.OEX1	0	0	0	0	0	0	0	0.2	0	0	0.758586		0	0.0231481		0		0	0	0				H9.OEX1
	H9.OEX2	0.0123153	0.0113394	0.00324857	0.0138889	0.00214777	0.00102125	0	0.0135135	0.00384765	0.045867	0.210681	0.0012213	0	0.00416667	0.0487805	0.0326577	0.0425	0.0204082	0.0125	0.0184109	0.00791031			H9.OEX2	0	0	0	0	0	0	0	0.1	0	0.0483871	0.506085		0	0.00892857		0	0	0	0	0	0			H9.OEX2
	H9.WT-EV1	0.0286518	0.00103453	0	0.0171451	0.00872924	0.0196002	0.00730994	0.0440141	0.0145074	0.00492599	0.205588	0	0.0487805	0.0165668	0.0334975	0.0288987	0.017908	0	0.00231481	0.0299174	0.033946			H9.WT-EV1	0.166667	0	0	0.0769231	0	0	0	0.0909091		0.0166667	0.0662393		0	0.0093985		0	0	0	0	0	0			H9.WT-EV1
	H9.WT-EV2	0.0323361	0.0213283	0.00435953	0.00703463	0.0102881	0.0076752	0.0723514	0.00469925	0.0164649	0.0907514	0.229616	0.0606061	0	0.0634465	0.0344828	0.0283257	0.0322581	0.0298423	0.0317002	0.0216797	0.00892801			H9.WT-EV2	0	0.0969388	0	0	0	0	1	0	0	0	0.0174825		0	0.140008		0	0	0.166667	0	0				H9.WT-EV2
	H9.WTc	0.0213043	0.0111241	0.00432817	0.0111064	0.05485	0.00195494	0	0.0115667	0.00385047	0.0436885	0.240134	0.0254035	0.00496524	0.0152177	0	0.0312867	0.0179439	0.015873	0.0133482	0.0545247	0.0166528			H9.WTc	0	0.05	0.00424448	0	0	0	0	0	0	0	0.318872		0.00674764	0.031746		0	0	0	0	0	0			H9.WTc
	H9.WT	0.0413818	0.00646616	0.0101549	0.0192796	0.0152369	0.0581187	0.0173913	0.00137589	0.0040736	0.024351	0.222051	0.116308	0.0849282	0.0118315	0.0238095	0.056041	0.0593511	0.00458135	0.018595	0.0333209	0.0623448			H9.WT	0.1	0	0	0.0277778	0	0.25	0	0	0	0	0.0538721		0.0472028	0.02		0	0	0		0				H9.WT
	H9.KO1	0.017846	0.0298427	0.00800816	0.011649	0.0101275	0.014936	0.0157895	0.00211435	0.0137873	0.0489725	0.205185	0.0320513	0.0181159	0.0141066	0.0521542	0.0589788	0.032796	0.00731095	0.0133333	0.0329312	0.0513338			H9.KO1	0.111111	0.111111	0	0	0	0	0	0	0	0	0		0.0252525	0.0294118		0	0	0		0				H9.KO1
	H9.KO2	0.0134154	0.000876044	0.0068264	0.00559573	0.0180621	0.0311554	0.0211268	0.00604833	0.0267946	0.0246071	0.190375	0.0422917	0	0.0164305	0.083612	0.030665	0.0213178	0.0816327	0.0177266	0.0208925	0.00630395			H9.KO2	0	0	0	0	0	0	0	0.0595238	0	0	0		0	0.00505051		0	0	0	0	0	0			H9.KO2
	H9.KOc	0.0271205	0.0453291	0.0284114	0.00144592	0.00977158	0.0154342	0	0.0139683	0.019971	0.0346248	0.211838	0.0138889	0	0.0191603	0.0558511	0.0617223	0.0267857	0.0103306	0.00182749	0.0327098	0.0156494			H9.KOc	0	0	0	0	0	0.125	0	0	0	0	0.00805153		0	0.010352				0		0				H9.KOc
	HEK.RES1	0.000533504	0.00582329	0.0066238	0.0119048	0.00653083	0.0263048	0.015625	0.00131579	0.00122941	0.0359047	0.254181	0.0393586	0.0285714	0.00343407	0.0384615	0.0647604	0.0394737	0.0804843	0.0120192	0.00696306	0.0405215			HEK.RES1	0	0	0	0	0	0	0	0	0	0.015625	0.0905263		0	0.00769231		0		0.5	0	0				HEK.RES1
	HEK.RES2	0.0148263	0.00265807	0.0220257	0.0113636	0	0.00116578	0.0136986	0	0.0244788	0.00162813	0.164821	0.0462963	0.05	0.0235188	0.0282895	0.00910931	0.00207641	0.0426911	0	0.0114138	0.00902539			HEK.RES2	0	0	0	0.0909091	0	0	0	0	0	0	0.112981		0	0.0468227				0		0				HEK.RES2
	HEK.WT	0.0395079	0.020397	0.0270711	0.029454	0.0278667	0.00735227	0.0214563	0.0096465	0.0101987	0.0152697	0.205741	0.0546218	0.00710227	0.0493827	0.00149254	0.0651997	0.044697	0.0196759	0.0625	0.0239551	0.0142662			HEK.WT	0.30303	0.116402	0	0	0.030303	0	0	0.0222222	0	0.0225564	0.503583		0.00868056	0.111111		0		0.125	0.2	0				HEK.WT
	HEK.KO1	0.0373657	0.0231012	0.00110626	0.0214438	0.0149813	0.00264923	0	0	0.0210857	0.0173058	0.232905	0.015812	0.0462963	0.00381388	0.0539474	0.0306556	0.0526316	0.00443656	0.0920097	0.0113494	0.00856666			HEK.KO1	0	0	0	0	0	0	0	0	0.142857	0.0231481	0		0.0666667	0.00869565		0		0	0	0				HEK.KO1
	HEK.KO2	0.0160311	0.0168232	0.00561167	0.0268308	0	0.015283	0.0149031	0.0363636	0.000724323	0.0232295	0.166465	0.0438596	0.0510204	0	0.0174216	0.0252313	0.0235507	0.0437318	0	0.00266052	0.0163629			HEK.KO2	0	0	0	0	0	0	0	0	0	0	0		0	0										HEK.KO2
	All sites																								Only sites WITH motif CTC[CT]A																								Only sites WITHOUT any motif CTC[CT]A
[truncated: 21 more columns]

[truncated: 4 more sheets: Liver, Muscle, Spleen, Testis]
