# Supplementary material for: Sequence- and structure-specific cytosine-5 mRNA methylation by NSUN6
Source: Nucleic Acids Res. 2020 Dec 16;49(2):1006–22. doi: 10.1093/nar/gkaa1193 (PMC7826283; doi:10.1093/nar/gkaa1193)
Supplement: gkaa1193_Supplemental_Files [file gkaa1193_supplemental_files.zip › Supplemtary table 8.xlsx]

## Sheet: results
Table S8. RNA-seq data in H9 and HEK wild-type (wt) and knockout (ko) cells.
					H9 KO1/WT				H9 KO2/WT				H9 KO3/WT				H9 KOc/WTc				HEK KO1/WT				HEK KO2/WT
Ensembl Gene ID	Gene Symbol	Gene Biotype	length	%GC	logFC	logCPM	PValue	FDR	logFC	logCPM	PValue	FDR	logFC	logCPM	PValue	FDR	logFC	logCPM	PValue	FDR	logFC	logCPM	PValue	FDR	logFC	logCPM	PValue	FDR
ENSG00000227232.5	WASH7P	unprocessed_pseudogene	1351	54.43	0.258	0.169	0.427	0.581	0.453	0.378	0.123	0.458	-0.062	0.718	0.824	0.879	0.206	0.977	0.465	1	1.58	-2.09	0.163	0.205	-1.05	-1.55	0.708	0.8
ENSG00000241860.6	RP11-34P13.13	processed_transcript	6195	44.96	0.12	2.08	0.56	0.704	-0.193	2.02	0.337	0.715	0.382	2.52	0.0369	0.0635	0.0538	2.73	0.83	1	-1.79	2.89	1.33e-30	1.82e-29	-1.36	3.04	4.87e-06	3.18e-05
ENSG00000279457.3	FO538757.1	protein_coding	1982	54.65	-0.111	1.11	0.658	0.783	-0.0512	1.24	0.826	0.974	-0.603	1.5	0.00591	0.0125	-0.237	1.63	0.373	1	-0.981	1.42	6.54e-06	1.56e-05	0.0555	1.6	0.881	0.931
ENSG00000237094.11	RP4-669L17.10	lincRNA	4792	42.38	-0.595	1.13	0.0202	0.0578	0.38	1.55	0.0828	0.378	0.411	1.56	0.0483	0.0805	0.193	1.92	0.459	1	-0.821	2.5	7.05e-07	1.87e-06	-0.878	2.37	0.0076	0.0211
ENSG00000225972.1	MTND1P23	unprocessed_pseudogene	372	44.35	0.0512	1.1	0.839	0.916	-3.25	0.241	5.18e-20	1.37e-17	-2.98	0.13	9.95e-23	3.58e-21	0.383	-1.3	0.371	1	-8.64	3.1	2.13e-200	7.68e-198	-5.57	3.59	2.13e-34	1.16e-32
ENSG00000225630.1	MTND2P28	unprocessed_pseudogene	1044	43.1	0.0676	4.8	0.671	0.794	-0.83	4.57	3.52e-07	2.62e-05	-1.3	4.39	5.18e-16	9.64e-15	0.423	3.76	0.0824	1	-3.44	1.44	1.87e-47	5.17e-46	0.536	2.35	0.0483	0.0986
ENSG00000237973.1	MTCO1P12	unprocessed_pseudogene	1543	45.76	-0.118	5.03	0.456	0.611	-2.56	4.5	3.81e-47	2.63e-44	-1.29	4.82	2.08e-16	4.08e-15	0.0767	4.09	0.751	1	-2.58	5.71	6.98e-118	9.64e-116	-0.565	5.85	0.0013	0.00457
ENSG00000248527.1	MTATP6P1	unprocessed_pseudogene	681	43.91	-0.813	6.52	1.13e-07	2e-06	-0.802	6.61	2.59e-07	2e-05	-0.92	6.54	1.02e-09	7.92e-09	0.264	5.92	0.267	1	-5.82	5.05	0	4.79e-309	-2.89	5.31	1.33e-39	8.03e-38
ENSG00000198744.5	MTCO3P12	unprocessed_pseudogene	547	48.26	-0.633	0.827	0.0206	0.0587	-3.05	0.235	5.64e-19	1.3e-16	-3.74	0.0644	2.2e-33	1.93e-31	-0.518	-0.834	0.176	1	-4.3	3.56	1.9e-146	3.76e-144	-1.23	4.02	1.56e-07	1.35e-06
ENSG00000228327.2	RP11-206L10.2	transcribed_unprocessed_pseudogene	1317	46.47	0.153	0.195	0.634	0.763	0.399	0.392	0.166	0.526	-0.496	0.188	0.0842	0.131	-0.259	0.462	0.388	1	-0.597	2.01	0.00139	0.00249	-0.545	1.89	0.123	0.21
ENSG00000237491.8	RP11-206L10.9	lincRNA	5517	40.42	0.206	2.22	0.307	0.459	0.0841	2.25	0.665	0.913	-1.23	1.56	4.89e-09	3.38e-08	-0.233	0.0078	0.476	1	-0.217	3.08	0.142	0.181	0.168	2.77	0.506	0.628
ENSG00000228794.8	LINC01128	processed_transcript	9470	46.54	-0.275	1.9	0.199	0.336	0.214	2.23	0.273	0.654	-0.308	2.27	0.1	0.152	-0.0397	2.55	0.875	1	-0.135	3.32	0.335	0.392	0.239	2.99	0.348	0.476
ENSG00000223764.2	RP11-54O7.3	lincRNA	4152	61.68	-1.77	-2.58	0.186	0.32	-2.12	-3.02	0.142	0.49	-2.13	-3.25	0.2	0.275	0	-3.95	1	1	-0.241	4.18	0.0482	0.0677	0.00889	3.85	0.967	0.992
ENSG00000187634.10	SAMD11	protein_coding	3214	66.58	-1.49	-2.02	0.0941	0.191	-2.36	-2.46	0.0138	0.134	-4.19	-2.78	2.27e-05	8.14e-05	1.93	-3.84	0.223	1	-0.171	5.28	0.114	0.148	-0.627	4.78	0.00199	0.00661
ENSG00000188976.10	NOC2L	protein_coding	5539	59.55	0.0603	6.1	0.694	0.811	-0.00993	6.26	0.948	1	0.0298	6.76	0.84	0.892	0.00538	7.68	0.982	1	0.633	7	1.9e-10	7.08e-10	0.0141	6.06	0.935	0.97
ENSG00000187961.13	KLHL17	protein_coding	3395	67.87	-0.374	1.77	0.0863	0.179	0.0433	2.12	0.829	0.976	-0.789	2.16	4.54e-05	0.000152	-0.0775	1.9	0.766	1	-0.0503	3.91	0.692	0.74	0.311	3.6	0.163	0.263
ENSG00000188290.10	HES4	protein_coding	1118	74.32	0.0331	-1.41	0.956	0.993	-0.971	-1.79	0.125	0.462	-0.796	-1.29	0.149	0.214	0.132	-1.82	0.793	1	-0.387	6.37	0.000131	0.000269	-0.196	5.98	0.26	0.379
ENSG00000187608.8	ISG15	protein_coding	942	56.43	0.482	3.94	0.00387	0.0154	0.0737	3.87	0.657	0.911	-0.388	4.1	0.0151	0.0289	0.0281	4.54	0.907	1	-0.0117	1.81	0.953	0.969	0.627	1.63	0.0677	0.13
ENSG00000188157.13	AGRN	protein_coding	10758	65.71	-0.00733	4.89	0.963	0.997	-0.229	4.95	0.148	0.5	0.619	5.98	3.62e-05	0.000124	-0.155	6.83	0.514	1	0.485	6.49	1.56e-06	4e-06	0.239	5.77	0.17	0.272
ENSG00000131591.17	C1orf159	protein_coding	6322	54.65	-0.641	1.56	0.00502	0.0191	0.316	2.12	0.113	0.442	-0.367	2.36	0.055	0.0902	0.0504	3.23	0.838	1	-0.465	4.11	0.000154	0.000314	-0.0807	3.88	0.712	0.803
ENSG00000078808.16	SDF4	protein_coding	4709	61.35	0.216	3.04	0.234	0.377	0.0956	3.16	0.587	0.878	1.34	4.67	2.43e-16	4.7e-15	-0.131	5.8	0.58	1	0.129	5.9	0.213	0.262	-0.123	5.27	0.509	0.632
ENSG00000176022.4	B3GALT6	protein_coding	2777	64.03	-0.882	2.4	8.87e-06	9.39e-05	0.267	3.12	0.13	0.47	-0.351	3.29	0.0397	0.0678	-0.115	4.21	0.633	1	0.486	5.73	4.27e-06	1.04e-05	0.221	4.96	0.241	0.358
ENSG00000160087.20	UBE2J2	protein_coding	4712	56.33	-0.66	3.92	8.24e-05	0.000627	0.0744	4.39	0.645	0.905	-0.378	4.66	0.0151	0.0289	0.0284	5.48	0.905	1	-0.414	5.38	0.000115	0.000237	-0.109	5.03	0.561	0.677
ENSG00000162572.19	SCNN1D	protein_coding	4025	65.93	1.71	-0.599	0.000111	0.000808	0.00102	-1.08	0.998	1	-0.213	-0.594	0.633	0.714	-0.231	-1.53	0.617	1	-0.865	2.15	1.39e-06	3.57e-06	0.509	2.3	0.0967	0.173
ENSG00000131584.18	ACAP3	protein_coding	8809	67.3	-0.606	1.88	0.00477	0.0183	0.155	2.41	0.42	0.783	-0.444	2.62	0.0156	0.0298	0.0696	3.55	0.776	1	0.53	4.49	7.96e-06	1.88e-05	0.388	3.87	0.0781	0.146
ENSG00000169972.11	PUSL1	protein_coding	2489	66.76	0.0518	3.65	0.761	0.86	0.375	4.02	0.0232	0.182	-0.0886	4.23	0.578	0.664	-0.0289	5.1	0.904	1	0.526	5.1	2.34e-06	5.87e-06	0.819	4.49	1.59e-05	9.32e-05
ENSG00000127054.18	CPSF3L	protein_coding	8220	60.46	-0.0199	5.28	0.899	0.956	0.0821	5.52	0.597	0.883	-0.231	5.87	0.123	0.182	0.027	6.66	0.909	1	-0.507	5.58	1.68e-06	4.27e-06	0.117	5.29	0.519	0.64
ENSG00000224051.6	CPTP	protein_coding	2556	65.26	-0.518	1.41	0.0282	0.0753	0.00814	1.83	0.969	1	0.11	2.47	0.568	0.655	-0.147	3.69	0.547	1	-0.756	3.41	3.66e-08	1.1e-07	-0.153	3.35	0.535	0.654
ENSG00000107404.17	DVL1	protein_coding	3814	66.25	0.0624	4.76	0.695	0.812	0.241	5.04	0.126	0.464	-0.358	5.17	0.0191	0.0355	0.0728	5.9	0.759	1	0.558	6.64	2.94e-08	8.92e-08	0.252	5.84	0.142	0.236
ENSG00000162576.16	MXRA8	protein_coding	3622	65.3	-0.478	1.34	0.0462	0.111	-0.0192	1.72	0.929	1	-0.625	1.92	0.0022	0.00513	-0.207	2.83	0.407	1	1.49	-1.91	0.11	0.144	2.94	-1.32	0.0317	0.0699
ENSG00000175756.13	AURKAIP1	protein_coding	1669	66.87	-0.0975	4.86	0.538	0.685	-0.109	5.04	0.491	0.831	0.199	5.63	0.186	0.259	-0.0147	6.63	0.95	1	0.448	5.99	1.62e-05	3.7e-05	0.0682	5.2	0.712	0.803
ENSG00000221978.11	CCNL2	protein_coding	6850	51.37	-1.08	4.87	1.79e-11	8.16e-10	-0.324	5.27	0.0391	0.249	-1.07	5.3	4.11e-12	4.51e-11	-0.241	5.47	0.311	1	0.0252	6.89	0.799	0.836	0.0692	6.29	0.679	0.777
ENSG00000224870.6	RP4-758J18.2	processed_transcript	2525	59.37	-1.1	2.67	1.03e-08	2.41e-07	0.145	3.36	0.4	0.771	-0.417	3.59	0.0121	0.0237	-0.311	4.29	0.197	1	0.856	4.52	1.22e-12	5.5e-12	0.532	3.64	0.0138	0.0349
ENSG00000242485.5	MRPL20	protein_coding	2788	53.09	-0.29	5.01	0.0656	0.145	0.0288	5.29	0.854	0.984	-0.584	5.4	0.000124	0.000378	0.0193	6.12	0.935	1	-0.121	5.61	0.252	0.304	0.0799	5.11	0.669	0.768
ENSG00000272455.1	RP4-758J18.13	lincRNA	1523	49.44	-0.418	1.98	0.0471	0.113	-0.373	2.07	0.0616	0.322	-0.806	2.21	1.88e-05	6.86e-05	-0.195	2.12	0.447	1	-0.955	1.87	5.81e-07	1.55e-06	-1.18	1.89	0.00273	0.0087
ENSG00000225285.1	RP4-758J18.10	lincRNA	851	66.84	-0.681	0.686	0.0164	0.049	0.118	1.19	0.623	0.894	-0.965	1.06	4.69e-05	0.000157	-0.0125	0.983	0.964	1	0.88	-0.943	0.0984	0.13	3.17	-0.72	0.000609	0.00233
ENSG00000179403.11	VWA1	protein_coding	5065	66.36	-0.0665	3.8	0.692	0.81	0.137	4.08	0.405	0.775	-0.119	4.43	0.452	0.544	-0.0768	5.63	0.747	1	0.681	3.8	2.42e-07	6.71e-07	0.487	3.13	0.0498	0.101
ENSG00000160072.19	ATAD3B	protein_coding	7682	58.83	-0.225	4.85	0.156	0.28	0.151	5.21	0.334	0.713	-0.795	5.2	2.27e-07	1.2e-06	0.108	6.36	0.649	1	-0.449	5.69	1.95e-05	4.4e-05	-0.491	5.28	0.00916	0.0246
ENSG00000197785.13	ATAD3A	protein_coding	3069	59.87	-0.2	3.81	0.235	0.378	0.269	4.23	0.0978	0.41	-0.0426	4.61	0.785	0.848	-0.0632	5.88	0.79	1	0.306	5.7	0.00373	0.0063	-0.242	4.95	0.207	0.318
ENSG00000160075.11	SSU72	protein_coding	6925	53.87	-0.376	5.02	0.0173	0.051	0.0292	5.33	0.852	0.983	0.193	5.96	0.196	0.271	-0.035	6.97	0.882	1	-0.288	6.38	0.00436	0.00729	-0.172	5.9	0.328	0.454
ENSG00000215014.4	RP5-832C2.5	lincRNA	2101	48.88	-1.56	-0.695	0.000662	0.00359	-0.0903	-0.403	0.801	0.966	-1.33	-0.556	0.000188	0.000554	0.47	-0.545	0.187	1	-0.613	1.67	0.00237	0.00411	-0.665	1.59	0.104	0.184
ENSG00000228594.3	FNDC10	protein_coding	2085	70.31	-0.0425	1.4	0.857	0.927	-0.143	1.46	0.524	0.847	0.998	2.8	3.56e-07	1.81e-06	0.119	3	0.631	1	-0.47	4.07	0.000153	0.000312	-0.507	3.83	0.0293	0.0656
ENSG00000272106.1	RP11-345P4.9	antisense	2038	57.36	0.0979	2.12	0.631	0.761	-0.611	1.93	0.00282	0.0471	-0.413	2.56	0.0259	0.0464	-0.172	2.26	0.502	1	0.522	2.04	0.00618	0.0101	0.378	1.53	0.304	0.427
ENSG00000197530.12	MIB2	protein_coding	8767	66.41	0.118	3.18	0.506	0.657	0.337	3.49	0.0491	0.282	0.0249	3.85	0.879	0.924	0.0751	4.37	0.755	1	-0.187	4.63	0.105	0.138	-0.103	4.27	0.631	0.737
ENSG00000248333.7	CDK11B	protein_coding	3811	51.91	-0.123	3.02	0.498	0.65	-0.159	3.08	0.368	0.744	0.415	3.95	0.0111	0.0219	0.0667	4.43	0.781	1	-1.9	3.12	7.34e-37	1.34e-35	-1.07	3.32	7.92e-05	0.000388
ENSG00000189339.11	SLC35E2B	protein_coding	8395	53.52	-0.655	4.76	4.32e-05	0.000363	-0.438	4.95	0.00592	0.0771	-0.139	5.58	0.356	0.447	-0.117	6.1	0.623	1	-0.998	6.18	2.88e-22	2.53e-21	-0.763	5.92	2.27e-05	0.000127
ENSG00000008128.22	CDK11A	protein_coding	4701	51.99	-0.296	0.86	0.27	0.418	-0.844	0.674	0.00138	0.0288	-2.2	0.552	8.18e-18	1.85e-16	-0.0109	0.121	0.973	1	0.159	1.82	0.423	0.482	0.973	1.51	0.0119	0.0308
ENSG00000268575.1	RP1-283E3.8	processed_transcript	5079	51.55	-0.477	0.991	0.0672	0.148	-0.245	1.17	0.299	0.679	0.216	2.03	0.299	0.386	-0.161	2.11	0.53	1	-1.35	3.87	1.65e-25	1.75e-24	-1.67	3.81	4.62e-10	5.85e-09
ENSG00000215790.6	SLC35E2	protein_coding	3264	52.17	-0.215	1.84	0.32	0.473	0.188	2.12	0.345	0.723	-0.0369	2.57	0.844	0.895	0.0831	2.95	0.738	1	-0.829	2	7.83e-06	1.85e-05	-0.391	2.03	0.259	0.378
ENSG00000008130.15	NADK	protein_coding	5570	53.7	-0.546	4.61	0.000682	0.00367	-0.0487	4.96	0.758	0.951	-0.419	5.24	0.00594	0.0125	-0.076	5.7	0.749	1	0.236	6.16	0.0211	0.0316	0.115	5.5	0.512	0.635
ENSG00000078369.17	GNB1	protein_coding	6417	46.7	-0.0785	7.79	0.601	0.738	-0.0297	7.94	0.844	0.981	-0.92	7.69	7.33e-10	5.82e-09	-0.086	7.39	0.716	1	-1.57	7.89	7.25e-57	2.67e-55	-0.718	7.71	7.19e-06	4.54e-05
ENSG00000178821.12	TMEM52	protein_coding	1594	67.46	0.0174	1.03	0.946	0.986	0.369	1.4	0.11	0.436	0.788	2.31	0.000174	0.000515	0.131	3.02	0.597	1	0.52	0.832	0.0555	0.0771	2.16	0.571	4.31e-05	0.000227
ENSG00000142609.17	CFAP74	protein_coding	10422	55.65	-1.37	-1.86	0.085	0.177	-1.19	-2.11	0.11	0.436	-1.31	-1.86	0.0431	0.0728	0.512	-1.71	0.29	1	0.235	1.95	0.221	0.271	1.03	1.66	0.00824	0.0225
ENSG00000067606.15	PRKCZ	protein_coding	7636	56.44	0.342	4.32	0.0353	0.0905	0.0495	4.3	0.76	0.953	-0.0778	4.79	0.616	0.699	0.0679	5.28	0.776	1	0.45	4.46	0.000153	0.000312	0.656	3.91	0.00158	0.00543
ENSG00000162585.16	FAAP20	protein_coding	10916	60.96	-0.232	3.48	0.18	0.312	0.156	3.84	0.349	0.726	-0.624	3.96	0.000113	0.000347	0.293	4.44	0.223	1	-0.825	4.81	4.59e-13	2.14e-12	-0.356	4.64	0.0815	0.151
ENSG00000157933.9	SKI	protein_coding	6080	57.48	0.159	4.07	0.339	0.493	-0.814	3.76	1.61e-06	0.000105	0.169	4.81	0.279	0.363	0.0861	5.43	0.718	1	-1	6.65	1.85e-23	1.76e-22	-0.815	6.35	3.89e-06	2.59e-05
ENSG00000116151.13	MORN1	protein_coding	11337	57.29	-0.617	1.36	0.00975	0.0325	0.128	1.79	0.542	0.856	-0.469	2.12	0.0186	0.0347	-0.124	2.53	0.622	1	0.102	4.2	0.404	0.463	0.24	3.78	0.276	0.397
ENSG00000157916.18	RER1	protein_coding	5691	53.95	-0.487	4.74	0.0023	0.01	-0.099	5.04	0.53	0.85	-0.615	5.25	5.8e-05	0.00019	-0.0534	6.05	0.822	1	0.557	5.98	8.98e-08	2.6e-07	0.0925	5.14	0.613	0.723
ENSG00000157911.9	PEX10	protein_coding	3789	61.52	-0.337	3.71	0.0467	0.112	0.0624	4.1	0.703	0.927	-0.798	4.11	6.14e-07	2.99e-06	-0.0489	4.96	0.838	1	0.737	4.95	9.16e-11	3.52e-10	0.196	4.09	0.349	0.477
ENSG00000157881.13	PANK4	protein_coding	5107	60.69	0.572	3.88	0.000652	0.00354	-0.0202	3.73	0.904	0.996	-0.0214	4.29	0.893	0.934	0.0258	4.52	0.914	1	0.911	4.85	3.68e-15	2.03e-14	0.725	4	0.000379	0.00154
ENSG00000197921.5	HES5	protein_coding	1306	68.29	-3.23	-2.42	0.0135	0.0422	-2.36	-2.75	0.0522	0.294	-4.1	-3.07	0.00157	0.00378	2.37	-3.29	0.0353	1	6.33	2.21	2.37e-92	1.94e-90	7.94	0.736	1.05e-70	1.31e-68
ENSG00000272449.1	RP3-395M20.12	lincRNA	996	69.48	0.298	-0.284	0.433	0.587	0.576	0.00514	0.087	0.386	-0.562	-0.156	0.103	0.156	0.0839	-0.181	0.801	1	1.78	1.63	9.19e-14	4.53e-13	3.49	0.883	5.27e-18	1.36e-16
ENSG00000157870.14	FAM213B	protein_coding	3371	64.59	-0.787	4.07	2.36e-06	2.94e-05	-0.0262	4.6	0.87	0.987	-0.319	4.9	0.0385	0.066	0.0379	5.96	0.873	1	-0.28	3.44	0.0408	0.0582	0.0416	3.2	0.868	0.922
ENSG00000215912.10	TTC34	protein_coding	5900	59.48	-1.1	-0.185	0.0028	0.0118	-1.65	-0.343	3.71e-06	0.000214	-1.82	-0.0211	1.18e-08	7.7e-08	-0.846	-0.481	0.0179	1	-1.33	1.32	3.48e-09	1.16e-08	-0.55	1.54	0.24	0.358
ENSG00000142611.16	PRDM16	protein_coding	9767	57.58	0.211	-1.01	0.683	0.802	0.0618	-1.23	0.903	0.996	0.68	-0.183	0.108	0.162	0.727	-0.18	0.0286	1	-0.572	3.44	3.08e-05	6.79e-05	-0.0404	3.31	0.872	0.925
ENSG00000130762.14	ARHGEF16	protein_coding	5563	63.08	-0.661	2.38	0.000866	0.00446	-0.0235	2.83	0.897	0.994	-0.332	3.22	0.0538	0.0886	-0.13	4.4	0.589	1	0.726	3.09	1.42e-06	3.66e-06	0.759	2.43	0.00946	0.0254
ENSG00000162591.15	MEGF6	protein_coding	7039	62.62	-0.127	2.24	0.528	0.676	0.141	2.55	0.453	0.807	-0.429	2.8	0.0173	0.0326	-0.0446	3.01	0.857	1	1.07	1.78	2.01e-07	5.61e-07	3.6	1.35	5.23e-21	1.61e-19
ENSG00000158109.14	TPRG1L	protein_coding	2414	52.22	0.302	4.09	0.0676	0.148	-0.169	3.97	0.305	0.686	-1.39	3.8	1.96e-17	4.25e-16	0.272	4.03	0.261	1	-0.321	3.49	0.0183	0.0276	-0.662	3.13	0.0129	0.0331
ENSG00000116213.15	WRAP73	protein_coding	7604	55.25	-0.543	3.31	0.00203	0.00905	-0.0294	3.67	0.861	0.986	-0.942	3.71	8.79e-09	5.85e-08	0.182	4.06	0.451	1	0.443	5.23	5.42e-05	0.000117	0.0679	4.52	0.728	0.816
ENSG00000078900.14	TP73	protein_coding	6763	59.52	0.702	0.774	0.0109	0.0356	0.36	0.794	0.171	0.531	1.18	2.25	2.3e-07	1.21e-06	0.301	1.54	0.262	1	-0.936	3.68	1.57e-12	7e-12	-0.667	3.58	0.00832	0.0227
ENSG00000227372.10	TP73-AS1	unitary_pseudogene	7205	54.46	-0.731	4.41	7.21e-06	7.85e-05	-0.0528	4.82	0.739	0.944	0.0317	5.39	0.835	0.888	-0.181	5.8	0.445	1	0.0732	5.75	0.486	0.543	0.0792	5.19	0.661	0.763
ENSG00000235169.7	SMIM1	protein_coding	954	64.91	0.216	0.71	0.437	0.591	-0.126	0.699	0.635	0.9	-1.25	0.566	2.29e-06	1e-05	-0.357	0.357	0.242	1	1.61	0.557	5.83e-07	1.56e-06	0.00599	-0.354	0.995	1
ENSG00000130764.9	LRRC47	protein_coding	4516	54.71	0.576	5.67	0.000201	0.00133	-0.0592	5.47	0.704	0.927	-0.0162	5.98	0.914	0.951	-0.0524	6.47	0.825	1	0.326	6.19	0.00147	0.00263	-0.281	5.41	0.125	0.213
ENSG00000116198.12	CEP104	protein_coding	7876	47.92	-0.0557	3.36	0.75	0.853	-0.469	3.27	0.00727	0.0881	0.0048	3.82	0.976	1	-0.0606	4.38	0.801	1	-0.412	5.46	0.000114	0.000237	0.0944	5.12	0.603	0.715
ENSG00000169598.15	DFFB	protein_coding	3870	51.66	-1.08	1.94	6.61e-07	9.51e-06	-0.114	2.39	0.552	0.861	-1.13	2.34	1.29e-09	9.8e-09	-0.0926	2.88	0.71	1	-0.0773	4.9	0.491	0.549	-0.429	4.36	0.0385	0.0818
ENSG00000198912.10	C1orf174	protein_coding	4388	49.32	0.0684	4.23	0.675	0.797	0.163	4.37	0.311	0.692	-0.226	4.53	0.147	0.211	-0.0725	4.98	0.762	1	0.0923	5.05	0.405	0.464	-0.348	4.42	0.0882	0.161
ENSG00000196581.10	AJAP1	protein_coding	12405	52.37	-0.735	1.81	0.00082	0.00426	-0.391	2	0.0534	0.298	-0.685	2.39	0.000254	0.000724	-0.239	2.98	0.335	1	-1.66	-2.46	0.214	0.263	-1.08	-1.55	0.648	0.752
ENSG00000131697.17	NPHP4	protein_coding	13167	49.94	-0.673	2.57	0.000508	0.00289	-0.183	2.87	0.311	0.692	-0.492	3.15	0.00393	0.00865	0.0233	3.32	0.924	1	0.284	4.42	0.0169	0.0257	-0.14	3.81	0.538	0.657
ENSG00000069424.14	KCNAB2	protein_coding	9534	56.05	0.336	2.04	0.107	0.211	-0.0626	1.97	0.759	0.952	0.537	3.03	0.0035	0.0078	0.0988	3.14	0.689	1	0.234	2.61	0.154	0.195	0.531	2.18	0.104	0.183
ENSG00000116251.9	RPL22	protein_coding	4900	50.61	0.0743	8.79	0.619	0.752	-0.146	8.72	0.334	0.713	-1.18	8.56	3.88e-15	6.44e-14	-0.0844	8.26	0.721	1	-0.225	7.13	0.0222	0.0331	0.474	6.71	0.00336	0.0104
ENSG00000158286.12	RNF207	protein_coding	6585	57.32	-0.716	-0.232	0.0565	0.13	-0.124	-0.142	0.712	0.932	-2.11	-0.203	4.08e-10	3.41e-09	-0.0194	-0.85	0.96	1	-0.74	3.27	1.35e-07	3.83e-07	0.0269	3.24	0.914	0.955
ENSG00000116237.15	ICMT	protein_coding	4910	49.59	-0.598	6.84	8.35e-05	0.000632	0.0253	7.24	0.868	0.987	-0.624	7.21	2.69e-05	9.5e-05	-0.223	7.7	0.345	1	0.386	7.61	7.46e-05	0.000158	0.281	6.79	0.082	0.152
ENSG00000225077.2	LINC00337	lincRNA	1685	53.88	0.33	1.12	0.189	0.323	0.164	1.15	0.492	0.831	-0.398	1.41	0.0785	0.123	-0.288	1.91	0.27	1	-0.467	1.77	0.0183	0.0276	-0.389	1.68	0.31	0.434
ENSG00000158292.6	GPR153	protein_coding	4082	60.31	0.219	1.76	0.317	0.47	-0.121	1.76	0.568	0.87	0.362	2.72	0.0576	0.0941	-0.00687	2.69	0.978	1	0.15	3.41	0.283	0.338	0.347	3.01	0.166	0.267
ENSG00000097021.19	ACOT7	protein_coding	4124	54	0.197	5.25	0.207	0.345	0.0799	5.33	0.609	0.889	-0.165	5.68	0.272	0.356	0.284	6.5	0.23	1	-0.365	5	0.000989	0.00181	-0.237	4.63	0.233	0.349
ENSG00000187017.14	ESPN	protein_coding	4651	60.14	1.03	2.77	6.71e-08	1.26e-06	0.189	2.46	0.322	0.703	1.16	3.83	3.02e-11	3.01e-10	0.143	4.02	0.555	1	3.63	-2.1	0.00555	0.00914	3.67	-1.55	0.0267	0.0606
ENSG00000215788.9	TNFRSF25	protein_coding	3918	59.7	-0.775	0.713	0.00604	0.022	-0.0806	1.14	0.735	0.942	-0.668	1.43	0.00297	0.00671	-0.115	1.8	0.66	1	-1.33	1.65	9.63e-11	3.69e-10	-0.587	1.88	0.142	0.235
ENSG00000171680.20	PLEKHG5	protein_coding	6920	58.85	-0.00378	3.3	0.983	1	0.334	3.65	0.0476	0.278	0.0736	4.1	0.648	0.728	-0.0237	4.76	0.921	1	0.415	3.38	0.00302	0.00518	0.501	2.87	0.0541	0.108
ENSG00000162408.10	NOL9	protein_coding	7293	47.78	-0.693	5.17	1.12e-05	0.000113	-0.104	5.52	0.502	0.836	-0.227	5.73	0.129	0.189	-0.0865	6.56	0.715	1	-0.821	6.94	1.25e-16	7.64e-16	-0.799	6.54	3.09e-06	2.1e-05
ENSG00000204859.11	ZBTB48	protein_coding	4503	57.78	-0.126	3	0.487	0.639	0.017	3.23	0.922	1	-0.532	3.48	0.00144	0.00351	0.0518	3.87	0.831	1	0.545	4.31	7.51e-06	1.78e-05	0.482	3.66	0.0281	0.0632
ENSG00000162413.16	KLHL21	protein_coding	6901	54.46	0.4	3.77	0.0179	0.0525	0.265	3.81	0.112	0.44	0.405	4.5	0.0103	0.0206	-0.0831	5.68	0.727	1	0.365	5.79	0.000511	0.000973	-0.328	5.01	0.0862	0.158
ENSG00000116273.5	PHF13	protein_coding	3681	54.99	-0.186	4.1	0.259	0.406	-0.564	4.06	0.00066	0.0169	-0.255	4.7	0.101	0.153	0.0733	5.19	0.759	1	0.0652	4.94	0.561	0.617	-0.224	4.37	0.274	0.394
ENSG00000041988.15	THAP3	protein_coding	4072	56.77	0.723	3.52	3e-05	0.000265	0.039	3.28	0.822	0.973	-0.528	3.52	0.00152	0.00368	0.137	3.6	0.573	1	0.638	3.74	1.67e-06	4.26e-06	0.473	3.06	0.051	0.103
ENSG00000007923.15	DNAJC11	protein_coding	5083	46.6	-0.154	5.08	0.327	0.48	0.211	5.37	0.176	0.539	0.85	5.97	1.09e-08	7.18e-08	-0.00687	7.01	0.977	1	-0.404	5.84	0.000101	0.000211	0.361	5.52	0.0366	0.0785
ENSG00000171735.18	CAMTA1	protein_coding	10033	48	0.0131	4.97	0.934	0.979	-0.183	4.97	0.247	0.628	-1.2	4.81	1.51e-14	2.32e-13	0.25	4.42	0.299	1	-0.25	5.07	0.023	0.0342	0.311	4.75	0.101	0.179
ENSG00000049245.12	VAMP3	protein_coding	2760	42.77	-0.0536	5.62	0.729	0.837	-0.0422	5.76	0.785	0.96	-0.0275	5.68	0.854	0.903	0.0614	5.55	0.796	1	-0.108	6.16	0.29	0.344	0.308	5.63	0.0723	0.137
ENSG00000049246.14	PER3	protein_coding	8099	40.53	0.871	3.54	5.11e-07	7.58e-06	-0.0306	3.14	0.861	0.986	0.733	3.3	9.16e-06	3.57e-05	-0.0654	3	0.792	1	-0.0616	2.42	0.719	0.766	0.431	2.07	0.158	0.256
ENSG00000049249.8	TNFRSF9	protein_coding	6331	43.95	1.49	-2.58	0.274	0.423	1.54	-3.02	0.312	0.693	0	-3.44	1	1	-0.569	-3.63	0.679	1	-0.698	2.21	7.78e-05	0.000164	-1.81	2.05	1.41e-06	1.03e-05
ENSG00000116288.12	PARK7	protein_coding	2397	45.41	0.0548	6.28	0.72	0.829	0.285	6.52	0.0614	0.322	0.373	6.62	0.011	0.0218	0.14	7.1	0.555	1	0.443	6.79	9.2e-06	2.16e-05	0.385	5.96	0.0211	0.05
ENSG00000116285.12	ERRFI1	protein_coding	4186	42.8	-0.191	5.22	0.222	0.363	-0.151	5.36	0.335	0.714	0.378	5.53	0.0113	0.0223	-0.144	5.92	0.545	1	0.326	4.42	0.00676	0.011	0.225	3.76	0.281	0.403
ENSG00000200975.1	RNU1-7P	snRNA	164	55.49	0	-2.66	1	1	0	-3.12	1	1	-1.28e-15	-3.44	1	1	0	-3.95	1	1	0.0468	2.54	0.778	0.818	-0.766	1.97	0.0381	0.0811
ENSG00000142599.17	RERE	protein_coding	11503	41.9	0.0466	5.76	0.763	0.862	-0.486	5.66	0.00191	0.0361	0.243	5.83	0.102	0.154	0.0407	5.81	0.864	1	-1.37	5.86	1.36e-38	2.66e-37	-1.14	5.66	7.96e-10	9.72e-09
ENSG00000074800.13	ENO1	protein_coding	3958	50.23	0.476	11.6	0.00146	0.00687	0.379	11.4	0.0112	0.117	0.75	11.7	2e-07	1.06e-06	-0.178	11.9	0.45	1	-0.0699	10.1	0.459	0.518	-2.01	9.26	4.14e-37	2.38e-35
ENSG00000236269.1	ENO1-IT1	sense_intronic	744	48.92	-1.56	0.788	7.87e-08	1.46e-06	0.0457	1.41	0.839	0.979	-1.55	0.956	2.24e-11	2.25e-10	-0.552	0.658	0.0604	1	-1.32	1.85	9.63e-12	4.02e-11	-0.379	2.06	0.249	0.368
ENSG00000180758.11	GPR157	protein_coding	5372	50.06	0.52	2.31	0.00907	0.0306	-0.176	2.04	0.381	0.756	0.134	2.7	0.465	0.556	-0.0842	2.51	0.738	1	0.562	4.59	1.8e-06	4.58e-06	0.494	3.91	0.0175	0.0426
ENSG00000049239.12	H6PD	protein_coding	9321	52.29	0.189	3.76	0.263	0.409	-0.278	3.63	0.101	0.416	0.698	4.75	8.41e-06	3.31e-05	0.0174	4.4	0.942	1	0.0304	5.76	0.771	0.812	-0.395	5.16	0.0357	0.077
ENSG00000171621.13	SPSB1	protein_coding	3403	54.29	-0.105	0.618	0.713	0.824	-0.148	0.689	0.576	0.873	0.318	1.64	0.168	0.237	0.033	2.04	0.899	1	0.602	2.35	0.000758	0.00141	0.548	1.78	0.103	0.182
ENSG00000171612.6	SLC25A33	protein_coding	3854	45.5	0.064	4.54	0.69	0.808	0.128	4.69	0.422	0.783	-0.325	4.6	0.0354	0.0614	0.0959	4.93	0.688	1	0.799	4.59	2.15e-11	8.7e-11	0.13	3.63	0.557	0.674
ENSG00000188807.12	TMEM201	protein_coding	6966	59.34	-0.88	2.43	9.92e-06	0.000103	-0.382	2.76	0.0373	0.243	-0.221	3.41	0.193	0.266	0.0162	4.59	0.946	1	-0.642	5.25	3.78e-09	1.25e-08	-0.571	4.94	0.00388	0.0118
ENSG00000171608.15	PIK3CD	protein_coding	6332	51.33	0.535	3.22	0.00262	0.0111	-0.24	2.91	0.182	0.549	1.2	4.39	2.05e-13	2.72e-12	0.0883	4.74	0.712	1	0.519	3.41	0.000217	0.000435	0.929	2.94	9.97e-05	0.000477
ENSG00000231789.2	PIK3CD-AS2	antisense	939	49.65	0.246	1.84	0.252	0.399	0.37	2.01	0.0692	0.342	-0.0128	2.23	0.947	0.978	0.199	2.19	0.437	1	0.771	2.71	4.18e-06	1.02e-05	1.09	2.08	0.000112	0.000527
ENSG00000171603.16	CLSTN1	protein_coding	5559	47.37	-0.0959	5.15	0.542	0.688	-0.554	5.07	0.00049	0.0134	0.79	6.03	1.08e-07	6.02e-07	0.178	6.65	0.452	1	-0.321	6.48	0.00142	0.00254	-0.194	5.98	0.254	0.372
ENSG00000178585.14	CTNNBIP1	protein_coding	3339	51.39	-0.206	4.69	0.197	0.333	0.0547	4.93	0.729	0.939	-0.0969	5.29	0.523	0.613	0.00714	5.48	0.976	1	1.06	4.67	5.59e-19	3.99e-18	0.623	3.68	0.00301	0.00949
ENSG00000162441.11	LZIC	protein_coding	2794	43.89	0.126	4.12	0.442	0.597	-0.127	4.11	0.439	0.796	-0.658	3.91	3.92e-05	0.000133	-0.0939	3.42	0.701	1	-0.442	4.83	8.87e-05	0.000186	-0.0733	4.48	0.709	0.801
ENSG00000173614.13	NMNAT1	protein_coding	4610	46.13	0.757	2.25	0.00017	0.00117	-0.0825	1.91	0.686	0.92	-0.452	1.97	0.0198	0.0367	0.141	1.83	0.589	1	-0.108	4.17	0.377	0.435	-0.521	3.67	0.0268	0.0609
ENSG00000162444.11	RBP7	protein_coding	861	48.33	0.671	-0.259	0.074	0.159	-0.468	-0.751	0.245	0.626	0.205	-0.0261	0.537	0.627	0.119	-0.0665	0.714	1	-0.316	2.16	0.0812	0.109	-0.146	1.93	0.659	0.762
ENSG00000130939.18	UBE4B	protein_coding	9128	44.12	0.306	6.46	0.0446	0.108	-0.25	6.33	0.104	0.424	1.09	7.05	8.07e-14	1.13e-12	-0.114	7.54	0.628	1	-0.857	5.84	1.89e-16	1.14e-15	-0.521	5.55	0.00364	0.0112
ENSG00000054523.16	KIF1B	protein_coding	17693	41.99	0.0174	7.02	0.908	0.964	-0.453	6.95	0.0032	0.0509	0.917	7.44	2.96e-10	2.53e-09	-0.0116	7.22	0.961	1	-0.277	7.09	0.00482	0.008	-0.218	6.56	0.183	0.289
ENSG00000142657.20	PGD	protein_coding	2966	47.69	0.292	7.6	0.0528	0.123	0.149	7.62	0.326	0.705	0.679	8.03	2.94e-06	1.26e-05	-0.00788	8.81	0.973	1	-0.0785	6.02	0.446	0.504	-0.325	5.39	0.0729	0.138
ENSG00000160049.11	DFFA	protein_coding	6622	48.52	0.188	6.71	0.216	0.355	0.0986	6.78	0.517	0.843	-0.19	6.91	0.198	0.272	-0.132	7.2	0.577	1	0.3	8.35	0.00177	0.00313	0.293	7.59	0.0617	0.12
ENSG00000203469.2	RP5-1113E3.3	antisense	467	49.62	0	-2.66	1	1	0	-3.12	1	1	0	-3.44	1	1	0	-3.95	1	1	-0.872	3.03	3.08e-09	1.03e-08	-1.82	2.8	5.2e-08	4.86e-07
ENSG00000142655.12	PEX14	protein_coding	2995	45.03	0.221	3.39	0.203	0.341	0.501	3.64	0.00291	0.0481	1.12	4.19	1.82e-12	2.12e-11	0.234	4.79	0.329	1	-0.103	3.81	0.426	0.485	0.305	3.43	0.168	0.269
ENSG00000130940.14	CASZ1	protein_coding	11336	56.73	-0.0943	0.879	0.725	0.834	0.22	1.06	0.369	0.745	1.11	2.58	1.53e-07	8.29e-07	0.0381	3.28	0.877	1	-0.487	3.35	0.000456	0.000874	0.511	3.28	0.0355	0.0766
ENSG00000120948.15	TARDBP	protein_coding	6071	43.58	-0.739	5.64	2.13e-06	2.68e-05	-0.373	5.91	0.0164	0.147	-0.521	5.85	0.000524	0.0014	0.608	5.35	0.011	1	-2.18	6.31	3.25e-94	2.76e-92	-0.962	6.28	2.98e-08	2.91e-07
ENSG00000116649.9	SRM	protein_coding	1898	59.88	-0.415	3.82	0.014	0.0433	-0.277	4.06	0.0933	0.4	0.406	4.98	0.00872	0.0177	0.146	5.92	0.54	1	-2.27	6.43	3.38e-101	3.46e-99	-1.18	6.39	2.49e-11	3.64e-10
ENSG00000171824.13	EXOSC10	protein_coding	6003	46.38	-0.182	5.88	0.236	0.38	0.0412	6.1	0.789	0.961	-0.159	6.19	0.284	0.37	0.0333	6.83	0.888	1	-0.295	6.15	0.00384	0.00648	-0.0587	5.68	0.736	0.821
ENSG00000198793.12	MTOR	protein_coding	12119	44.54	0.0545	6.68	0.719	0.829	-0.18	6.71	0.239	0.619	0.932	7.34	1.61e-10	1.44e-09	0.015	7.79	0.949	1	0.173	7.27	0.0777	0.105	0.163	6.58	0.315	0.44
ENSG00000120942.13	UBIAD1	protein_coding	5082	48.21	-0.469	3.72	0.00587	0.0216	0.156	4.09	0.342	0.721	-0.0642	4.31	0.682	0.759	0.00209	5.07	0.993	1	-0.28	4.73	0.014	0.0216	-0.172	4.33	0.4	0.529
ENSG00000204624.7	DISP3	protein_coding	6142	52.85	-0.236	1.22	0.337	0.491	0.322	1.58	0.142	0.49	0.144	2.15	0.481	0.572	0.0628	2.82	0.801	1	0.086	-1.02	0.87	0.898	0.542	-0.682	0.622	0.73
ENSG00000116661.9	FBXO2	protein_coding	2333	61.17	0.65	3.22	0.000259	0.00165	0.192	3.15	0.274	0.655	-0.365	3.37	0.031	0.0545	0.237	3.46	0.334	1	1.11	1.16	1.25e-05	2.89e-05	1.78	0.525	0.000942	0.00344
ENSG00000132879.13	FBXO44	protein_coding	3527	54.94	0.342	2.95	0.0607	0.137	-0.521	2.64	0.00495	0.0682	-0.269	3.31	0.115	0.171	-0.0184	3.64	0.94	1	-0.458	3.94	0.000275	0.000544	-0.429	3.66	0.0687	0.131
ENSG00000116670.14	MAD2L2	protein_coding	3324	53.91	0.16	6.68	0.29	0.441	0.16	6.8	0.294	0.675	-0.36	6.92	0.0149	0.0286	0.0712	7.51	0.763	1	0.774	5.44	1.19e-12	5.35e-12	0.463	4.57	0.0151	0.0378
ENSG00000162490.6	DRAXIN	protein_coding	7346	53.39	-0.224	3.66	0.188	0.322	-0.361	3.7	0.0321	0.223	0.238	4.56	0.129	0.188	-0.184	5.86	0.437	1	-0.76	1.88	7.17e-05	0.000152	-0.402	1.86	0.341	0.469
ENSG00000177674.15	AGTRAP	protein_coding	2435	54.37	0.318	4.51	0.0485	0.116	0.205	4.59	0.199	0.569	0.202	5.12	0.186	0.258	0.0709	5.55	0.766	1	0.443	4.73	0.000124	0.000255	0.317	4.04	0.124	0.211
ENSG00000177000.10	MTHFR	protein_coding	10214	54.53	0.326	3.3	0.0635	0.141	0.0668	3.27	0.7	0.926	-0.0744	3.79	0.651	0.731	0.102	4.29	0.672	1	0.131	4.63	0.259	0.312	0.122	4.15	0.561	0.677
ENSG00000011021.21	CLCN6	protein_coding	6938	47.79	0.918	3.9	5.83e-08	1.11e-06	-0.117	3.42	0.495	0.833	0.843	4.34	1.13e-07	6.28e-07	0.0438	4.59	0.855	1	-0.421	3.69	0.00127	0.00228	-0.064	3.46	0.784	0.859
ENSG00000199347.1	RNU5E-1	snRNA	120	40	0.196	4.56	0.223	0.364	-2.69	3.84	2.33e-47	1.68e-44	-2.96	3.7	4.05e-55	1.15e-52	-0.0311	1.66	0.907	1	-0.463	9.66	1.07e-06	2.78e-06	0.379	12	0.0118	0.0307
ENSG00000201801.1	RNU5E-4P	snRNA	120	33.33	0.501	2.53	0.00978	0.0325	-3.85	1.47	4.17e-39	2.21e-36	-3.01	1.3	5.4e-23	2e-21	0.193	-0.705	0.612	1	-0.904	6.35	5.75e-19	4.09e-18	0.841	8.75	5.06e-08	4.74e-07
ENSG00000116685.15	KIAA2013	protein_coding	3281	55.79	0.207	4.69	0.195	0.331	0.175	4.82	0.27	0.652	0.192	5.38	0.207	0.283	-0.127	6.26	0.592	1	0.317	5.1	0.00416	0.00698	-0.00805	4.42	0.968	0.993
ENSG00000083444.16	PLOD1	protein_coding	5320	53.54	0.711	5.82	4.35e-06	5.03e-05	-0.0732	5.52	0.638	0.902	0.0877	6.1	0.556	0.644	0.125	6.36	0.599	1	0.467	5.6	1.16e-05	2.68e-05	0.599	4.93	0.00103	0.00371
ENSG00000116688.16	MFN2	protein_coding	4973	51.12	-0.407	5.39	0.009	0.0304	0.0667	5.72	0.666	0.914	0.243	6.25	0.102	0.154	-0.0804	7.23	0.734	1	0.0791	6.72	0.427	0.486	-0.256	6.03	0.138	0.23
ENSG00000116691.10	MIIP	protein_coding	2821	55.62	0.279	4.08	0.0911	0.186	0.184	4.18	0.258	0.639	-0.224	4.49	0.154	0.22	-0.0585	5.24	0.806	1	0.793	4.78	8.6e-12	3.61e-11	0.42	3.91	0.043	0.0897
ENSG00000120949.14	TNFRSF8	protein_coding	3738	50.55	-0.767	2.36	0.000125	0.000893	0.206	2.88	0.253	0.634	0.733	3.73	1.26e-05	4.78e-05	0.0107	5.24	0.964	1	-1.37	-1.37	0.0299	0.0436	-3.94	-0.778	0.106	0.186
ENSG00000028137.16	TNFRSF1B	protein_coding	3766	55.42	0.642	0.0963	0.0553	0.127	1.08	0.568	0.000229	0.00733	0.71	1.17	0.0102	0.0203	-0.248	1.63	0.351	1	-1.34	0.35	1.26e-05	2.9e-05	1.82	0.629	0.00208	0.00688
ENSG00000048707.13	VPS13D	protein_coding	20023	42.34	0.0207	5.91	0.893	0.952	-0.31	5.86	0.046	0.273	0.51	6.15	0.000541	0.00144	-0.00925	6.04	0.969	1	0.391	6.44	0.000111	0.000231	0.142	5.67	0.407	0.535
ENSG00000162496.8	DHRS3	protein_coding	3036	51.31	0.135	3.24	0.445	0.6	-0.246	3.15	0.161	0.518	-0.656	3.37	8.67e-05	0.000274	-0.0988	3.93	0.683	1	0.832	4.19	4.2e-11	1.66e-10	0.37	3.32	0.103	0.182
ENSG00000162493.16	PDPN	protein_coding	3707	45.38	-0.44	4.77	0.00591	0.0217	0.123	5.14	0.433	0.792	-0.00905	5.2	0.952	0.982	-0.093	6.03	0.695	1	-0.715	4.44	1.37e-09	4.71e-09	-0.187	4.21	0.357	0.485
ENSG00000116731.22	PRDM2	protein_coding	10923	43.44	-0.291	4.34	0.0743	0.159	-0.707	4.3	1.68e-05	0.000789	0.0154	4.61	0.92	0.956	0.00397	4.21	0.987	1	-1.35	5.05	7.96e-34	1.27e-32	-0.605	4.97	0.00158	0.00541
ENSG00000189337.15	KAZN	protein_coding	12644	45.46	0.026	2.3	0.896	0.955	-0.264	2.25	0.175	0.539	0.775	3.13	8.26e-06	3.25e-05	0.0975	3.08	0.693	1	-0.758	4.3	2.42e-10	8.94e-10	-0.26	4.11	0.222	0.336
ENSG00000171729.13	TMEM51	protein_coding	2240	48.41	0.469	1.92	0.0271	0.0732	-0.147	1.69	0.49	0.831	0.225	2.31	0.242	0.323	-0.122	2.62	0.627	1	-0.52	2.18	0.00346	0.00587	-0.99	1.98	0.00781	0.0216
ENSG00000142621.19	FHAD1	protein_coding	12805	47.42	-0.846	0.727	0.0023	0.01	0.393	0.989	0.111	0.437	-0.657	1.11	0.0054	0.0115	0.0589	0.448	0.844	1	0.313	2.23	0.0822	0.11	0.969	1.72	0.0111	0.029
ENSG00000228140.1	RP3-467K16.4	lincRNA	5178	48.74	-0.0662	-1.46	0.917	0.969	-1.76	-2.16	0.024	0.185	-1.56	-2.04	0.0167	0.0315	0.813	-2.54	0.223	1	-1.61	1.99	1.04e-17	6.83e-17	-1.52	2.21	5.37e-05	0.000275
ENSG00000142634.12	EFHD2	protein_coding	2531	56.77	-0.434	3.06	0.0161	0.0481	0.201	3.52	0.237	0.616	-0.149	3.88	0.36	0.45	0.19	4.54	0.429	1	-0.283	5.43	0.00822	0.0132	-0.152	4.98	0.421	0.549
ENSG00000132906.17	CASP9	protein_coding	5269	48.7	-0.185	3.83	0.271	0.42	0.1	4.05	0.542	0.856	-0.189	4.26	0.23	0.309	0.133	4.61	0.58	1	0.567	3.5	4.4e-05	9.55e-05	0.478	2.87	0.056	0.111
ENSG00000116138.12	DNAJC16	protein_coding	8563	44.67	0.0433	4.73	0.786	0.879	-0.0932	4.77	0.558	0.864	0.00547	4.91	0.971	0.997	0.0151	4.85	0.95	1	-0.47	4.94	2.46e-05	5.48e-05	-0.36	4.58	0.0687	0.131
ENSG00000116771.5	AGMAT	protein_coding	2500	49.63	-0.478	2.43	0.0149	0.0454	0.121	2.79	0.505	0.837	-0.843	2.69	2.12e-06	9.35e-06	0.0533	2.96	0.83	1	-0.22	2.61	0.173	0.216	-0.651	2.28	0.046	0.0948
ENSG00000197312.11	DDI2	protein_coding	12136	42.4	-0.289	5.36	0.0645	0.143	-0.446	5.41	0.00454	0.0642	-0.442	5.36	0.00354	0.00788	-0.0497	4.94	0.835	1	-0.2	6.75	0.0439	0.0621	-0.184	6.2	0.274	0.395
ENSG00000116786.11	PLEKHM2	protein_coding	4122	52	0.208	4.46	0.199	0.335	0.11	4.51	0.494	0.832	0.346	5.15	0.0235	0.0425	0.2	5.97	0.399	1	0.127	5.43	0.235	0.286	0.0428	4.84	0.821	0.888
ENSG00000162458.12	FBLIM1	protein_coding	4716	53.53	0.0142	4.65	0.929	0.976	0.0853	4.8	0.591	0.879	0.327	5.48	0.0307	0.0541	-0.0952	6.52	0.688	1	0.37	4.19	0.00269	0.00464	0.204	3.59	0.366	0.494
ENSG00000179743.4	FLJ37453	antisense	2473	50.48	0.281	1.49	0.223	0.364	-0.203	1.33	0.371	0.748	-0.353	1.72	0.0912	0.14	0.0942	1.47	0.726	1	0.0282	3.89	0.825	0.859	0.00331	3.41	0.989	1
ENSG00000065526.10	SPEN	protein_coding	13294	42.99	0.192	5.99	0.21	0.349	-0.814	5.7	2.49e-07	1.94e-05	-0.154	5.91	0.303	0.39	-0.1	5.5	0.674	1	-1.41	9.14	3.41e-48	9.69e-47	-1.28	8.82	5.02e-16	1.12e-14
ENSG00000116809.11	ZBTB17	protein_coding	4240	51.22	0.0383	3.42	0.825	0.905	0.346	3.67	0.0398	0.251	0.0245	3.99	0.879	0.924	0.0867	4.6	0.718	1	0.881	3.68	1.08e-10	4.13e-10	0.427	2.82	0.0908	0.165
ENSG00000184908.17	CLCNKB	protein_coding	2939	59.26	0.373	0.328	0.229	0.371	-0.0886	0.24	0.768	0.955	0.0536	1.04	0.84	0.892	0.166	0.557	0.574	1	3.39	0.379	7.44e-20	5.64e-19	5.68	-0.052	2.53e-23	8.84e-22
ENSG00000142627.12	EPHA2	protein_coding	4159	57.33	0.555	4.03	0.000851	0.00439	-0.0702	3.83	0.673	0.916	0.847	5.03	5.28e-08	3.1e-07	-0.107	5.71	0.654	1	0.985	3.93	7.29e-14	3.63e-13	1.12	3.17	6.5e-07	5.09e-06
ENSG00000142632.16	ARHGEF19	protein_coding	3745	57.33	-0.0233	4.21	0.887	0.948	0.0735	4.42	0.648	0.907	-0.0739	4.89	0.632	0.713	0.137	5.45	0.566	1	1.27	1.25	3.97e-07	1.08e-06	1.56	0.406	0.0218	0.0513
ENSG00000132881.11	RSG1	protein_coding	1545	54.05	0.645	-0.042	0.0651	0.144	0.602	0.0532	0.0639	0.328	0.0323	0.392	0.917	0.953	-0.0754	1.06	0.787	1	0.783	3.09	2.83e-07	7.8e-07	0.267	2.29	0.364	0.492
ENSG00000037637.10	FBXO42	protein_coding	8984	43.85	-0.112	4.63	0.484	0.636	0.0648	4.82	0.683	0.918	0.286	4.96	0.0592	0.0964	0.0399	5.24	0.867	1	0.081	5.07	0.463	0.521	0.0281	4.5	0.885	0.933
ENSG00000055070.16	SZRD1	protein_coding	4747	48.1	-0.212	6.22	0.165	0.291	0.18	6.53	0.238	0.617	0.0223	6.71	0.879	0.924	0.117	7.31	0.621	1	-0.743	6.28	2.58e-13	1.23e-12	-0.205	5.96	0.232	0.348
ENSG00000157191.19	NECAP2	protein_coding	5559	49.4	0.0298	4.82	0.851	0.923	0.0885	4.94	0.574	0.872	-0.0474	5.24	0.754	0.821	-0.146	5.84	0.538	1	0.46	5.11	3.42e-05	7.51e-05	0.26	4.4	0.188	0.295
ENSG00000080947.14	CROCCP3	transcribed_unprocessed_pseudogene	6813	51.27	-0.821	2.67	1.66e-05	0.000159	-0.0601	3.07	0.734	0.941	-1.68	2.75	3.32e-21	1.05e-19	-0.24	1.96	0.356	1	-0.197	3.99	0.116	0.151	-0.374	3.6	0.114	0.197
ENSG00000261135.1	RP4-798A10.7	lincRNA	1110	41.26	0.36	1.54	0.113	0.219	-0.403	1.26	0.0799	0.37	-0.319	1.11	0.15	0.215	0.219	0.441	0.469	1	0.389	1.2	0.117	0.152	0.53	0.795	0.214	0.326
ENSG00000233421.4	RP5-875O13.1	lincRNA	2068	59.2	-0.545	1.08	0.0322	0.0837	-0.661	1.14	0.00517	0.07	-2.66	0.701	6.41e-27	3.35e-25	0.352	1.25	0.201	1	-3.65	10.8	2.41e-265	1.66e-262	0.0521	12.1	0.729	0.817
ENSG00000219481.10	NBPF1	protein_coding	12212	43.99	0.0647	4.69	0.685	0.804	-0.196	4.68	0.219	0.594	-1.03	4.43	7.87e-11	7.29e-10	-0.144	3.84	0.553	1	-0.0204	5.74	0.845	0.877	0.338	5.26	0.0574	0.114
ENSG00000215908.7	CROCCP2	transcribed_unprocessed_pseudogene	2029	53.58	0.117	1.1	0.64	0.768	0.221	1.26	0.343	0.721	-0.604	1.36	0.00726	0.015	-0.672	1.49	0.0128	1	0.403	3.93	0.00165	0.00293	-0.168	3.23	0.496	0.62
ENSG00000058453.16	CROCC	protein_coding	8871	49.14	0.167	3.26	0.342	0.497	0.301	3.43	0.0782	0.366	0.903	4.29	1.87e-08	1.18e-07	0.0457	4.99	0.848	1	-0.0982	4.24	0.416	0.475	-0.014	3.84	0.949	0.98
ENSG00000207389.1	RNU1-4	snRNA	164	54.27	0.946	1.88	1.1e-05	0.000112	-8.55	0.341	3.26e-43	2.07e-40	-9.96	0.12	4.49e-85	2.64e-82	-1.28e-15	-3.95	1	1	8.09	0.973	4.37e-31	6.14e-30	0	-1.64	1	1
ENSG00000228549.3	RP11-108M9.3	lincRNA	2963	59.12	-0.729	0.741	0.00914	0.0308	-0.77	0.824	0.00243	0.0427	-2.25	0.594	7.65e-19	1.93e-17	-0.238	1.13	0.392	1	-0.335	0.917	0.187	0.232	5.09	2.76	7.09e-95	1.52e-92
ENSG00000238142.1	RP11-108M9.4	lincRNA	508	56.83	0.00945	1.13	0.97	1	-1.12	0.745	1.76e-05	0.000819	-1.55	0.941	6.84e-11	6.43e-10	-0.137	0.456	0.648	1	1.44	-2.46	0.298	0.354	-1.28e-15	-1.64	1	1
ENSG00000117122.13	MFAP2	protein_coding	2915	62.61	-0.324	5.02	0.0399	0.0993	0.0702	5.42	0.652	0.909	-0.309	5.65	0.0404	0.0688	-0.00958	6.32	0.968	1	-0.599	3.07	4.29e-05	9.33e-05	0.191	3.02	0.451	0.578
ENSG00000159363.17	ATP13A2	protein_coding	5253	57.23	-0.387	3.81	0.0219	0.0615	-0.102	4.08	0.534	0.852	1.07	5.46	3e-12	3.35e-11	0.113	6.43	0.633	1	0.244	6.09	0.0176	0.0267	-0.0152	5.4	0.933	0.968
ENSG00000117118.9	SDHB	protein_coding	2462	43.51	-0.0433	5.95	0.778	0.873	0.281	6.23	0.0666	0.335	-0.0523	6.03	0.724	0.795	0.174	6.25	0.463	1	0.702	6.44	6.56e-12	2.78e-11	0.4	5.43	0.0211	0.05
ENSG00000117115.12	PADI2	protein_coding	5984	51.75	0.441	2.17	0.0309	0.0811	-0.0137	2.02	0.946	1	0.65	3.04	0.000357	0.000989	0.0976	3.48	0.689	1	1.01	2.73	1.98e-09	6.71e-09	1.12	1.9	0.000359	0.00146
ENSG00000142619.4	PADI3	protein_coding	3189	51.48	0.707	1.49	0.00234	0.0101	-0.356	1.01	0.144	0.493	0.341	2	0.104	0.157	-0.184	0.576	0.533	1	4.1	-0.765	7.92e-11	3.07e-10	4.2	-1.18	0.000216	0.000938
ENSG00000179051.13	RCC2	protein_coding	4126	51.68	-0.733	7.86	1.21e-06	1.62e-05	-0.488	8.04	0.00139	0.0289	0.29	8.66	0.0458	0.0768	-0.196	9.41	0.407	1	0.0187	7.83	0.846	0.878	-0.551	7.07	0.000748	0.0028
ENSG00000074964.16	ARHGEF10L	protein_coding	7817	54.36	-0.404	4.12	0.0144	0.0441	0.0742	4.45	0.644	0.905	-0.344	4.75	0.0263	0.0471	0.0276	5.33	0.908	1	0.933	3.36	1.09e-10	4.17e-10	0.781	2.55	0.00454	0.0134
ENSG00000117154.11	IGSF21	protein_coding	3085	49.91	0.278	1.78	0.203	0.34	0.214	1.84	0.307	0.689	2.05	3.72	3.17e-29	1.98e-27	0.0599	4.25	0.803	1	-0.353	-0.71	0.449	0.508	4.64	0.0809	9.42e-18	2.41e-16
ENSG00000179023.8	KLHDC7A	protein_coding	5145	57.76	-0.258	3.74	0.127	0.24	-0.0345	3.99	0.834	0.977	-0.389	4.33	0.014	0.0269	-0.403	5.7	0.0905	1	1.46	-2.16	0.205	0.253	-1.07	-1.55	0.669	0.769
ENSG00000159423.16	ALDH4A1	protein_coding	3689	55.04	-0.103	3.36	0.553	0.698	0.00838	3.54	0.961	1	-0.217	3.96	0.18	0.252	0.0301	4.23	0.9	1	0.214	2.11	0.25	0.303	-1.05	1.6	0.0154	0.0383
ENSG00000169991.10	IFFO2	protein_coding	6188	54.33	0.231	2.21	0.253	0.399	0.257	2.35	0.182	0.549	0.739	3.36	3.19e-05	0.000111	-0.212	4.06	0.38	1	0.573	3.79	1.43e-05	3.28e-05	0.224	3.12	0.367	0.496
ENSG00000127481.14	UBR4	protein_coding	24675	43.74	-0.229	7.46	0.128	0.241	-0.709	7.41	4.26e-06	0.00024	1.15	8.3	1.96e-15	3.37e-14	0.0391	8.97	0.868	1	-0.207	7.94	0.0312	0.0455	0.185	7.45	0.24	0.358
ENSG00000127463.13	EMC1	protein_coding	10650	46.63	-0.39	4.89	0.0142	0.0437	-0.321	5.02	0.0423	0.259	0.498	5.66	0.000849	0.00216	-0.101	6.55	0.668	1	0.339	6.44	0.000785	0.00146	-0.0815	5.65	0.641	0.746
ENSG00000053372.4	MRTO4	protein_coding	2822	53.49	-1.25	5	8.68e-15	6.93e-13	0.0675	5.65	0.663	0.913	-1.09	5.49	1.1e-12	1.33e-11	-0.0499	6.49	0.833	1	0.12	5.85	0.251	0.303	-0.0169	5.21	0.927	0.964
ENSG00000053371.12	AKR7A2	protein_coding	1781	52.87	0.283	4.92	0.0736	0.158	0.0687	4.91	0.663	0.913	-0.454	5.06	0.00306	0.00689	0.0329	5.31	0.89	1	0.923	5.55	2.28e-17	1.46e-16	0.578	4.55	0.00213	0.007
ENSG00000200403.1	RNU6-1099P	snRNA	107	40.19	-0.86	-1.97	0.326	0.479	-0.0559	-2.02	0.937	1	-0.641	-2.49	0.401	0.493	0.208	-2.49	0.751	1	-1.12	0.882	1.29e-05	2.98e-05	2.47	2.16	3.43e-21	1.07e-19
ENSG00000040487.12	PQLC2	protein_coding	2686	54.93	0.284	2.49	0.144	0.263	0.237	2.59	0.205	0.575	-0.00871	3.06	0.961	0.989	-0.0757	3.82	0.755	1	0.315	4.01	0.0128	0.0199	-0.0662	3.38	0.78	0.856
ENSG00000077549.17	CAPZB	protein_coding	3238	49.21	0.203	6.7	0.18	0.312	0.333	6.86	0.0284	0.205	0.215	7.08	0.143	0.207	0.33	7.26	0.163	1	-1.18	5.5	4.01e-28	4.88e-27	-0.376	5.35	0.0403	0.085
ENSG00000173436.13	MINOS1	protein_coding	5227	42.96	-0.576	2.08	0.00604	0.022	-0.733	2.1	0.000261	0.00818	-0.831	2.05	1.35e-05	5.07e-05	0.0076	2.1	0.977	1	-0.745	3.52	2.77e-08	8.44e-08	-0.541	3.34	0.0283	0.0636
ENSG00000158747.13	NBL1	protein_coding	3465	56.98	-1.01	-1.21	0.0667	0.147	0.807	-0.719	0.0546	0.302	0.477	-0.0168	0.216	0.293	0.254	0.945	0.37	1	0.901	2.1	3.27e-06	8.06e-06	1.51	1.54	6.62e-06	4.22e-05
ENSG00000162542.13	TMCO4	protein_coding	4054	48.92	-0.109	1.86	0.609	0.744	0.116	2.05	0.564	0.868	0.438	2.71	0.0172	0.0323	0.0754	2.53	0.765	1	0.954	2.59	3.25e-08	9.84e-08	0.569	1.76	0.0851	0.157
ENSG00000169914.5	OTUD3	protein_coding	6767	41.28	0.513	5.21	0.00106	0.00527	-0.14	4.99	0.374	0.749	0.505	5.11	0.000787	0.00202	-0.125	4.26	0.605	1	0.238	5.99	0.0215	0.0322	0.138	5.29	0.435	0.563
ENSG00000162543.5	UBXN10	protein_coding	5571	47.24	0.251	0.939	0.337	0.491	-0.099	0.869	0.694	0.923	-1.41	0.639	2.03e-08	1.27e-07	0.456	0.574	0.122	1	0	-2.55	1	1	0	-1.64	1	1
ENSG00000158816.15	VWA5B1	protein_coding	6377	50.36	-0.276	-0.195	0.457	0.611	0.982	0.107	0.00201	0.0373	-0.03	0.288	0.923	0.958	-0.00787	0.305	0.98	1	-1.65	0.92	6.02e-11	2.36e-10	1.31	1.29	0.00298	0.0094
ENSG00000162545.5	CAMK2N1	protein_coding	2615	57.6	-0.343	1.15	0.17	0.298	-0.872	1.03	0.000334	0.00985	-1.46	1.22	8.17e-11	7.54e-10	-0.318	0.87	0.265	1	-1.14	3.09	9.28e-15	4.96e-14	-0.156	3.19	0.538	0.657
ENSG00000090432.6	MUL1	protein_coding	2438	47.52	0.452	3.41	0.00966	0.0323	-0.0201	3.26	0.908	0.997	0.882	4.13	4.22e-08	2.53e-07	0.00949	5.22	0.968	1	0.77	4.64	9.47e-11	3.64e-10	0.179	3.68	0.402	0.531
ENSG00000158825.5	CDA	protein_coding	963	48.54	0.542	0.479	0.0689	0.15	-0.0735	0.233	0.805	0.966	1.29	1.6	1.06e-07	5.94e-07	0.292	1.58	0.274	1	0.15	0.484	0.62	0.673	1.92	0.659	4.23e-06	2.8e-05
ENSG00000158828.5	PINK1	protein_coding	4836	50.78	0.561	3.29	0.00147	0.00691	0.373	3.28	0.0315	0.22	0.667	4	4.4e-05	0.000148	-0.0824	4.42	0.732	1	1.3	5.59	3.48e-32	5.17e-31	0.959	4.49	1.97e-07	1.68e-06
ENSG00000117242.7	PINK1-AS	antisense	4443	49.29	-0.104	1.86	0.626	0.757	0.162	2.07	0.417	0.782	-0.0181	2.43	0.923	0.958	0.0547	3.07	0.825	1	-0.86	2.59	1.05e-07	3.03e-07	-0.784	2.51	0.0137	0.0348
ENSG00000244038.9	DDOST	protein_coding	2721	50.61	0.282	7.22	0.0619	0.139	0.0645	7.22	0.671	0.915	0.203	7.58	0.164	0.232	-0.069	8.12	0.77	1	1.13	7.51	3.1e-30	4.19e-29	0.739	6.34	5.55e-06	3.58e-05
ENSG00000117245.12	KIF17	protein_coding	4470	52.54	0.745	1.93	0.000517	0.00293	0.045	1.64	0.835	0.977	0.965	2.9	4.18e-07	2.1e-06	0.158	2.37	0.534	1	1.07	3.74	4.15e-15	2.28e-14	0.498	2.79	0.0533	0.107
ENSG00000189410.11	SH2D5	protein_coding	4423	61.39	0.0373	2.07	0.857	0.927	0.176	2.33	0.366	0.742	-0.358	2.61	0.0531	0.0875	0.0878	2.96	0.723	1	0.876	3.35	1.24e-09	4.31e-09	1.14	2.72	7.34e-06	4.63e-05
ENSG00000127483.17	HP1BP3	protein_coding	7442	41.17	0.113	6.32	0.461	0.615	-0.181	6.31	0.238	0.617	0.3	6.33	0.0414	0.0704	-0.132	5.85	0.577	1	-0.729	7.51	7.67e-14	3.81e-13	-0.295	7.11	0.0665	0.128
ENSG00000075151.19	EIF4G3	protein_coding	8535	39.36	-0.0344	6.58	0.821	0.902	-0.318	6.57	0.0383	0.246	0.483	6.59	0.000973	0.00245	-0.0565	6.12	0.812	1	-1.42	7.02	1.24e-45	3.25e-44	-1.18	6.75	3.58e-12	5.69e-11
ENSG00000117298.14	ECE1	protein_coding	7265	52.19	-0.25	3.97	0.135	0.25	-0.474	3.97	0.00435	0.0628	0.546	5.04	0.00039	0.00107	-0.0645	5.86	0.786	1	0.197	5.25	0.0693	0.0947	0.444	4.73	0.0178	0.0432
ENSG00000142794.18	NBPF3	protein_coding	6812	43.05	-0.279	4.69	0.0813	0.171	-0.00375	4.91	0.981	1	-0.174	4.81	0.255	0.337	0.221	4.51	0.358	1	0.691	4.81	2.39e-09	8.06e-09	0.168	3.91	0.418	0.547
ENSG00000162551.13	ALPL	protein_coding	3007	51.63	0.167	5.5	0.281	0.431	-0.131	5.47	0.401	0.772	0.9	6.51	1.17e-09	8.96e-09	-0.121	7.17	0.609	1	-0.137	1.23	0.555	0.611	0.158	1.05	0.735	0.82
ENSG00000076864.19	RAP1GAP	protein_coding	5755	56.63	0.0959	2.32	0.629	0.759	0.256	2.56	0.174	0.536	0.0649	3.09	0.715	0.787	0.213	3.38	0.386	1	-0.0727	2.62	0.652	0.703	0.289	2.37	0.337	0.465
ENSG00000090686.15	USP48	protein_coding	9497	41.84	-0.0743	6.26	0.627	0.758	-0.0298	6.39	0.846	0.981	-0.239	6.19	0.108	0.162	0.0611	5.54	0.797	1	-0.224	6.23	0.0273	0.0401	-0.333	5.68	0.056	0.111
ENSG00000142798.16	HSPG2	protein_coding	17666	56.09	0.184	4.72	0.25	0.396	-0.578	4.49	0.000373	0.0108	1.07	6.07	1.19e-12	1.43e-11	-0.0692	6.61	0.77	1	0.0178	4.35	0.881	0.909	0.521	3.98	0.0152	0.0378
ENSG00000218510.5	LINC00339	lincRNA	1424	47.63	0.248	3.21	0.162	0.287	-0.343	3.02	0.0537	0.299	-0.72	3.09	2.27e-05	8.13e-05	0.195	2.7	0.436	1	0.555	2.79	0.000626	0.00118	1.04	2.29	0.000191	0.000847
ENSG00000070831.15	CDC42	protein_coding	3598	41.82	0.0929	7.99	0.536	0.683	0.0796	8.1	0.598	0.883	0.364	7.99	0.0122	0.0239	-0.0183	7.97	0.938	1	0.188	7.68	0.0526	0.0735	0.261	6.95	0.0998	0.178
ENSG00000184677.16	ZBTB40	protein_coding	8992	42.7	0.316	5.01	0.0455	0.11	0.191	5.05	0.223	0.598	0.89	5.35	3.01e-09	2.16e-08	-0.0102	5.98	0.966	1	0.082	5.66	0.437	0.496	-0.299	4.99	0.111	0.193
ENSG00000070886.10	EPHA8	protein_coding	5358	56.79	-0.445	0.877	0.0972	0.195	0.224	1.31	0.333	0.712	-0.119	1.8	0.581	0.667	0.323	1.98	0.213	1	0.062	3	0.678	0.727	0.577	2.71	0.0274	0.0619
ENSG00000133216.16	EPHB2	protein_coding	12516	51.95	-0.0689	2.93	0.707	0.82	-0.234	2.94	0.191	0.558	1.06	4.34	9.06e-11	8.29e-10	0.144	4.87	0.546	1	0.744	4.75	1.33e-10	5.02e-10	0.84	4.08	2.35e-05	0.000131
ENSG00000004487.15	KDM1A	protein_coding	5435	39.16	-0.275	8.28	0.0665	0.147	0.0478	8.53	0.751	0.949	1.64	8.71	2.22e-29	1.4e-27	-0.0483	9	0.838	1	0.0578	7.36	0.554	0.61	-0.36	6.55	0.0287	0.0644
ENSG00000169641.13	LUZP1	protein_coding	9658	43.28	-0.125	5.81	0.419	0.573	-0.241	5.87	0.12	0.453	0.574	6.23	9.68e-05	0.000303	-0.0809	6.66	0.733	1	-0.401	5.29	0.000201	0.000405	-0.426	4.87	0.0256	0.0585
ENSG00000179546.4	HTR1D	protein_coding	2835	48.75	-0.603	-1.14	0.256	0.402	0.91	-0.75	0.0329	0.226	-0.808	-0.997	0.0756	0.119	-0.137	-0.0982	0.676	1	-1.34	1.2	7.68e-09	2.47e-08	-1.51	1.4	0.00192	0.00641
ENSG00000261326.2	LINC01355	lincRNA	5444	36	-0.31	3.93	0.0639	0.142	-0.0854	4.09	0.602	0.886	-0.882	3.52	2.33e-07	1.23e-06	-0.123	1.09	0.668	1	-0.164	3.26	0.252	0.305	0.477	2.99	0.0393	0.0832
ENSG00000125944.18	HNRNPR	protein_coding	8676	38.85	-0.458	7.82	0.00238	0.0103	-0.019	8.13	0.9	0.995	-0.0607	7.8	0.678	0.755	0.085	7.21	0.719	1	-0.97	7.75	2.26e-23	2.15e-22	-0.684	7.37	2.04e-05	0.000116
ENSG00000125945.14	ZNF436	protein_coding	4392	46	0.642	2.32	0.00124	0.00599	0.116	2.15	0.556	0.863	-0.541	2.05	0.00471	0.0102	0.227	1.63	0.393	1	0.792	3.82	3.26e-09	1.09e-08	0.147	2.91	0.561	0.677
ENSG00000249087.6	ZNF436-AS1	antisense	2655	51.57	0.904	0.701	0.00142	0.00673	-0.194	0.19	0.518	0.843	-0.191	0.773	0.474	0.565	-0.0319	-0.378	0.927	1	0.807	1.88	7.89e-05	0.000166	0.932	1.28	0.0119	0.0309
ENSG00000088280.18	ASAP3	protein_coding	4988	49.67	-0.0472	4.97	0.765	0.863	0.074	5.14	0.637	0.901	0.523	5.8	0.000461	0.00124	0.243	6.26	0.306	1	1.1	4.16	7.36e-18	4.86e-17	0.763	3.2	0.00071	0.00267
ENSG00000007968.6	E2F2	protein_coding	5457	51.66	-1.7	1.98	3.62e-14	2.64e-12	0.256	2.8	0.16	0.518	0.248	3.37	0.147	0.212	-0.000131	4.42	1	1	0.674	5.93	1.24e-10	4.71e-10	0.705	5.15	7.01e-05	0.000349
ENSG00000117318.8	ID3	protein_coding	1797	57.27	-0.666	5.83	1.67e-05	0.000159	0.426	6.49	0.00517	0.07	-0.342	6.52	0.0214	0.0392	-0.123	7.25	0.604	1	0.654	4.66	2.68e-08	8.18e-08	0.565	3.89	0.00687	0.0193
ENSG00000142676.12	RPL11	protein_coding	1987	46.18	0.231	9.56	0.123	0.233	0.172	9.57	0.252	0.633	0.178	9.48	0.219	0.297	-0.0793	9.39	0.737	1	0.397	8.87	3.18e-05	7.02e-05	-0.435	8.15	0.0045	0.0133
ENSG00000011007.12	TCEB3	protein_coding	5391	45.7	-0.0637	5.68	0.68	0.801	0.0667	5.86	0.665	0.913	-0.123	5.92	0.41	0.502	-0.0554	6.61	0.815	1	-0.291	5.59	0.00577	0.00947	-0.293	5.11	0.111	0.194
ENSG00000236810.5	TCEB3-AS1	antisense	1347	45.68	0.37	2.06	0.0729	0.157	0.0507	1.99	0.802	0.966	-0.276	2	0.153	0.219	-0.0586	1.62	0.825	1	0.939	2.02	3.97e-06	9.69e-06	1.28	1.38	0.00012	0.000561
ENSG00000057757.9	PITHD1	protein_coding	2186	44.59	-0.196	5.27	0.21	0.349	0.00825	5.5	0.958	1	-0.122	5.48	0.417	0.509	-0.0434	5.76	0.855	1	0.377	5.28	0.000572	0.00108	0.916	4.68	6.75e-07	5.26e-06
ENSG00000011009.10	LYPLA2	protein_coding	2196	62.39	-0.0232	5.55	0.881	0.944	0.262	5.91	0.0883	0.389	0.305	6.35	0.0395	0.0674	-0.0697	7.39	0.768	1	0.0254	4.44	0.83	0.864	-0.255	3.92	0.263	0.383
ENSG00000117308.14	GALE	protein_coding	3978	60.1	0.232	2.91	0.203	0.341	-0.284	2.82	0.117	0.447	-0.661	3.15	0.000118	0.000362	0.0127	3.93	0.958	1	1.36	3.79	1.36e-22	1.22e-21	1.09	2.77	1.35e-05	8.05e-05
ENSG00000117305.14	HMGCL	protein_coding	5658	46.84	0.87	4.43	9.37e-08	1.7e-06	-0.0918	4.01	0.577	0.873	0.146	4.38	0.351	0.441	0.127	3.85	0.601	1	1.04	3.94	3.86e-15	2.12e-14	0.202	2.9	0.428	0.557
ENSG00000179163.11	FUCA1	protein_coding	2047	45.7	0.0533	3.14	0.765	0.863	0.145	3.29	0.402	0.772	-0.0615	3.35	0.71	0.783	0.0631	3.27	0.797	1	1.68	4.7	1.79e-41	3.93e-40	1.07	3.32	7.32e-07	5.66e-06
ENSG00000189266.11	PNRC2	protein_coding	2564	43.71	-0.372	6.72	0.0144	0.0443	-0.408	6.84	0.00789	0.093	-0.533	6.74	0.000339	0.000942	-0.14	6.13	0.555	1	0.16	5.82	0.127	0.164	-0.175	5.08	0.338	0.466
ENSG00000188529.14	SRSF10	protein_coding	10277	39.02	-0.666	7.31	1.12e-05	0.000113	-0.0464	7.67	0.76	0.952	-0.312	7.31	0.0341	0.0594	-0.0472	6.67	0.842	1	-0.24	7.78	0.013	0.0201	-0.248	7.16	0.121	0.207
ENSG00000185436.11	IFNLR1	protein_coding	4923	47.37	0.112	2.99	0.537	0.684	0.271	3.16	0.121	0.455	0.183	3.46	0.27	0.354	0.153	3.83	0.527	1	0.213	3.87	0.0982	0.13	-0.0401	3.3	0.866	0.921
ENSG00000001460.17	STPG1	protein_coding	8511	44.09	0.605	2.93	0.000961	0.00486	0.405	2.92	0.0235	0.183	0.669	3.2	7.7e-05	0.000246	0.149	2.77	0.551	1	-0.26	3.33	0.0631	0.087	0.645	3.16	0.00527	0.0153
ENSG00000001461.16	NIPAL3	protein_coding	9404	45	0.526	3.05	0.0036	0.0145	-0.134	2.83	0.459	0.81	0.641	3.42	0.000123	0.000377	0.00903	3.4	0.971	1	0.739	5.84	2.47e-12	1.08e-11	0.69	5.02	0.000112	0.000527
ENSG00000117602.11	RCAN3	protein_coding	7077	42.26	-0.249	4.37	0.126	0.238	-0.348	4.44	0.0317	0.221	-0.202	4.43	0.194	0.268	-0.00594	4.13	0.98	1	0.175	5.37	0.105	0.137	0.189	4.75	0.304	0.428
ENSG00000133226.16	SRRM1	protein_coding	8168	41.76	-0.333	6.57	0.0286	0.0762	-0.611	6.61	7.91e-05	0.00304	0.791	7.04	5.9e-08	3.43e-07	-0.143	7.16	0.546	1	-2	6.65	2.44e-83	1.71e-81	-1.28	6.54	1.73e-13	3.14e-12
ENSG00000169504.14	CLIC4	protein_coding	4495	41.67	-0.058	9.13	0.698	0.814	-0.0294	9.21	0.845	0.981	-0.44	8.88	0.00276	0.00629	-0.107	7.93	0.65	1	0.0331	7.23	0.736	0.78	0.0262	6.55	0.872	0.924
ENSG00000020633.18	RUNX3	protein_coding	4523	54.8	0.0889	-1.96	0.918	0.97	0.32	-2.18	0.694	0.923	1.54	-0.946	0.0161	0.0305	0.0704	-1.47	0.876	1	-7.22	1.97	6.86e-114	8.64e-112	-0.79	2.72	0.0109	0.0285
ENSG00000117614.9	SYF2	protein_coding	3370	43.61	0.418	4.67	0.00893	0.0302	0.114	4.63	0.476	0.822	-0.613	4.33	9.23e-05	0.00029	-0.0252	3.92	0.917	1	-0.185	4.02	0.14	0.179	0.029	3.62	0.894	0.941
ENSG00000117616.17	RSRP1	protein_coding	6804	46.4	-0.302	4.67	0.0587	0.134	-0.202	4.81	0.204	0.574	-0.754	4.76	1.13e-06	5.25e-06	-0.274	4.33	0.256	1	0.00452	5.46	0.966	0.98	-0.239	4.87	0.209	0.32
ENSG00000183726.10	TMEM50A	protein_coding	3410	42.04	-0.29	5.81	0.0601	0.136	0.0497	6.09	0.746	0.947	-0.0844	5.9	0.571	0.658	-0.184	5.8	0.439	1	0.324	5.74	0.00214	0.00375	0.444	5.04	0.0126	0.0324
ENSG00000204178.9	TMEM57	protein_coding	3979	40.69	0.143	3.9	0.39	0.547	0.124	3.99	0.451	0.805	0.349	3.87	0.0275	0.049	-0.113	4.06	0.64	1	0.216	4.54	0.0671	0.092	0.0592	3.89	0.773	0.851
ENSG00000157978.11	LDLRAP1	protein_coding	5397	54.63	-0.229	2.35	0.248	0.393	0.442	2.82	0.0155	0.144	0.444	3.49	0.00981	0.0197	-0.0594	4.54	0.804	1	-0.168	4.67	0.143	0.182	0.0189	4.28	0.926	0.963
ENSG00000117643.14	MAN1C1	protein_coding	9026	48.51	0.185	2	0.377	0.533	-0.0889	1.94	0.663	0.913	0.223	2.59	0.229	0.308	-0.114	2.94	0.644	1	-0.275	2.82	0.074	0.1	0.102	2.58	0.731	0.818
ENSG00000162430.16	SELENON	protein_coding	4424	56.76	-0.559	4.74	0.000494	0.00282	-0.781	4.82	1.26e-06	8.35e-05	0.519	6.01	0.000522	0.00139	-0.136	6.49	0.565	1	-2.05	5.91	3.32e-80	2.21e-78	-0.856	5.9	2.85e-06	1.95e-05
ENSG00000117640.17	MTFR1L	protein_coding	5817	49.43	-0.0914	3.46	0.597	0.734	0.0642	3.62	0.703	0.926	-0.0339	3.98	0.833	0.886	0.00337	4.49	0.989	1	0.715	4.83	5.63e-10	2.01e-09	0.0919	3.95	0.662	0.764
ENSG00000127423.10	AUNIP	protein_coding	2408	42.54	-0.155	4.31	0.342	0.496	0.0994	4.54	0.534	0.852	0.28	4.53	0.0685	0.109	0.122	4.73	0.611	1	0.278	4.71	0.0166	0.0253	0.232	4.03	0.246	0.364
ENSG00000182749.5	PAQR7	protein_coding	3297	51.15	0.744	2.38	0.000173	0.00118	0.3	2.21	0.126	0.464	0.736	3.09	4.44e-05	0.000149	-0.02	3.67	0.935	1	0.0333	3.08	0.821	0.856	0.144	2.71	0.59	0.704
ENSG00000117632.20	STMN1	protein_coding	6261	48.24	-0.586	6.94	0.000114	0.000822	-0.816	6.99	1.44e-07	1.17e-05	0.44	7.79	0.00252	0.0058	-0.0029	8.38	0.99	1	-0.0623	6.9	0.529	0.586	-0.316	6.25	0.0642	0.124
ENSG00000158006.13	PAFAH2	protein_coding	3835	45.67	-0.596	3.69	0.000491	0.00281	0.134	4.1	0.411	0.777	-0.36	4.02	0.0232	0.042	-0.0154	3.97	0.949	1	0.402	3.41	0.0044	0.00735	0.453	2.84	0.0676	0.13
ENSG00000175087.9	PDIK1L	protein_coding	4535	43.1	0.0505	2.88	0.784	0.878	-0.257	2.85	0.155	0.51	-1.25	2.47	6.41e-12	6.87e-11	-0.322	1.44	0.234	1	0.938	4.58	9.02e-15	4.82e-14	0.723	3.66	0.000482	0.0019
ENSG00000142684.7	ZNF593	protein_coding	1956	62.91	0.069	3.24	0.695	0.812	0.197	3.51	0.248	0.629	-0.751	3.47	6.67e-06	2.67e-05	0.0994	4.26	0.68	1	0.8	4.14	2.61e-10	9.59e-10	0.28	3.27	0.243	0.361
ENSG00000142675.17	CNKSR1	protein_coding	4043	55.23	-0.0705	1.84	0.743	0.848	-0.0298	1.98	0.883	0.992	0.474	2.96	0.00995	0.0199	0.0389	3.45	0.874	1	-0.371	0.142	0.259	0.312	0.942	0.225	0.177	0.281
ENSG00000130695.13	CEP85	protein_coding	5422	44.77	0.0494	5.5	0.75	0.853	0.166	5.68	0.283	0.664	0.554	5.97	0.000184	0.000542	0.0382	6.27	0.872	1	0.456	5.63	1.84e-05	4.15e-05	-0.0436	4.78	0.816	0.885
ENSG00000142669.13	SH3BGRL3	protein_coding	1786	61.74	0.162	4.68	0.31	0.463	-0.216	4.69	0.176	0.54	0.45	5.55	0.00293	0.00664	-0.0235	6	0.921	1	-1.83	2.65	1.13e-28	1.4e-27	0.078	3.02	0.759	0.839
ENSG00000158062.20	UBXN11	protein_coding	4704	53.25	-0.426	1.48	0.0658	0.145	-0.225	1.65	0.293	0.674	-0.888	1.84	1.16e-05	4.43e-05	0.385	1.93	0.14	1	-0.678	4.12	3.29e-08	9.95e-08	-0.291	3.94	0.186	0.292
ENSG00000169442.8	CD52	protein_coding	935	54.58	0.902	1.32	0.000202	0.00134	-0.374	0.735	0.149	0.502	-1.11	0.85	6.01e-06	2.43e-05	0.253	0.442	0.401	1	-2.49	-2.38	0.0685	0.0937	-1.64	-1.47	0.643	0.747
ENSG00000176092.13	AIM1L	protein_coding	5871	52.16	0.192	2.65	0.309	0.462	0.542	2.95	0.00258	0.0442	0.271	3.4	0.112	0.168	0.0854	3.45	0.727	1	2.52	0.477	3.38e-14	1.73e-13	3.22	-0.135	3.01e-07	2.48e-06
ENSG00000131914.10	LIN28A	protein_coding	4008	46.58	0.034	10.3	0.82	0.902	0.0211	10.3	0.889	0.993	0.872	10.8	1.52e-09	1.14e-08	-0.199	11.3	0.4	1	-0.703	1.44	0.00117	0.00212	-1.36	1.35	0.01	0.0266
ENSG00000117682.16	DHDDS	protein_coding	5596	45.47	-0.509	4.28	0.00187	0.00844	0.397	4.8	0.0121	0.123	0.314	4.92	0.0393	0.0673	0.0491	5.81	0.836	1	-0.14	4.3	0.243	0.295	-0.416	3.81	0.0621	0.121
ENSG00000198830.10	HMGN2	protein_coding	2509	48.34	-0.829	7.39	4.74e-08	9.22e-07	-0.582	7.58	0.000149	0.00511	-0.778	7.65	1.71e-07	9.19e-07	0.00505	7.83	0.983	1	-0.762	7.94	3.38e-15	1.87e-14	-1.47	7.42	2.08e-19	5.77e-18
ENSG00000117676.13	RPS6KA1	protein_coding	5884	53.51	-0.137	5.19	0.383	0.539	0.065	5.41	0.676	0.917	-0.0956	5.83	0.523	0.614	0.0349	6.51	0.883	1	1.35	5.29	4.85e-33	7.55e-32	0.607	4.11	0.00223	0.00729
ENSG00000117713.17	ARID1A	protein_coding	9246	46.19	-0.317	5.97	0.0397	0.099	-0.807	5.92	2.79e-07	2.13e-05	0.49	6.67	0.000846	0.00216	-0.0566	7.3	0.811	1	-2.08	6.8	8.61e-90	6.74e-88	-1.37	6.69	3.05e-15	6.33e-14
ENSG00000060642.10	PIGV	protein_coding	3382	48.34	1.08	4.02	1.39e-10	5.15e-09	0.0941	3.54	0.579	0.874	0.24	3.98	0.134	0.195	0.219	3.72	0.368	1	1.23	3.34	2.17e-16	1.3e-15	1.01	2.38	0.000127	0.000589
ENSG00000204160.11	ZDHHC18	protein_coding	5436	51.59	0.223	4.17	0.174	0.304	0.0349	4.16	0.831	0.976	0.325	4.83	0.0355	0.0614	0.129	5.71	0.587	1	-0.598	4.88	1e-07	2.88e-07	-0.226	4.61	0.251	0.369
ENSG00000175793.11	SFN	protein_coding	1320	62.8	1.67	2.94	2.57e-18	3.55e-16	0.0373	2.12	0.852	0.983	0.186	2.79	0.314	0.402	-0.092	3.81	0.705	1	1.41	-1.43	0.0456	0.0644	3.15	-1.12	0.00718	0.02
ENSG00000142751.14	GPN2	protein_coding	4979	48.74	-0.334	4.02	0.0438	0.107	0.0257	4.28	0.874	0.989	-0.15	4.53	0.334	0.423	0.000777	5.2	0.997	1	-0.585	5.22	7.63e-08	2.23e-07	-0.818	4.84	4.79e-05	0.000249
ENSG00000198746.12	GPATCH3	protein_coding	2225	50.12	-0.264	2.71	0.159	0.284	0.0761	2.96	0.67	0.915	-0.264	3.2	0.121	0.179	0.218	4.07	0.367	1	0.463	3.34	0.00116	0.0021	-0.178	2.63	0.525	0.646
ENSG00000090273.13	NUDC	protein_coding	2856	48.43	-0.354	4.63	0.0275	0.0738	-0.191	4.8	0.231	0.61	1.07	5.89	7.53e-13	9.32e-12	0.0908	7.01	0.701	1	-1.02	5.93	9.43e-23	8.56e-22	-0.096	5.73	0.58	0.694
ENSG00000175707.8	KDF1	protein_coding	1793	51.28	0.27	3.34	0.123	0.234	0.328	3.48	0.0542	0.301	-0.024	3.75	0.883	0.927	0.188	4.39	0.434	1	1	0.315	0.00249	0.00431	1.87	-0.0585	0.00519	0.0151
ENSG00000253368.3	TRNP1	protein_coding	1976	55.78	-0.371	4.13	0.0244	0.0668	-0.254	4.32	0.118	0.449	-0.971	4.41	8.2e-10	6.45e-09	-0.155	4.89	0.516	1	0.309	2.93	0.0443	0.0626	0.74	2.53	0.00539	0.0156
ENSG00000158246.7	FAM46B	protein_coding	2368	55.49	0.00757	5.11	0.962	0.996	0.0217	5.27	0.889	0.993	0.364	5.95	0.0147	0.0282	-0.0187	7.29	0.937	1	2.6	1.21	1.17e-20	9.34e-20	1.08	-0.103	0.16	0.259
ENSG00000090020.10	SLC9A1	protein_coding	5974	51.71	-0.513	2.1	0.0141	0.0435	-0.217	2.29	0.263	0.645	0.965	3.62	2.56e-08	1.58e-07	-0.154	4.87	0.52	1	-2.23	3.91	2.19e-61	9.22e-60	-2.31	4.02	2.7e-16	6.14e-15
ENSG00000142784.15	WDTC1	protein_coding	6024	46.51	0.173	3.17	0.331	0.485	-0.229	3.07	0.196	0.565	1.75	4.62	1.67e-27	9.12e-26	0.197	5.3	0.408	1	0.27	5.73	0.0102	0.0162	0.339	5.09	0.0582	0.115
ENSG00000186501.14	TMEM222	protein_coding	4476	51.87	-0.456	3.15	0.0108	0.0352	0.384	3.67	0.0224	0.179	-0.241	3.82	0.138	0.201	0.117	4.87	0.624	1	-0.139	4.35	0.242	0.294	0.143	3.98	0.496	0.62
ENSG00000206888.1	RNU6-48P	snRNA	107	45.79	0.155	-1.97	0.854	0.925	-0.0222	-2.23	0.978	1	-1.68	-2.72	0.0636	0.103	0.0854	-3.21	0.929	1	0.535	1.05	0.0443	0.0627	5.04	3.04	5.02e-91	9.98e-89
ENSG00000142765.17	SYTL1	protein_coding	5584	58.24	0.155	1.71	0.481	0.634	-0.0867	1.74	0.683	0.918	-0.922	1.87	5.81e-06	2.35e-05	-0.111	1.6	0.676	1	-1.12	3.13	1.62e-14	8.53e-14	-0.866	3.13	0.00253	0.00814
ENSG00000142733.14	MAP3K6	protein_coding	4951	60.79	0.478	1.95	0.0238	0.0658	0.335	2.07	0.0989	0.412	0.626	2.96	0.000835	0.00213	0.139	3.03	0.575	1	0.335	3.54	0.0138	0.0214	0.0891	2.99	0.732	0.819
ENSG00000181773.6	GPR3	protein_coding	2115	57.99	0.176	1.8	0.419	0.574	-0.257	1.72	0.226	0.602	0.705	2.98	0.000163	0.000487	0.00866	3.43	0.972	1	-0.874	-1.05	0.102	0.135	2	-0.547	0.031	0.0686
ENSG00000158195.10	WASF2	protein_coding	5676	44	0.703	6.22	4.83e-06	5.51e-05	-0.396	5.83	0.0109	0.115	1.11	6.6	5.29e-14	7.63e-13	0.246	6.85	0.3	1	-1.16	6.07	3.3e-29	4.23e-28	-0.534	5.85	0.00228	0.00744
ENSG00000126705.13	AHDC1	protein_coding	7157	56.39	0.309	1.77	0.162	0.287	-0.522	1.47	0.0193	0.163	1.1	3.23	4.52e-09	3.15e-08	-0.0343	3.84	0.887	1	-2.35	3.34	4.59e-55	1.62e-53	-0.99	3.61	0.000157	0.000713
ENSG00000126709.14	IFI6	protein_coding	865	50.03	0.0947	0.588	0.741	0.846	0.211	0.715	0.424	0.785	-0.429	0.813	0.0904	0.139	0.0886	1.49	0.742	1	0.626	2.51	0.000306	0.000602	-0.0223	1.75	0.949	0.98
ENSG00000009780.15	FAM76A	protein_coding	4034	43.35	0.205	4.08	0.213	0.352	0.143	4.16	0.379	0.753	-0.275	3.96	0.0834	0.13	-0.0712	3.63	0.77	1	0.0482	5.12	0.662	0.712	-0.406	4.45	0.042	0.0879
ENSG00000117758.13	STX12	protein_coding	3846	41.41	0.206	3.8	0.22	0.361	0.0756	3.84	0.648	0.907	0.179	3.73	0.264	0.348	0.0595	3.43	0.808	1	0.328	5.99	0.00157	0.00281	0.439	5.28	0.0121	0.0312
ENSG00000117751.17	PPP1R8	protein_coding	2819	44.44	-0.31	5.58	0.0455	0.11	0.116	5.91	0.45	0.805	-0.44	5.7	0.00344	0.00767	-0.021	5.91	0.93	1	0.213	6.6	0.0339	0.049	0.363	5.9	0.0303	0.0674
ENSG00000252947.1	SCARNA1	scaRNA	166	40.36	0.306	3.67	0.0722	0.156	-2.41	2.94	2.44e-34	1.11e-31	-2.65	2.77	1.18e-39	1.58e-37	0.345	0.284	0.266	1	3.16	6.06	5.23e-145	1.01e-142	3.01	4.59	3.28e-59	3.18e-57
ENSG00000130775.15	THEMIS2	protein_coding	4621	54.04	-0.13	2.76	0.486	0.639	0.141	3.01	0.429	0.79	-0.167	3.4	0.324	0.413	-0.178	4.12	0.46	1	1.01	1.89	8.42e-07	2.22e-06	2.81	1.38	2.65e-15	5.53e-14
ENSG00000117748.9	RPA2	protein_coding	2019	44.15	0.0871	4.45	0.59	0.729	-0.16	4.46	0.32	0.701	0.86	5.02	1.48e-08	9.49e-08	-0.0582	5.73	0.806	1	0.223	6.82	0.0251	0.0372	0.109	6.04	0.515	0.637
ENSG00000130768.14	SMPDL3B	protein_coding	2670	49.86	-0.391	4.76	0.0141	0.0436	0.0936	5.09	0.551	0.861	-0.32	5.24	0.0352	0.061	0.085	6.11	0.72	1	0.985	3.96	7.89e-14	3.92e-13	0.949	3.12	3.05e-05	0.000165
ENSG00000158156.7	XKR8	protein_coding	2743	55.55	0.536	3.52	0.00189	0.00854	0.201	3.47	0.24	0.62	-0.3	3.72	0.0676	0.108	-0.0079	4.24	0.974	1	0.145	4.1	0.243	0.295	0.153	3.6	0.504	0.627
ENSG00000158161.15	EYA3	protein_coding	6483	39.52	0.101	6.14	0.51	0.66	0.105	6.25	0.491	0.831	0.919	6.27	4e-10	3.35e-09	0.0644	6.19	0.786	1	-0.884	6.36	2.81e-18	1.91e-17	-0.868	5.97	6.07e-07	4.78e-06
ENSG00000169403.11	PTAFR	protein_coding	4706	48	0.863	1.41	0.00027	0.00171	0.685	1.4	0.00277	0.0465	0.0472	1.49	0.831	0.885	-0.159	2.58	0.528	1	-0.923	1.37	2.63e-05	5.85e-05	-0.163	1.48	0.695	0.789
ENSG00000126698.10	DNAJC8	protein_coding	2888	43.16	-0.193	7.1	0.201	0.338	0.245	7.39	0.105	0.427	-0.293	7.08	0.0468	0.0783	0.0716	6.96	0.762	1	-0.728	6.57	4.04e-13	1.89e-12	-0.421	6.17	0.0136	0.0345
ENSG00000130770.17	ATPIF1	protein_coding	2225	44.37	0.165	4.32	0.312	0.464	0.194	4.45	0.228	0.605	1.03	4.99	1.27e-11	1.33e-10	0.113	5.51	0.635	1	-0.243	6.71	0.0148	0.0227	0.424	6.29	0.00937	0.0251
ENSG00000270605.1	RP5-1092A3.4	antisense	1945	41.59	-0.0551	0.429	0.855	0.926	-0.338	0.339	0.238	0.618	0.674	0.749	0.00652	0.0136	-0.143	-0.549	0.692	1	-2.09	3.67	2.21e-53	7.51e-52	-1.51	3.79	1.12e-09	1.34e-08
ENSG00000130766.4	SESN2	protein_coding	3453	50.06	1.07	4.04	1.75e-10	6.35e-09	0.165	3.6	0.328	0.707	1.1	4.69	2.66e-12	3.01e-11	-0.098	4.96	0.682	1	0.0489	6.57	0.626	0.678	-0.0814	5.91	0.636	0.742
ENSG00000130772.13	MED18	protein_coding	2019	46.05	0.126	3.83	0.453	0.607	-0.0488	3.86	0.769	0.955	-0.117	4	0.461	0.553	0.191	4.42	0.426	1	0.69	4.41	1.6e-08	5.01e-08	0.273	3.51	0.211	0.322
ENSG00000204138.12	PHACTR4	protein_coding	7322	42.87	-0.133	4.89	0.402	0.558	-0.359	4.9	0.0241	0.186	1.02	5.54	9.03e-12	9.54e-11	-0.0329	5.93	0.89	1	-2.04	6.17	1.3e-82	9.04e-81	-1.38	6.09	3.53e-14	6.72e-13
ENSG00000180198.15	RCC1	protein_coding	3888	50	0.202	6.34	0.185	0.319	0.229	6.46	0.133	0.473	-0.289	6.5	0.0511	0.0846	0.000229	7.09	0.999	1	-0.105	7.61	0.279	0.333	-0.465	6.92	0.0045	0.0133
ENSG00000242125.3	SNHG3	sense_intronic	4088	46.41	-0.453	6.78	0.00288	0.012	0.297	7.25	0.0493	0.283	-0.129	7.17	0.382	0.474	0.0531	7.7	0.822	1	-1.24	7.44	4.86e-36	8.61e-35	-1.09	7.13	7.21e-11	1e-09
ENSG00000200087.1	SNORA73B	snoRNA	204	54.9	-0.0973	9.52	0.515	0.664	-0.758	8.91	8.06e-07	5.57e-05	-2.44	8.74	3.98e-53	1.07e-50	-0.236	7.05	0.318	1	2.1	6.5	7.55e-82	5.15e-80	0.537	4.76	0.00226	0.00738
ENSG00000279443.1	RP4-669K10.8	TEC	2083	46.38	-0.351	-1.23	0.528	0.676	-0.539	-1.49	0.323	0.703	-0.27	-1.17	0.567	0.654	0.725	-1.54	0.117	1	0.308	2.55	0.0683	0.0935	-0.341	1.94	0.315	0.439
ENSG00000180098.9	TRNAU1AP	protein_coding	4311	47.61	-0.123	3.7	0.466	0.619	0.215	3.96	0.192	0.559	-0.536	3.87	0.000834	0.00213	0.0673	4.25	0.78	1	0.409	5.38	0.000164	0.000333	0.323	4.66	0.0889	0.162
ENSG00000197989.13	SNHG12	antisense	3377	51.03	0.0262	4.37	0.871	0.937	0.373	4.66	0.0192	0.163	-1.18	4.29	1.07e-13	1.47e-12	-0.0252	5.13	0.916	1	-0.406	4.84	0.00032	0.000627	-0.171	4.5	0.398	0.527
ENSG00000221539.1	SNORD99	snoRNA	74	47.3	-0.738	0.0262	0.0343	0.0882	0.757	0.805	0.00426	0.0619	-0.553	0.291	0.0463	0.0775	-0.142	1.3	0.604	1	-3.65	1.22	6.26e-45	1.59e-43	2.57	3.19	1.09e-33	5.82e-32
ENSG00000120656.11	TAF12	protein_coding	2337	47.17	0.409	4.48	0.0112	0.0363	0.00158	4.39	0.992	1	-0.715	4.29	5.64e-06	2.29e-05	0.0384	4.28	0.873	1	0.328	4.7	0.00458	0.00763	1.09	4.24	7.18e-09	7.67e-08
ENSG00000188060.6	RAB42	protein_coding	2180	58.17	-1.36	1.61	6.3e-09	1.56e-07	-0.188	2.18	0.339	0.718	-0.738	2.42	7.9e-05	0.000252	0.0328	3.03	0.895	1	-2.31	-0.0627	1.81e-10	6.74e-10	4.34	1.87	8.93e-51	7.06e-49
ENSG00000162419.12	GMEB1	protein_coding	6459	45.96	0.346	4.82	0.0296	0.0784	-0.0584	4.72	0.714	0.933	-0.0292	4.91	0.848	0.899	-0.0332	5.05	0.889	1	-0.0919	5.22	0.399	0.457	-0.167	4.69	0.382	0.512
ENSG00000198492.14	YTHDF2	protein_coding	3859	43.57	-0.176	6.53	0.248	0.394	-0.139	6.69	0.362	0.738	0.158	6.78	0.281	0.366	-0.037	7.07	0.876	1	-0.187	6.74	0.0594	0.0822	-0.131	6.15	0.433	0.561
ENSG00000116329.10	OPRD1	protein_coding	9345	50.14	-1.61	1.24	2.04e-10	7.29e-09	0.107	1.83	0.607	0.889	0.131	2.43	0.495	0.586	-0.021	2.92	0.933	1	0.0907	3.7	0.49	0.547	0.448	3.32	0.0547	0.109
ENSG00000159023.18	EPB41	protein_coding	8287	41.87	0.0673	7.06	0.656	0.781	-0.109	7.12	0.475	0.821	0.312	7.15	0.0324	0.0567	-0.0376	6.79	0.874	1	-0.546	7.5	2.02e-08	6.24e-08	-0.102	7.06	0.523	0.644
ENSG00000225616.2	RP4-604A21.1	processed_pseudogene	331	48.34	-1.28e-15	-2.66	1	1	0	-3.12	1	1	0	-3.44	1	1	0	-3.95	1	1	0.898	2.51	6.11e-07	1.63e-06	3.26	2.97	3.34e-47	2.44e-45
ENSG00000253304.1	TMEM200B	protein_coding	2639	64.64	-0.126	1.44	0.587	0.726	-0.0429	1.66	0.842	0.98	-0.223	2.11	0.267	0.351	-0.497	3.27	0.0438	1	1.49	0.484	2.01e-06	5.09e-06	2.79	0.0352	1.75e-05	0.000101
ENSG00000116350.15	SRSF4	protein_coding	3442	43	0.334	4.81	0.0357	0.0911	-0.231	4.66	0.149	0.502	1.44	5.49	1.43e-21	4.7e-20	0.087	5.74	0.714	1	-1.35	7.06	6.57e-42	1.47e-40	-0.941	6.8	1.98e-08	1.99e-07
ENSG00000116353.15	MECR	protein_coding	3922	48.21	0.375	3.7	0.0269	0.0726	0.513	3.87	0.00198	0.0371	0.522	4.27	0.000985	0.00247	0.151	4.72	0.528	1	0.285	5.39	0.0084	0.0135	-0.33	4.63	0.0945	0.17
ENSG00000060656.19	PTPRU	protein_coding	6682	51.58	0.713	4.9	7.76e-06	8.37e-05	0.0219	4.6	0.891	0.993	1.3	5.97	8.8e-18	1.97e-16	0.115	6.57	0.627	1	-0.271	6.86	0.00617	0.0101	1.03	6.63	1.78e-10	2.37e-09
ENSG00000186056.9	MATN1-AS1	antisense	4024	56.43	-0.389	-0.668	0.371	0.526	0.082	-0.545	0.83	0.976	-1.69	-0.536	1.49e-05	5.55e-05	0.161	-1.24	0.704	1	1.62	2.29	1.61e-16	9.76e-16	3.33	1.46	4.05e-23	1.4e-21
ENSG00000162512.15	SDC3	protein_coding	7067	55.72	-0.0539	4.82	0.734	0.841	0.0586	5	0.71	0.931	0.214	5.65	0.156	0.222	-0.0203	6.06	0.932	1	-0.911	5.6	1.05e-17	6.87e-17	0.0623	5.45	0.727	0.815
ENSG00000134644.15	PUM1	protein_coding	6621	41.05	0.152	7.15	0.313	0.465	-0.0417	7.19	0.784	0.959	0.837	7.36	8.83e-09	5.87e-08	-0.136	7.32	0.565	1	-0.384	7.81	7.02e-05	0.000149	-0.213	7.27	0.181	0.287
ENSG00000084628.9	NKAIN1	protein_coding	2987	50.46	-0.638	5.2	5.06e-05	0.000415	0.181	5.68	0.241	0.621	0.49	6.25	0.000942	0.00238	0.0968	7.02	0.683	1	-1.44	1.86	1.38e-13	6.68e-13	-0.767	2.08	0.0321	0.0706
ENSG00000060688.12	SNRNP40	protein_coding	3881	42.01	-0.18	6.17	0.238	0.382	-0.105	6.33	0.494	0.832	0.793	6.58	6.19e-08	3.59e-07	0.125	7.11	0.597	1	0.69	7.31	2.7e-12	1.18e-11	0.33	6.26	0.0442	0.0918
ENSG00000121766.14	ZCCHC17	protein_coding	1921	41.86	-0.396	5.18	0.0118	0.0379	0.383	5.66	0.0129	0.129	0.321	5.46	0.0313	0.055	0.0741	5.7	0.755	1	0.524	5.71	8.38e-07	2.21e-06	0.268	4.82	0.143	0.236
ENSG00000121769.7	FABP3	protein_coding	1026	50.62	0.795	3.38	5.98e-06	6.63e-05	0.423	3.28	0.0149	0.14	-0.147	3.41	0.381	0.473	0.151	3.69	0.534	1	2.12	-1.91	0.043	0.061	5.8	-1.18	4.39e-07	3.54e-06
ENSG00000168528.11	SERINC2	protein_coding	3549	52.8	0.0832	2.56	0.665	0.789	-0.0246	2.6	0.895	0.994	1.56	4.32	1.62e-20	4.86e-19	-0.00241	5.12	0.992	1	-0.691	3.62	1.79e-07	5.03e-07	0.786	3.69	0.000151	0.000686
ENSG00000206981.1	RNU6-40P	snRNA	107	45.79	0	-2.66	1	1	0	-3.12	1	1	0	-3.44	1	1	0	-3.95	1	1	-0.184	0.462	0.545	0.601	7.07	5	3.61e-194	6.36e-191
ENSG00000142910.15	TINAGL1	protein_coding	5281	55.48	0.831	2.39	2.85e-05	0.000254	0.528	2.36	0.00663	0.0826	0.919	3.35	3.38e-07	1.73e-06	-0.024	3.59	0.921	1	-2.54	-0.276	3.25e-10	1.19e-09	0.311	0.387	0.692	0.787
ENSG00000162517.12	PEF1	protein_coding	2227	48.36	0.0366	5	0.816	0.899	0.184	5.19	0.239	0.618	-0.15	5.3	0.322	0.411	0.0375	5.87	0.875	1	0.531	6.87	1.01e-07	2.92e-07	0.0588	5.93	0.73	0.818
ENSG00000084636.17	COL16A1	protein_coding	9269	56	-0.349	1.78	0.11	0.215	-0.179	1.99	0.377	0.752	-0.473	2.44	0.0124	0.0241	-0.047	2.82	0.85	1	1.93	-0.813	0.000236	0.00047	-3.12	-1.11	0.252	0.371
ENSG00000121753.12	ADGRB2	protein_coding	7756	58.75	-0.534	1.92	0.0124	0.0394	0.0874	2.36	0.65	0.907	0.888	3.6	4.07e-07	2.05e-06	0.0151	4.2	0.95	1	-0.245	5.23	0.0239	0.0355	-0.119	4.83	0.54	0.659
ENSG00000134668.12	SPOCD1	protein_coding	7085	49.3	2.26	0.136	1.78e-10	6.42e-09	2.31	0.099	1.14e-11	1.61e-09	1.43	0.447	1.89e-05	6.87e-05	-0.00899	0.301	0.977	1	1.01	1.73	2.31e-06	5.78e-06	3.12	1.14	2.51e-14	4.83e-13
ENSG00000184007.17	PTP4A2	protein_coding	6431	41.84	-0.222	7.55	0.14	0.258	-0.196	7.7	0.198	0.568	-0.814	7.37	4.93e-08	2.91e-07	-0.112	6.54	0.637	1	0.0805	8.27	0.401	0.46	-0.132	7.47	0.4	0.529
ENSG00000121774.17	KHDRBS1	protein_coding	3588	43.63	-0.286	7.41	0.0576	0.132	-0.24	7.57	0.115	0.445	-0.495	7.4	0.000815	0.00209	-0.01	6.9	0.966	1	-1.69	8.07	4.14e-66	2e-64	-1.96	7.8	2.19e-32	1.1e-30
ENSG00000121775.17	TMEM39B	protein_coding	2820	48.85	-0.125	2.47	0.521	0.669	0.121	2.67	0.513	0.841	0.417	3.27	0.0153	0.0293	0.174	3.93	0.473	1	-0.931	4.58	1.15e-15	6.6e-15	-0.271	4.43	0.181	0.287
ENSG00000025800.13	KPNA6	protein_coding	7480	44.21	-0.0936	7.37	0.535	0.682	0.0919	7.59	0.544	0.857	0.396	7.74	0.00649	0.0135	-0.06	7.96	0.8	1	-0.448	7.49	4.14e-06	1.01e-05	-0.389	6.96	0.0172	0.0421
ENSG00000084652.15	TXLNA	protein_coding	5103	50.3	-0.17	5.94	0.268	0.416	0.0122	6.14	0.936	1	0.0303	6.52	0.837	0.89	-0.12	7.17	0.611	1	-0.198	7.59	0.0416	0.0592	-0.367	6.98	0.0248	0.0571
ENSG00000160050.14	CCDC28B	protein_coding	2818	54.62	0.974	3.09	9.12e-08	1.65e-06	0.277	2.8	0.128	0.466	-0.199	3.1	0.252	0.334	0.0225	3.36	0.927	1	1.24	4.24	1.4e-22	1.25e-21	0.258	3.09	0.294	0.416
ENSG00000160051.11	IQCC	protein_coding	2478	55.4	-0.502	1.91	0.0186	0.054	-0.0573	2.23	0.769	0.955	-0.718	2.42	0.000121	0.00037	-0.00895	2.78	0.971	1	0.666	3.93	2.95e-07	8.1e-07	0.852	3.29	0.000162	0.000731
ENSG00000160055.19	TMEM234	protein_coding	3571	51.46	-0.0244	1.89	0.909	0.964	0.182	2.09	0.362	0.738	-0.824	2.04	2.35e-05	8.39e-05	0.0985	2.86	0.692	1	0.325	4.33	0.00723	0.0117	-0.258	3.65	0.263	0.383
ENSG00000084623.11	EIF3I	protein_coding	1725	50.5	-0.269	7.24	0.0747	0.16	0.343	7.61	0.0232	0.182	0.264	7.75	0.0703	0.112	-0.0255	8.29	0.914	1	0.449	8.67	2.75e-06	6.84e-06	-1.53	7.65	8.13e-22	2.64e-20
ENSG00000220785.7	MTMR9LP	transcribed_unprocessed_pseudogene	2961	52.54	-0.946	1.95	1.1e-05	0.000112	0.141	2.51	0.454	0.807	-0.699	2.56	0.000124	0.00038	-0.217	2.71	0.387	1	-0.749	-0.352	0.0591	0.0818	-1.84	-0.103	0.104	0.184
ENSG00000182866.16	LCK	protein_coding	3339	49.59	0.279	6.07	0.0689	0.151	0.277	6.17	0.0706	0.346	0.172	6.44	0.245	0.326	0.0834	7.11	0.724	1	-1.71	0.343	2.22e-08	6.84e-08	0.733	0.798	0.178	0.282
ENSG00000116478.11	HDAC1	protein_coding	3963	46.79	-0.208	5.82	0.176	0.307	0.114	6.1	0.457	0.809	0.0591	6.26	0.69	0.765	-0.0587	6.6	0.804	1	0.326	8.01	0.000736	0.00137	-0.105	7.14	0.509	0.632
ENSG00000175130.6	MARCKSL1	protein_coding	1699	64.21	-0.796	7.17	1.59e-07	2.72e-06	0.123	7.76	0.414	0.78	0.454	8.12	0.00177	0.00421	-0.044	8.91	0.852	1	-2.26	7.83	3.03e-111	3.67e-109	-2.46	7.66	3.2e-47	2.34e-45
ENSG00000162526.6	TSSK3	protein_coding	2191	54.7	0.47	-0.468	0.248	0.393	0.459	-0.483	0.23	0.609	0.0908	0.0326	0.798	0.858	-0.205	-0.82	0.589	1	-0.939	1.87	1.09e-06	2.82e-06	-1.29	1.87	0.00211	0.00695
ENSG00000225828.1	FAM229A	protein_coding	2845	61.28	0.14	0.61	0.625	0.757	-0.289	0.548	0.292	0.673	-0.272	1.17	0.27	0.354	-0.517	0.275	0.0946	1	-0.668	3.86	1.95e-07	5.46e-07	-0.0774	3.71	0.735	0.82
ENSG00000160058.18	BSDC1	protein_coding	6271	47.99	0.216	5.18	0.167	0.294	0.142	5.24	0.363	0.739	0.00304	5.47	0.984	1	-0.0337	5.92	0.887	1	0.406	6.95	4.19e-05	9.11e-05	-0.0197	6.11	0.907	0.95
ENSG00000273274.1	ZBTB8B	protein_coding	12834	45.13	-0.387	2.97	0.035	0.0899	-0.192	3.15	0.274	0.655	-0.444	3.2	0.00813	0.0166	-0.143	2.82	0.567	1	0.141	4.87	0.212	0.261	-0.25	4.26	0.231	0.346
ENSG00000160062.14	ZBTB8A	protein_coding	7075	43.45	0.0253	3.45	0.883	0.946	-7.79e-05	3.55	1	1	-0.573	3.33	0.000551	0.00146	-0.126	2.71	0.614	1	-0.539	4.76	2.11e-06	5.32e-06	-0.773	4.38	0.000228	0.000986
ENSG00000176261.15	ZBTB8OS	protein_coding	3531	44.37	-0.709	4.05	2.19e-05	0.000202	-0.27	4.32	0.0966	0.408	-1.26	4.02	8.37e-15	1.34e-13	-0.169	3.48	0.49	1	-0.48	5.27	9.15e-06	2.14e-05	-0.0928	4.91	0.621	0.729
ENSG00000162521.18	RBBP4	protein_coding	9470	42.94	-0.494	8.63	0.000988	0.00498	-0.287	8.86	0.0589	0.315	-0.657	8.63	8.68e-06	3.4e-05	0.0047	8.09	0.984	1	0.00569	9.09	0.952	0.969	-0.589	8.26	0.000164	0.000739
ENSG00000162522.10	KIAA1522	protein_coding	5965	54.38	0.0885	4.1	0.592	0.731	-0.622	3.89	0.000205	0.00671	0.78	5.24	4.02e-07	2.03e-06	-0.226	5.85	0.341	1	-0.874	6.21	1.36e-17	8.84e-17	-0.689	5.9	0.000123	0.000572
ENSG00000134684.10	YARS	protein_coding	8212	46.35	0.0383	5.99	0.803	0.89	-0.418	5.9	0.00713	0.0867	1.79	7.42	6.62e-34	6.04e-32	0.0261	8.14	0.912	1	0.249	8.57	0.00912	0.0145	-0.0741	7.73	0.637	0.743
ENSG00000116497.17	S100PBP	protein_coding	9194	41.44	0.191	5.87	0.213	0.352	0.0237	5.89	0.878	0.99	0.281	5.85	0.0583	0.0952	0.101	5.36	0.673	1	-0.00381	6.73	0.969	0.983	-0.36	6.04	0.0343	0.0745
ENSG00000121900.18	TMEM54	protein_coding	1417	57.33	-0.596	0.323	0.0558	0.129	0.292	0.854	0.257	0.638	0.185	1.48	0.437	0.529	0.166	1.21	0.546	1	1.05	4.31	5.04e-17	3.15e-16	0.362	3.27	0.123	0.21
ENSG00000116514.16	RNF19B	protein_coding	2610	44.34	0.963	3.36	4.65e-08	9.09e-07	0.192	3.04	0.278	0.659	0.981	3.59	2.72e-09	1.97e-08	0.106	3.99	0.661	1	0.0902	4.89	0.424	0.482	-0.398	4.2	0.0556	0.111
ENSG00000004455.16	AK2	protein_coding	5727	46.32	-0.26	7.35	0.0848	0.177	0.0446	7.62	0.768	0.955	-0.8	7.37	8.19e-08	4.66e-07	0.0643	7.13	0.786	1	-0.0162	8.01	0.866	0.895	0.155	7.37	0.327	0.452
ENSG00000142920.16	AZIN2	protein_coding	6559	45.93	1.15	-0.418	0.0051	0.0194	0.337	-0.888	0.436	0.794	0.153	-0.633	0.699	0.773	-0.28	-0.897	0.47	1	0.173	3.56	0.2	0.247	0.414	3.11	0.084	0.155
ENSG00000116525.13	TRIM62	protein_coding	3646	51.85	-0.805	1.57	0.000511	0.00291	-0.193	1.88	0.351	0.727	0.431	2.83	0.0197	0.0366	0.138	3.56	0.573	1	-0.486	3.4	0.000411	0.000794	-0.146	3.21	0.552	0.669
ENSG00000160094.14	ZNF362	protein_coding	3331	50.56	-0.37	2.93	0.044	0.107	0.172	3.27	0.322	0.703	0.458	3.94	0.00499	0.0107	-0.0318	4.74	0.894	1	-1.42	5.26	3.94e-38	7.5e-37	-1.04	5.13	1.71e-07	1.47e-06
ENSG00000134686.16	PHC2	protein_coding	4975	45.03	-0.207	3.08	0.251	0.397	-0.0212	3.26	0.903	0.996	0.773	3.88	1.64e-06	7.38e-06	0.0238	4.31	0.921	1	0.0874	6.51	0.384	0.443	-0.532	5.74	0.00273	0.0087
ENSG00000121903.14	ZSCAN20	protein_coding	5308	43.31	0.433	3.22	0.0145	0.0446	-0.119	3.06	0.501	0.835	0.129	3.18	0.44	0.532	-0.146	2.83	0.559	1	0.948	5.03	1.12e-16	6.86e-16	0.0282	3.93	0.892	0.939
ENSG00000121904.17	CSMD2	protein_coding	18157	45.21	-0.0633	4.15	0.701	0.815	0.0246	4.28	0.88	0.99	0.0812	4.49	0.6	0.684	-0.0854	4.64	0.721	1	-0.0498	-0.304	0.898	0.923	-1.51	-0.236	0.196	0.305
ENSG00000142698.14	C1orf94	protein_coding	2576	47.51	-0.0738	1.17	0.766	0.863	-0.00133	1.27	0.995	1	0.272	1.79	0.192	0.266	0.15	2.17	0.558	1	0	-2.55	1	1	0	-1.64	1	1
ENSG00000163866.8	SMIM12	protein_coding	8091	47.95	-0.302	4.2	0.0657	0.145	0.232	4.54	0.147	0.499	-0.181	4.65	0.241	0.322	0.158	5.46	0.508	1	0.0896	5.44	0.403	0.461	-0.75	4.75	0.000239	0.00103
ENSG00000116544.11	DLGAP3	protein_coding	3977	48.59	-0.407	0.899	0.128	0.241	0.64	1.5	0.00436	0.0629	1.4	2.58	3.99e-12	4.39e-11	0.235	3.66	0.335	1	-0.975	0.109	0.00345	0.00586	1.54	0.361	0.0088	0.0238
ENSG00000241014.1	RP11-244H3.1	processed_transcript	3346	50.52	-1.73	-0.578	6.03e-05	0.000481	0.264	-0.0814	0.425	0.786	-0.104	0.329	0.732	0.802	-0.242	-0.263	0.473	1	-0.682	1.37	0.00191	0.00337	-0.399	1.4	0.354	0.483
ENSG00000163867.16	ZMYM6	protein_coding	9591	38.8	-0.216	2.96	0.238	0.382	-0.306	3	0.0866	0.385	-0.281	2.74	0.108	0.162	0.122	2.05	0.641	1	-0.663	4.33	2.77e-08	8.44e-08	-0.796	4	0.000306	0.00128
ENSG00000197056.9	ZMYM1	protein_coding	4828	41.67	0.111	6.11	0.468	0.621	-0.124	6.13	0.419	0.783	-0.806	5.78	1.07e-07	5.99e-07	-0.0968	4.71	0.686	1	0.217	6.32	0.0327	0.0474	-0.0599	5.56	0.731	0.818
ENSG00000116560.10	SFPQ	protein_coding	7426	41.83	-0.711	8.03	2.45e-06	3.04e-05	-0.155	8.39	0.306	0.688	0.131	8.32	0.37	0.461	-0.217	8.43	0.359	1	-1.8	9.2	6.17e-76	3.73e-74	-2.32	8.91	2.1e-46	1.5e-44
ENSG00000146463.11	ZMYM4	protein_coding	7647	38.64	-0.181	7.64	0.23	0.373	-0.155	7.77	0.308	0.69	-0.0137	7.5	0.925	0.96	0.0274	6.68	0.908	1	-0.737	7.33	5.06e-14	2.55e-13	-1.01	6.82	1.35e-09	1.59e-08
ENSG00000142687.17	KIAA0319L	protein_coding	9629	41.89	0.474	5.71	0.00217	0.00956	0.0269	5.58	0.862	0.986	1.39	6.16	6.2e-21	1.9e-19	0.0537	6.33	0.821	1	0.182	6.38	0.0719	0.0979	-0.426	5.59	0.0158	0.0391
ENSG00000020129.15	NCDN	protein_coding	4917	57.71	-0.339	3.09	0.0597	0.135	-0.0105	3.4	0.951	1	0.0631	4.02	0.698	0.772	-0.0462	5.3	0.846	1	-0.113	5.98	0.271	0.325	-0.836	5.37	1.42e-05	8.4e-05
ENSG00000126067.11	PSMB2	protein_coding	4843	41.1	-0.28	5.72	0.0703	0.153	0.0113	5.96	0.941	1	1	6.21	9.69e-12	1.02e-10	-0.0213	6.76	0.928	1	-1.42	7.39	1.22e-46	3.29e-45	-1.83	7.04	2.52e-26	9.95e-25
ENSG00000142686.7	C1orf216	protein_coding	3629	53.73	-0.985	1.34	5.76e-05	0.000465	-0.0155	1.82	0.941	1	-0.0763	2.39	0.692	0.767	0.0195	3.4	0.936	1	-0.837	4.04	1.76e-11	7.2e-11	-1.11	3.83	6.92e-06	4.39e-05
ENSG00000092853.13	CLSPN	protein_coding	5411	42.79	-1.38	4.8	4.24e-17	5.12e-15	0.114	5.44	0.465	0.815	-0.933	5	1.64e-09	1.23e-08	0.0215	4.58	0.929	1	-1.12	6.17	1.02e-27	1.22e-26	-1.09	5.86	1.77e-09	2.06e-08
ENSG00000134698.10	AGO4	protein_coding	7267	41.53	0.424	4.3	0.0093	0.0313	-0.0531	4.16	0.745	0.946	0.658	4.36	2.13e-05	7.67e-05	-0.142	3.92	0.559	1	0.858	5.72	1.29e-15	7.36e-15	0.417	4.74	0.0225	0.0527
ENSG00000092847.10	AGO1	protein_coding	12886	44.84	-0.0836	6.19	0.585	0.725	-0.184	6.26	0.233	0.612	0.956	6.96	6.61e-11	6.23e-10	0.00197	7.64	0.993	1	-0.293	7.23	0.00278	0.00478	-0.431	6.66	0.00947	0.0254
ENSG00000126070.18	AGO3	protein_coding	20938	38.75	0.597	6.18	9.96e-05	0.000735	-0.0985	5.91	0.523	0.847	0.507	5.84	0.000617	0.00162	-0.116	4.8	0.627	1	-0.133	6.92	0.178	0.223	-0.594	6.26	0.000454	0.00181
ENSG00000092850.11	TEKT2	protein_coding	1978	58.32	-0.281	-0.457	0.484	0.637	0.352	-0.113	0.3	0.681	-0.602	-0.0205	0.0723	0.115	-0.403	-0.39	0.246	1	-0.964	0.864	0.000157	0.00032	0.2	1.15	0.644	0.749
ENSG00000116863.10	ADPRHL2	protein_coding	1668	55.16	-0.203	4.28	0.212	0.351	0.387	4.74	0.0147	0.139	-0.447	4.75	0.00389	0.00857	-0.00234	5.51	0.992	1	0.776	5.01	8.45e-12	3.55e-11	-0.288	4.01	0.197	0.305
ENSG00000171812.10	COL8A2	protein_coding	4670	55.63	-0.0558	0.543	0.848	0.921	-0.298	0.517	0.279	0.66	0.289	1.61	0.22	0.297	-0.0237	1.56	0.929	1	1.86	-1.56	0.0143	0.022	1.49	-1.31	0.349	0.478
ENSG00000054116.11	TRAPPC3	protein_coding	3527	49.8	0.182	4.95	0.248	0.394	-0.102	4.91	0.52	0.845	-0.395	5.12	0.00961	0.0193	-0.00921	5.32	0.969	1	0.376	6.11	0.00026	0.000515	-0.636	5.22	0.000792	0.00294
ENSG00000116871.15	MAP7D1	protein_coding	5271	54.66	-0.0517	3.54	0.764	0.862	0.0687	3.72	0.682	0.918	0.883	4.86	1.9e-08	1.19e-07	0.0901	5.76	0.705	1	-1.36	6.33	5.25e-40	1.09e-38	-1.25	6.11	1.68e-11	2.48e-10
ENSG00000054118.13	THRAP3	protein_coding	4736	43.72	-0.148	7.32	0.328	0.482	0.0547	7.54	0.718	0.935	0.666	7.77	4.48e-06	1.86e-05	-0.0301	7.9	0.899	1	-1.16	7.28	5.88e-32	8.63e-31	-1.27	6.91	6.48e-14	1.21e-12
ENSG00000214193.9	SH3D21	protein_coding	4474	54.09	-0.1	2.14	0.624	0.756	-0.134	2.23	0.492	0.831	-0.437	2.62	0.017	0.032	-0.0608	2.45	0.81	1	-0.221	2.31	0.202	0.249	-0.123	2.08	0.715	0.806
ENSG00000142694.6	EVA1B	protein_coding	1211	70.2	0.673	3.02	0.000224	0.00147	-0.0641	2.75	0.727	0.938	-0.188	3.12	0.278	0.363	-0.314	3.12	0.204	1	1.77	2.23	1.25e-19	9.34e-19	1.35	1.13	0.000747	0.0028
ENSG00000116883.8	RP11-268J15.5	antisense	1838	52.86	0.625	1.04	0.0154	0.0466	-0.345	0.627	0.197	0.566	1.08	2.19	7.18e-07	3.46e-06	-0.237	2.11	0.357	1	-0.0332	0.762	0.902	0.927	0.261	0.608	0.622	0.73
ENSG00000196182.10	STK40	protein_coding	5590	52.28	0.0982	2.69	0.603	0.74	0.0703	2.76	0.701	0.926	1.49	4.36	3.69e-19	9.61e-18	0.078	5.49	0.743	1	-0.162	5.95	0.116	0.151	-0.692	5.38	0.000279	0.00117
ENSG00000181817.5	LSM10	protein_coding	1496	50.65	-0.0288	2.39	0.884	0.946	-0.664	2.18	0.000791	0.0194	0.153	3.05	0.384	0.476	0.158	3.99	0.513	1	-0.824	4.29	9.61e-12	4.01e-11	-0.67	4.05	0.00249	0.00803
ENSG00000116885.18	OSCP1	protein_coding	2788	45.44	-0.191	1.12	0.447	0.602	0.0819	1.32	0.72	0.936	-0.767	1.09	0.000697	0.00181	0.0162	1.09	0.953	1	1.26	3.24	3.78e-16	2.23e-15	0.753	2.14	0.00777	0.0215
ENSG00000116898.11	MRPS15	protein_coding	2916	49.28	-0.244	5.66	0.115	0.222	0.112	5.95	0.466	0.816	-0.039	6.18	0.793	0.854	0.0051	6.81	0.983	1	-0.241	6.4	0.0168	0.0255	-1.03	5.75	2.54e-08	2.52e-07
ENSG00000163873.9	GRIK3	protein_coding	10111	49.57	-1.21	0.394	7.49e-05	0.000579	0.421	0.815	0.103	0.423	0.276	1.41	0.244	0.325	-0.109	1.78	0.679	1	-2.94	-2.3	0.0291	0.0425	3.24	-1.11	0.00229	0.00745
ENSG00000163874.8	ZC3H12A	protein_coding	3117	59.32	0.262	2.16	0.198	0.335	0.0805	2.23	0.681	0.918	0.118	2.89	0.518	0.609	-0.0472	3.54	0.847	1	0.506	2.58	0.00242	0.0042	-0.0915	1.97	0.795	0.868
ENSG00000163875.15	MEAF6	protein_coding	3487	42.74	-0.276	4.87	0.0816	0.172	0.154	5.18	0.325	0.705	-0.163	4.97	0.283	0.369	0.173	5.07	0.468	1	-0.447	5.25	3.63e-05	7.96e-05	-0.526	4.8	0.0066	0.0186
ENSG00000163877.9	SNIP1	protein_coding	4888	43.19	0.0878	4.05	0.595	0.733	0.0344	4.13	0.833	0.977	0.491	4.34	0.00155	0.00374	0.0728	4.52	0.762	1	-0.374	4.68	0.00108	0.00197	-0.897	4.19	4.14e-05	0.000218
ENSG00000163879.10	DNALI1	protein_coding	4456	49.25	0.0838	3.95	0.614	0.748	0.0401	4.02	0.807	0.966	-0.39	4.17	0.0136	0.0264	0.0714	3.96	0.768	1	1.2	-1.74	0.147	0.187	3.78	-1.12	0.000551	0.00214
ENSG00000134697.12	GNL2	protein_coding	5745	42.77	-0.313	6.8	0.039	0.0977	0.194	7.16	0.201	0.571	-1.02	6.65	1.33e-11	1.38e-10	0.0666	5.94	0.779	1	-0.486	6.5	1.28e-06	3.31e-06	-0.844	5.95	2.17e-06	1.52e-05
ENSG00000116922.14	C1orf109	protein_coding	4434	48.39	-0.184	4.2	0.26	0.407	-0.0938	4.34	0.562	0.867	-0.439	4.47	0.00485	0.0104	-0.168	4.74	0.482	1	0.685	6.32	2.29e-11	9.25e-11	-0.439	5.27	0.0192	0.0461
ENSG00000134690.10	CDCA8	protein_coding	2469	45.82	0.369	4.35	0.0234	0.0648	-0.311	4.14	0.0582	0.313	1.67	5.5	6.93e-28	3.88e-26	-0.0193	6.19	0.935	1	-0.217	5.68	0.0383	0.0548	-0.529	5.08	0.00514	0.015
ENSG00000183317.16	EPHA10	protein_coding	8152	50.36	-0.542	-1.08	0.296	0.448	0.492	-0.774	0.258	0.639	-0.00942	-0.561	0.982	1	-0.236	-0.608	0.518	1	-0.151	3.44	0.27	0.324	-0.00888	3.11	0.972	0.995
ENSG00000185090.14	MANEAL	protein_coding	3018	54.73	-0.357	1.14	0.155	0.278	0.172	1.49	0.442	0.798	-0.0708	1.97	0.734	0.803	-0.137	2.66	0.586	1	-0.436	5.5	4.22e-05	9.18e-05	-0.305	5.1	0.109	0.191
ENSG00000196449.3	YRDC	protein_coding	1826	49.48	-0.0822	3.77	0.625	0.757	0.233	4.04	0.155	0.51	-0.424	4.06	0.00769	0.0158	-0.0489	4.84	0.838	1	1.16	5.75	1.12e-26	1.27e-25	-0.352	4.38	0.0873	0.16
ENSG00000197982.13	C1orf122	protein_coding	2231	63.25	-0.61	3.48	0.000447	0.0026	-0.121	3.89	0.467	0.816	-1.06	3.85	6.95e-11	6.52e-10	0.159	4.68	0.507	1	-0.72	4.41	1.19e-09	4.11e-09	-0.897	4.14	0.000109	0.000517
ENSG00000188786.9	MTF1	protein_coding	8024	43.61	-0.2	3.22	0.26	0.407	-0.107	3.35	0.537	0.854	-0.592	3.19	0.00043	0.00117	0.0773	2.95	0.755	1	-1.49	4.49	3.41e-36	6.08e-35	-1.03	4.43	1.64e-06	1.18e-05
ENSG00000204084.12	INPP5B	protein_coding	8930	46.64	-0.126	4.88	0.425	0.58	0.087	5.08	0.579	0.875	0.256	5.41	0.0881	0.136	-0.021	5.66	0.93	1	0.183	5.93	0.0782	0.106	-0.634	5.17	0.0009	0.0033
ENSG00000183431.11	SF3A3	protein_coding	4740	44.59	-0.414	7.49	0.00609	0.0222	0.208	7.89	0.167	0.527	-0.372	7.64	0.0115	0.0226	0.0564	7.75	0.811	1	-0.19	7.03	0.0537	0.0749	-0.907	6.31	2.04e-07	1.74e-06
ENSG00000183386.9	FHL3	protein_coding	2004	56.84	-0.229	2.14	0.265	0.413	-0.19	2.28	0.328	0.708	1.14	3.82	4.6e-11	4.45e-10	-0.0121	4.78	0.96	1	-0.364	2.98	0.0154	0.0236	-0.237	2.75	0.4	0.529
ENSG00000183520.11	UTP11	protein_coding	3385	44.58	-0.628	4.93	8.01e-05	0.000613	-0.0056	5.31	0.971	1	-0.67	5.09	1.21e-05	4.62e-05	-0.0191	5.08	0.936	1	-0.568	6.13	2.91e-08	8.83e-08	-1.03	5.61	3.02e-08	2.94e-07
ENSG00000185668.6	POU3F1	protein_coding	2968	69.92	0.46	4.1	0.00543	0.0203	-0.413	3.77	0.0139	0.135	0.0519	4.46	0.741	0.81	-0.0957	4.5	0.69	1	-0.221	1.65	0.283	0.338	-0.0148	1.48	0.974	0.996
ENSG00000116954.7	RRAGC	protein_coding	5167	41.45	0.851	3.03	2.84e-06	3.45e-05	-0.321	2.54	0.0862	0.384	-0.798	2.22	1.9e-05	6.91e-05	0.128	1.53	0.635	1	-0.829	4.39	2.43e-12	1.07e-11	-1.49	4.07	3.59e-10	4.61e-09
ENSG00000214114.8	MYCBP	protein_coding	3039	44.31	-0.534	4.39	0.00104	0.00521	0.138	4.79	0.382	0.756	-0.919	4.4	5.38e-09	3.69e-08	0.0966	3.98	0.69	1	0.354	4.8	0.00204	0.00357	-0.182	4.01	0.389	0.518
ENSG00000174574.15	AKIRIN1	protein_coding	2741	43.9	-0.139	6.85	0.357	0.512	-0.103	7.01	0.499	0.834	0.419	7.16	0.00406	0.00891	-0.106	7.6	0.655	1	-0.386	7.06	8.6e-05	0.00018	-0.376	6.5	0.0227	0.0532
ENSG00000168653.10	NDUFS5	protein_coding	548	46.54	-0.0491	7.19	0.745	0.849	0.00172	7.28	0.991	1	-0.358	7.11	0.0153	0.0292	0.0111	6.96	0.963	1	-0.687	7.32	2.34e-12	1.03e-11	-2.68	6.67	9.19e-55	7.81e-53
ENSG00000127603.23	MACF1	protein_coding	43102	42.57	0.216	8.98	0.148	0.269	-0.267	8.9	0.0786	0.367	-0.068	8.9	0.641	0.721	-0.192	8.64	0.416	1	0.0333	8.42	0.728	0.774	-0.821	7.62	3.34e-07	2.73e-06
ENSG00000182109.7	RP11-69E11.4	antisense	3059	48.89	-1.87	-0.383	5.68e-06	6.34e-05	-0.511	-0.208	0.13	0.47	-0.952	-0.0195	0.00203	0.00478	0.772	-0.662	0.0355	1	-0.759	2.35	8.5e-06	2e-05	-0.751	2.25	0.0255	0.0583
ENSG00000090621.13	PABPC4	protein_coding	6782	47.27	-0.187	6.97	0.216	0.356	-0.339	7.04	0.0266	0.197	-0.174	7.29	0.236	0.316	-0.0857	7.47	0.717	1	-0.543	7.57	2.35e-08	7.21e-08	-1.31	6.98	1.27e-14	2.53e-13
ENSG00000201457.1	SNORA55	snoRNA	135	51.85	0.232	-0.389	0.555	0.699	-0.378	-0.649	0.336	0.714	-1.98	-1.05	1.64e-06	7.39e-06	0.131	-0.31	0.701	1	1.59	2.84	8.78e-19	6.18e-18	3.44	2.79	2.1e-49	1.61e-47
ENSG00000163909.7	HEYL	protein_coding	3661	52.2	0.526	0.147	0.109	0.213	-0.216	-0.136	0.515	0.842	1.5	1.75	4.67e-09	3.24e-08	0.337	1.95	0.196	1	-0.711	3.2	6.52e-07	1.73e-06	-0.555	3.08	0.0387	0.0822
ENSG00000116983.12	HPCAL4	protein_coding	4962	52.84	0.877	1.9	4.82e-05	0.000398	-0.0286	1.5	0.897	0.994	0.516	2.48	0.0087	0.0176	-0.00342	1.57	0.99	1	2.31	4.31	7.8e-64	3.51e-62	1.93	2.85	4.66e-17	1.14e-15
ENSG00000084072.16	PPIE	protein_coding	8071	45.04	0.42	5.2	0.00731	0.0257	0.0699	5.13	0.656	0.91	-0.0928	5.17	0.539	0.629	0.165	5.02	0.489	1	0.0322	5.49	0.763	0.804	-0.4	4.85	0.0384	0.0816
ENSG00000116985.10	BMP8B	protein_coding	5143	55.56	-0.539	-0.85	0.254	0.4	-1.68	-1.24	0.000665	0.0169	0.433	0.182	0.231	0.31	0.392	-0.288	0.246	1	0.592	4.09	2.54e-06	6.34e-06	0.304	3.39	0.185	0.29
ENSG00000043514.15	TRIT1	protein_coding	2663	42.46	-0.329	5.41	0.0347	0.0891	0.0299	5.7	0.847	0.982	-0.665	5.34	1.28e-05	4.83e-05	0.0242	4.57	0.92	1	0.497	4.78	1.79e-05	4.05e-05	0.396	4	0.0477	0.0977
ENSG00000116990.10	MYCL	protein_coding	5063	53.68	-0.000978	4.67	0.995	1	0.0056	4.79	0.972	1	-0.193	5.19	0.205	0.281	-0.00479	5.2	0.984	1	1.24	3.84	4.13e-20	3.18e-19	0.271	2.74	0.312	0.437
ENSG00000168389.17	MFSD2A	protein_coding	4007	53.7	-1.43	2.76	2.07e-13	1.29e-11	0.131	3.48	0.442	0.798	-0.129	3.87	0.427	0.519	-0.0261	4.87	0.913	1	1.26	3.06	1.42e-15	8.11e-15	1.63	2.31	3.99e-10	5.1e-09
ENSG00000131236.16	CAP1	protein_coding	3814	43.27	0.00727	7.5	0.961	0.996	0.182	7.69	0.23	0.608	0.669	7.81	4.08e-06	1.71e-05	-0.0569	8.23	0.81	1	0.0605	7.16	0.538	0.594	-0.56	6.34	0.000913	0.00335
ENSG00000131238.16	PPT1	protein_coding	3306	44.07	-0.0807	6.87	0.594	0.733	-0.407	6.86	0.00804	0.0941	-0.621	6.77	3.04e-05	0.000106	-0.0585	6.52	0.805	1	0.149	6.42	0.139	0.178	-0.339	5.63	0.0574	0.114
ENSG00000117000.8	RLF	protein_coding	6246	39.69	0.0897	7.19	0.552	0.697	-0.105	7.22	0.49	0.83	-1.32	6.69	8.33e-18	1.88e-16	-0.198	4.93	0.407	1	0.789	6.53	1e-14	5.34e-14	0.116	5.46	0.5	0.623
ENSG00000259943.1	RP1-39G22.7	antisense	1541	40.43	-0.177	2.14	0.388	0.544	-0.00233	2.29	0.99	1	0.0748	2.09	0.69	0.766	0.19	1.44	0.484	1	0.725	3.11	3.12e-06	7.72e-06	0.542	2.3	0.0432	0.0899
ENSG00000084073.8	ZMPSTE24	protein_coding	3572	40.78	-1.26	5.25	3.79e-15	3.22e-13	-0.0158	5.81	0.919	1	-0.813	5.37	1.11e-07	6.18e-07	-0.141	5.23	0.555	1	0.426	6.91	1.89e-05	4.27e-05	-0.645	5.87	0.000218	0.000944
ENSG00000049089.13	COL9A2	protein_coding	4151	57.43	-0.945	-0.25	0.0125	0.0397	0.587	0.424	0.0457	0.272	-0.0632	0.786	0.822	0.878	0.115	0.871	0.687	1	-0.991	0.0896	0.00306	0.00524	1.13	0.267	0.14	0.233
ENSG00000084070.11	SMAP2	protein_coding	3631	41.95	-0.863	2.25	2.82e-05	0.000251	0.389	2.87	0.031	0.218	0.576	2.85	0.000859	0.00219	0.217	3.75	0.373	1	-0.898	5.32	9.15e-17	5.65e-16	-1.06	4.98	6.24e-08	5.76e-07
ENSG00000187801.14	ZFP69B	protein_coding	2386	41.8	-0.208	3.38	0.236	0.379	-0.121	3.52	0.477	0.823	-0.586	3.22	0.00048	0.00129	-0.358	2.44	0.159	1	-0.552	2.79	0.00036	0.000701	-0.0934	2.64	0.725	0.814
ENSG00000260920.2	RP1-228H13.5	sense_overlapping	2449	37.89	-0.121	2.6	0.528	0.676	0.0126	2.72	0.945	1	0.605	2.59	0.000581	0.00153	-0.279	1.95	0.29	1	-2.21	1.69	1.2e-26	1.35e-25	-1.08	2.09	0.00154	0.00531
ENSG00000187815.9	ZFP69	protein_coding	3248	41.16	-0.175	2.59	0.361	0.516	-0.00189	2.77	0.992	1	-0.522	2.4	0.00407	0.00891	-0.137	1.76	0.605	1	0.6	3.77	8.27e-06	1.95e-05	-0.156	2.88	0.537	0.656
ENSG00000164002.11	EXO5	protein_coding	3092	43.67	-0.885	1.38	0.00029	0.00181	0.115	1.85	0.579	0.874	-0.347	1.67	0.0852	0.132	-0.0939	2.07	0.716	1	0.575	3.14	0.000136	0.000279	-0.0274	2.35	0.925	0.962
ENSG00000117010.15	ZNF684	protein_coding	3039	40.31	-0.308	2.41	0.118	0.226	-0.1	2.59	0.591	0.879	-0.779	2.12	4.23e-05	0.000143	0.0588	1.38	0.829	1	-0.0257	3.3	0.856	0.886	-0.812	2.72	0.00405	0.0122
ENSG00000117016.9	RIMS3	protein_coding	7235	51.39	-0.361	5.37	0.0208	0.0591	-0.0893	5.61	0.565	0.869	0.381	6.33	0.0101	0.0201	-0.0807	6.27	0.734	1	0.751	4.96	3.77e-11	1.5e-10	-0.408	4	0.0657	0.127
ENSG00000272145.1	NFYC-AS1	antisense	1687	49.61	-0.452	1.71	0.0409	0.101	0.0248	2.01	0.902	0.996	-1.09	1.82	3.8e-08	2.29e-07	-0.322	1.14	0.245	1	0.786	3.88	2.86e-09	9.6e-09	0.158	2.96	0.53	0.65
ENSG00000066136.19	NFYC	protein_coding	6068	42.65	0.457	4.22	0.00525	0.0198	-0.0192	4.08	0.906	0.997	1.15	4.64	9.57e-14	1.33e-12	0.209	5.06	0.382	1	-0.824	5.48	1.03e-14	5.48e-14	-0.971	5.13	5.04e-07	4.03e-06
ENSG00000117013.14	KCNQ4	protein_coding	4183	55.43	-0.229	0.312	0.464	0.617	0.045	0.506	0.872	0.988	0.505	1.58	0.0372	0.0641	-0.146	1.78	0.579	1	-1.11	2.71	2.51e-12	1.1e-11	-0.815	2.74	0.00799	0.022
ENSG00000179862.6	CITED4	protein_coding	1316	73.48	0.235	0.545	0.422	0.577	-0.161	0.429	0.574	0.872	1.52	2.15	6.44e-11	6.1e-10	-0.123	2.85	0.621	1	-0.0359	0.958	0.886	0.913	0.336	0.812	0.561	0.677
ENSG00000171793.13	CTPS1	protein_coding	5462	45.27	-0.912	5.86	4.63e-09	1.19e-07	-0.176	6.27	0.254	0.635	-0.638	6.17	2.12e-05	7.63e-05	0.117	6.55	0.621	1	-0.724	7.55	1.07e-13	5.25e-13	-1.34	7.02	3.47e-15	7.14e-14
ENSG00000281207.1	SLFNL1-AS1	antisense	4800	49.97	-1.04	0.0709	0.00228	0.00993	-0.0816	0.319	0.779	0.958	-1.79	0.0489	1.85e-09	1.37e-08	-0.195	-0.105	0.551	1	-1.27	3.92	4.32e-23	3.99e-22	-1.27	3.86	3.58e-07	2.92e-06
ENSG00000010803.16	SCMH1	protein_coding	4447	39.5	-0.0371	3.56	0.829	0.908	0.143	3.73	0.391	0.762	1.38	4.02	2.42e-18	5.81e-17	0.0843	4.49	0.726	1	-0.786	5.45	1.92e-13	9.24e-13	-1.09	5.04	2.79e-08	2.73e-07
ENSG00000204060.5	FOXO6	protein_coding	2398	58.03	0.404	-0.164	0.267	0.414	-0.725	-0.59	0.0585	0.314	0.361	0.694	0.233	0.312	-0.404	0.449	0.18	1	-0.359	2.01	0.0528	0.0737	-0.263	1.86	0.471	0.597
ENSG00000127124.13	HIVEP3	protein_coding	14224	46.45	0.0159	-1.29	0.979	1	-0.483	-1.71	0.422	0.784	1.28	-0.487	0.00348	0.00775	0.16	0.00133	0.621	1	-1.65	2.56	8.47e-24	8.19e-23	-0.867	2.7	0.00416	0.0125
ENSG00000198815.8	FOXJ3	protein_coding	6893	38.57	0.159	5.95	0.301	0.453	-0.0651	5.94	0.673	0.916	1.45	6.22	9.12e-23	3.31e-21	-0.0254	6.31	0.915	1	-0.847	6.25	9.74e-17	6e-16	-0.821	5.86	3.43e-06	2.31e-05
ENSG00000177181.14	RIMKLA	protein_coding	8981	43.61	-0.0603	5.6	0.697	0.813	0.241	5.85	0.117	0.448	-0.434	5.57	0.00398	0.00876	-0.00328	4.81	0.989	1	1.37	5.14	1.88e-32	2.84e-31	0.461	3.84	0.0251	0.0576
ENSG00000127125.8	PPCS	protein_coding	2590	42.3	0.264	4.6	0.0992	0.198	0.169	4.67	0.288	0.669	0.265	4.6	0.0833	0.129	-0.0346	4.27	0.886	1	0.222	4.36	0.0657	0.0902	-0.192	3.66	0.384	0.513
ENSG00000186409.14	CCDC30	protein_coding	13504	39.32	-0.703	0.924	0.00804	0.0278	-0.79	0.716	0.00266	0.0452	-1.6	0.329	4.98e-09	3.44e-08	0.526	-0.696	0.161	1	-0.609	2.88	6.45e-05	0.000137	-0.648	2.62	0.0307	0.068
ENSG00000171960.10	PPIH	protein_coding	1444	43.8	0.195	5.02	0.217	0.356	0.167	5.13	0.287	0.669	-0.0679	5	0.655	0.734	0.0476	5.27	0.842	1	-0.0119	5.38	0.912	0.935	-0.221	4.71	0.249	0.368
ENSG00000065978.17	YBX1	protein_coding	1930	40.41	0.128	9.58	0.393	0.549	0.305	9.76	0.042	0.258	1.11	9.65	1.25e-14	1.94e-13	-0.132	9.66	0.576	1	-1.76	9.42	3.13e-73	1.77e-71	-3.14	9.12	2.08e-80	3.44e-78
ENSG00000164007.10	CLDN19	protein_coding	3602	59.56	0.5	2.72	0.00804	0.0278	-0.148	2.53	0.43	0.791	0.521	3.57	0.00244	0.00562	-0.291	3.53	0.234	1	-1.06	-1.01	0.0426	0.0605	2.12	-0.384	0.0122	0.0315
ENSG00000117385.15	P3H1	protein_coding	6766	50.04	0.386	4.73	0.0154	0.0467	-0.0671	4.59	0.675	0.916	0.119	5.11	0.435	0.527	-0.0811	5.68	0.733	1	0.0376	5.85	0.718	0.764	-0.435	5.21	0.0209	0.0497
ENSG00000164008.13	C1orf50	protein_coding	2105	43.06	-0.0509	2.01	0.808	0.893	0.225	2.23	0.247	0.628	0.286	2.26	0.123	0.181	0.28	2.66	0.265	1	0.541	3.31	0.000209	0.000419	0.465	2.61	0.0669	0.129
ENSG00000177868.11	SVBP	protein_coding	1208	41.39	0.104	3.7	0.54	0.686	0.068	3.8	0.682	0.918	-0.159	3.53	0.328	0.417	0.207	3.31	0.4	1	-0.0238	3.89	0.853	0.884	-0.914	3.21	0.000357	0.00146
ENSG00000164010.13	ERMAP	protein_coding	4631	43.13	0.679	1.72	0.00211	0.00932	0.234	1.58	0.281	0.663	0.718	1.93	0.000326	0.00091	-0.165	1.51	0.54	1	0.489	2.65	0.00331	0.00563	0.202	1.97	0.534	0.653
ENSG00000228192.7	RP11-342M1.3	antisense	1617	43.34	-0.525	0.667	0.0672	0.148	0.328	1.11	0.17	0.531	-1.02	0.472	7.47e-05	0.000239	0.425	0.869	0.137	1	-0.354	1.42	0.109	0.142	0.413	1.37	0.25	0.369
ENSG00000164011.17	ZNF691	protein_coding	2036	47.25	0.0396	3.4	0.82	0.901	0.319	3.64	0.058	0.312	0.414	3.99	0.00968	0.0194	0.104	4.62	0.665	1	-0.00578	4.03	0.963	0.978	-0.688	3.44	0.00558	0.0161
ENSG00000117394.19	SLC2A1	protein_coding	4927	52.89	0.417	9.06	0.00534	0.02	-0.184	8.79	0.225	0.602	0.793	9.62	4.15e-08	2.48e-07	-0.163	9.74	0.488	1	2.13	6.01	1.72e-81	1.17e-79	2.1	4.71	2.69e-31	1.29e-29
ENSG00000227533.5	SLC2A1-AS1	lincRNA	3364	48.55	0.603	2.92	0.00102	0.00509	0.24	2.81	0.186	0.553	-0.0591	3.03	0.732	0.802	-0.0642	2.24	0.802	1	0.296	1.58	0.171	0.214	1.02	1.27	0.00858	0.0233
ENSG00000207256.1	RNU6-880P	snRNA	107	41.12	0.709	-2.27	0.514	0.663	0.125	-2.68	0.911	0.998	1.54	-2.55	0.0929	0.142	2.69	-3.73	0.0917	1	2.38	-0.386	3.61e-05	7.91e-05	7.1	2.21	1.24e-79	1.97e-77
ENSG00000117395.10	EBNA1BP2	protein_coding	3561	44.38	-0.93	5.48	3.27e-09	8.68e-08	0.351	6.14	0.0217	0.176	-0.434	5.82	0.00383	0.00846	0.124	6.22	0.601	1	-0.0107	6.3	0.916	0.939	-0.825	5.53	7.07e-06	4.47e-05
ENSG00000179178.10	TMEM125	protein_coding	2127	58.32	0.409	3.2	0.0215	0.0607	0.0167	3.15	0.924	1	0.00085	3.72	0.996	1	-0.0876	4.18	0.717	1	0	-2.55	1	1	0	-1.64	1	1
ENSG00000253313.5	C1orf210	protein_coding	1516	53.9	0.0955	1.67	0.667	0.79	0.352	1.92	0.0881	0.388	0.272	2.5	0.157	0.224	0.00233	2.59	0.993	1	-2.02	0.138	1.42e-09	4.89e-09	-2.21	0.619	0.00113	0.00404
ENSG00000066056.13	TIE1	protein_coding	6694	54.59	0.0666	0.279	0.832	0.91	0.0027	0.331	0.993	1	0.588	1.51	0.0183	0.0342	0.0972	1.7	0.713	1	-0.289	-0.00649	0.404	0.463	-1.6	-0.0226	0.168	0.269
ENSG00000117399.13	CDC20	protein_coding	2038	52.2	0.173	6.51	0.256	0.402	0.0646	6.56	0.673	0.915	0.899	7.37	7.7e-10	6.08e-09	0.0714	8.32	0.762	1	-0.226	6.49	0.0243	0.036	-1.12	5.81	1.26e-09	1.49e-08
ENSG00000066322.12	ELOVL1	protein_coding	2507	58.74	0.187	3.12	0.295	0.446	0.358	3.39	0.0378	0.245	0.132	3.85	0.422	0.515	-0.0767	4.94	0.748	1	0.107	4.86	0.345	0.403	-0.197	4.25	0.348	0.476
ENSG00000159479.16	MED8	protein_coding	2704	46.78	0.0289	3.3	0.869	0.935	0.123	3.44	0.471	0.819	-0.0223	3.61	0.891	0.933	0.205	4.09	0.395	1	0.709	5.39	9.24e-11	3.55e-10	-0.373	4.35	0.0696	0.133
ENSG00000198198.13	SZT2	protein_coding	17331	49.96	-0.57	2.66	0.00282	0.0118	0.00821	3.02	0.963	1	0.443	3.79	0.00732	0.0151	-0.0248	4.56	0.918	1	0.0462	5.87	0.656	0.707	-0.722	5.23	0.000176	0.000787
ENSG00000178922.16	HYI	protein_coding	2740	59.36	0.0513	1.63	0.818	0.901	0.0495	1.8	0.814	0.969	-0.632	1.99	0.00166	0.00398	0.0813	2.38	0.749	1	0.024	3.69	0.856	0.886	-0.761	3.17	0.00582	0.0167
ENSG00000142949.16	PTPRF	protein_coding	10712	55.69	0.356	6.3	0.0198	0.0567	-0.724	5.95	3.74e-06	0.000215	0.381	7.02	0.00959	0.0193	0.0108	7.49	0.964	1	0.217	8.36	0.0236	0.035	-0.374	7.55	0.0199	0.0476
ENSG00000066135.12	KDM4A	protein_coding	5172	46.75	0.0891	5.81	0.563	0.706	-0.16	5.82	0.303	0.685	0.384	6.3	0.00926	0.0187	0.0538	6.68	0.82	1	0.328	6.6	0.00108	0.00196	-0.823	5.68	6.9e-06	4.38e-05
ENSG00000236200.5	KDM4A-AS1	antisense	1931	51.12	0.0225	0.0205	0.947	0.987	0.478	0.311	0.109	0.434	-0.909	0.0423	0.00296	0.0067	-0.193	-0.154	0.56	1	0.0254	1.65	0.903	0.927	-0.392	1.31	0.366	0.494
ENSG00000126091.19	ST3GAL3	protein_coding	4443	44.35	0.388	2.05	0.061	0.138	0.415	2.17	0.0356	0.237	1.49	3.01	1.19e-16	2.39e-15	0.47	3.03	0.0582	1	-0.431	3.63	0.00108	0.00196	-1.25	3.23	5.79e-06	3.72e-05
ENSG00000117407.16	ARTN	protein_coding	2658	63.77	0.676	2.28	0.000793	0.00415	0.036	2.11	0.857	0.984	0.0373	2.69	0.841	0.893	0.13	2.7	0.603	1	0.783	-0.148	0.0376	0.0539	3.91	-0.000863	3.34e-10	4.31e-09
ENSG00000117408.10	IPO13	protein_coding	5083	51.66	-0.16	3.3	0.363	0.518	0.18	3.55	0.289	0.67	0.56	4.33	0.000445	0.00121	0.112	5.5	0.638	1	-0.573	5.63	5.49e-08	1.63e-07	-0.752	5.23	8.69e-05	0.000421
ENSG00000132768.13	DPH2	protein_coding	2930	56.05	-0.536	4.39	0.00096	0.00486	0.0997	4.85	0.529	0.85	-0.0704	5.26	0.643	0.724	-0.0315	6.53	0.894	1	-0.021	5.64	0.842	0.874	-0.968	4.98	2.38e-06	1.65e-05
ENSG00000117410.13	ATP6V0B	protein_coding	3535	57.08	-0.0474	5.05	0.763	0.862	0.0883	5.29	0.572	0.872	-0.789	5.31	2.56e-07	1.34e-06	-0.00911	6.12	0.969	1	1.74	6.72	3.7e-62	1.6e-60	0.625	5.12	0.000561	0.00217
ENSG00000117411.16	B4GALT2	protein_coding	3772	56.94	-0.0762	5.39	0.624	0.756	0.341	5.77	0.0269	0.198	-0.0605	6.05	0.685	0.761	0.00545	6.58	0.982	1	0.602	6.96	1.46e-09	5.03e-09	-0.214	5.97	0.215	0.327
ENSG00000159214.12	CCDC24	protein_coding	3554	57.95	0.224	2.83	0.227	0.368	0.289	3.03	0.105	0.426	-0.553	3.13	0.00133	0.00325	-0.0982	3.36	0.689	1	0.011	2.67	0.945	0.963	-0.808	2.24	0.0251	0.0577
ENSG00000196517.11	SLC6A9	protein_coding	5159	56.44	-0.476	1.33	0.0497	0.118	-0.0767	1.61	0.724	0.938	0.852	2.93	8.4e-06	3.3e-05	0.0504	3.89	0.835	1	-0.742	4.62	1.4e-10	5.28e-10	-0.461	4.4	0.0296	0.066
ENSG00000230615.6	RP5-1198O20.4	lincRNA	7999	44.73	-0.713	-0.709	0.108	0.212	-0.0194	-0.61	0.961	1	1.38	0.116	1.57e-05	5.8e-05	0.106	-0.752	0.778	1	-0.493	1.21	0.0351	0.0506	-0.602	1.04	0.284	0.406
ENSG00000178028.13	DMAP1	protein_coding	5599	52.33	-0.783	3.64	5.01e-06	5.69e-05	0.00483	4.08	0.976	1	-1.05	4.01	6.1e-11	5.82e-10	0.135	4.67	0.574	1	-0.453	5.19	3.28e-05	7.23e-05	-0.742	4.78	0.000236	0.00102
ENSG00000117419.14	ERI3	protein_coding	2642	47.73	-0.0178	5.65	0.908	0.964	0.309	5.93	0.0441	0.266	-0.0148	5.99	0.921	0.956	0.164	6.42	0.488	1	0.558	6.07	7.45e-08	2.18e-07	-0.216	5.09	0.252	0.37
ENSG00000187147.17	RNF220	protein_coding	9687	47.21	0.0159	4.42	0.922	0.972	0.0138	4.51	0.932	1	1.61	5.85	3.05e-26	1.48e-24	0.0671	6.74	0.777	1	0.189	6.58	0.0596	0.0825	-0.342	5.83	0.0503	0.102
ENSG00000126106.13	TMEM53	protein_coding	3635	51.56	0.55	1.49	0.0175	0.0513	0.306	1.47	0.173	0.535	0.511	2.22	0.0125	0.0243	0.255	2.9	0.305	1	0.245	2.73	0.123	0.159	0.227	2.29	0.443	0.57
ENSG00000199377.1	RNU5F-1	snRNA	117	35.04	-0.19	0.631	0.508	0.658	-1.42	0.195	4.86e-06	0.000265	-1.41	-0.239	6.07e-05	0.000198	-0.134	0.554	0.656	1	0.988	9.22	9.01e-25	9.19e-24	0.951	11.5	4.05e-10	5.17e-09
ENSG00000200169.1	RNU5D-1	snRNA	116	37.93	-0.165	3.42	0.345	0.499	-3.37	2.76	1.19e-53	9.99e-51	-3.21	2.62	1.22e-45	2.22e-43	0.367	0.912	0.2	1	-0.432	8.26	6.84e-06	1.63e-05	0.294	10.2	0.0515	0.104
ENSG00000142945.12	KIF2C	protein_coding	3646	49.08	0.453	6.96	0.0028	0.0118	0.0716	6.86	0.638	0.902	0.0591	7.11	0.687	0.763	-0.00684	6.98	0.977	1	0.496	6.06	1.63e-06	4.17e-06	-0.497	5.12	0.00844	0.023
ENSG00000142937.11	RPS8	protein_coding	2847	55.11	0.105	9.78	0.482	0.635	0.0173	9.8	0.908	0.997	-0.457	9.67	0.00184	0.00437	-0.0938	9.66	0.691	1	-0.0842	10.1	0.373	0.431	-1.92	9.23	1.7e-34	9.26e-33
ENSG00000200913.1	SNORD46	snoRNA	104	48.08	-0.549	1.82	0.0118	0.0379	0.248	2.25	0.203	0.574	-1.95	1.5	2.15e-20	6.31e-19	-0.0511	2.04	0.843	1	-0.253	3.3	0.0763	0.103	2.91	4.35	1.09e-53	9.1e-52
ENSG00000202031.1	SNORD38A	snoRNA	70	47.14	0	-2.66	1	1	1.55	-3.02	0.308	0.69	0	-3.44	1	1	1.91	-3.84	0.229	1	-0.00919	1.5	0.967	0.981	2.97	2.3	3.59e-31	1.7e-29
ENSG00000173846.12	PLK3	protein_coding	3479	59.69	0.697	1.01	0.00729	0.0257	0.145	0.891	0.569	0.87	0.809	2.05	0.000295	0.000829	-0.084	2.46	0.74	1	0.349	2.07	0.0626	0.0864	0.311	1.67	0.397	0.527
ENSG00000222009.8	BTBD19	protein_coding	3520	56.17	0.137	-1.11	0.794	0.884	0.0475	-1.28	0.925	1	-0.194	-0.621	0.664	0.742	0.156	-0.338	0.648	1	-1.12	2.46	2.51e-11	1.01e-10	-1.61	2.47	1.23e-05	7.42e-05
ENSG00000070785.16	EIF2B3	protein_coding	3411	42.55	-0.102	4.99	0.519	0.668	0.24	5.27	0.124	0.458	-0.0995	5.03	0.512	0.603	0.162	4.96	0.497	1	0.48	5.7	5.99e-06	1.43e-05	-0.654	4.71	0.000867	0.0032
ENSG00000126107.14	HECTD3	protein_coding	5077	56.66	0.157	3.4	0.367	0.523	-0.25	3.34	0.149	0.502	0.896	4.68	1.86e-08	1.17e-07	-0.0998	5.74	0.674	1	0.487	4.91	1.66e-05	3.78e-05	-0.911	4.05	9.89e-05	0.000473
ENSG00000126088.12	UROD	protein_coding	2908	52.29	0.00888	5.38	0.954	0.992	0.321	5.66	0.0377	0.244	-0.193	5.81	0.199	0.273	0.0306	6.68	0.897	1	0.781	6.21	4.02e-14	2.05e-13	0.0591	5.19	0.746	0.829
ENSG00000162415.6	ZSWIM5	protein_coding	6046	41.49	0.181	3.38	0.299	0.45	-0.139	3.34	0.421	0.783	0.993	3.76	6.53e-10	5.24e-09	0.129	3.77	0.596	1	0.872	4.6	3.69e-13	1.74e-12	0.122	3.57	0.577	0.692
ENSG00000186603.5	HPDL	protein_coding	1629	62.8	-1.06	2.43	1.07e-07	1.9e-06	0.189	3.16	0.284	0.666	-0.32	3.38	0.0585	0.0954	0.394	4.7	0.1	1	0	-2.55	1	1	1.28e-15	-1.64	1	1
ENSG00000132781.17	MUTYH	protein_coding	3909	51.03	0.136	4.41	0.401	0.558	0.375	4.64	0.0186	0.16	-0.266	4.74	0.0853	0.132	0.0799	5.05	0.738	1	0.293	4.58	0.0121	0.0189	-0.524	3.87	0.0209	0.0497
ENSG00000132773.11	TOE1	protein_coding	2742	53.53	-1.17	2.71	1.3e-09	3.81e-08	-0.173	3.2	0.323	0.703	-1.6	2.97	4.91e-20	1.39e-18	-0.205	4.46	0.394	1	0.562	4.58	2.01e-06	5.07e-06	-0.5	3.71	0.0326	0.0715
ENSG00000070759.16	TESK2	protein_coding	3322	42.23	0.979	3.47	2.01e-08	4.34e-07	0.0142	3.04	0.936	1	1.65	3.9	3.41e-24	1.41e-22	0.269	3.66	0.269	1	0.714	3.56	3.79e-07	1.03e-06	-0.282	2.6	0.31	0.434
ENSG00000280670.2	CCDC163	protein_coding	2757	50.89	0.246	0.0874	0.461	0.615	0.658	0.383	0.0256	0.193	0.118	0.689	0.674	0.751	-0.0857	1.28	0.754	1	-0.608	2.88	6.07e-05	0.00013	-0.403	2.76	0.151	0.247
ENSG00000132763.14	MMACHC	protein_coding	5296	47.99	0.187	2.89	0.309	0.461	-0.0585	2.87	0.745	0.946	-0.018	3.24	0.915	0.952	0.0426	3.68	0.861	1	-0.835	4.88	1.1e-13	5.41e-13	-1.04	4.58	1.25e-06	9.22e-06
ENSG00000117450.13	PRDX1	protein_coding	1522	47.46	-0.288	9.06	0.0546	0.126	-0.0644	9.21	0.669	0.915	-0.306	9.06	0.0366	0.0631	-0.0968	8.94	0.682	1	0.215	8.82	0.0244	0.0362	-2.71	7.68	3.96e-59	3.81e-57
ENSG00000117448.13	AKR1A1	protein_coding	3121	49.1	0.356	7.08	0.0186	0.054	0.175	7.08	0.25	0.631	-0.0375	7.23	0.798	0.859	0.11	7.43	0.642	1	0.797	5.94	3.23e-14	1.66e-13	-0.297	4.86	0.125	0.213
ENSG00000132780.16	NASP	protein_coding	8304	42.9	-0.69	7.81	4.86e-06	5.54e-05	0.0414	8.25	0.784	0.959	0.265	8.24	0.0677	0.108	0.216	8.19	0.36	1	-1.1	7.73	2.52e-29	3.26e-28	-1.14	7.35	6.27e-12	9.75e-11
ENSG00000159588.14	CCDC17	protein_coding	3323	58.1	-0.754	0.45	0.013	0.0407	0.166	0.966	0.508	0.839	-1.98	0.393	1.71e-13	2.3e-12	-0.133	0.384	0.66	1	-0.161	0.146	0.624	0.677	-2.02	0.123	0.0669	0.129
ENSG00000159592.10	GPBP1L1	protein_coding	7433	41.19	0.0641	6.92	0.672	0.795	-0.121	6.97	0.428	0.789	0.444	7.01	0.00234	0.00542	-0.138	6.79	0.56	1	0.2	6.69	0.0456	0.0644	-0.63	5.84	0.000336	0.00138
ENSG00000234329.1	RP11-767N6.2	processed_pseudogene	788	50.13	-0.303	1.42	0.197	0.333	-0.8	1.26	0.000552	0.0147	-2.46	0.885	6.57e-25	2.89e-23	-0.725	-1.01	0.0686	1	0.759	0.979	0.00465	0.00774	0.533	0.446	0.296	0.418
ENSG00000159596.6	TMEM69	protein_coding	2439	44.47	-0.125	5.49	0.422	0.577	0.241	5.79	0.117	0.449	-0.0481	5.69	0.747	0.815	0.0191	5.67	0.936	1	-0.528	4.3	1.07e-05	2.5e-05	-0.146	4.01	0.488	0.613
ENSG00000197429.10	IPP	protein_coding	3705	42.34	0.47	2.97	0.00991	0.0329	-0.315	2.69	0.0873	0.387	0.2	2.86	0.246	0.327	-0.0092	2	0.972	1	0.165	4.36	0.17	0.213	-0.368	3.68	0.098	0.175
ENSG00000086015.20	MAST2	protein_coding	7877	41.32	-0.249	4.35	0.126	0.238	0.0529	4.59	0.741	0.945	1.55	5.21	1.56e-24	6.59e-23	0.392	5.96	0.0988	1	-0.518	5.89	5.36e-07	1.44e-06	-1.1	5.37	8.61e-09	9.13e-08
ENSG00000117461.14	PIK3R3	protein_coding	7410	40.27	-0.533	3.89	0.00156	0.00728	0.0552	4.23	0.734	0.941	-0.219	3.91	0.168	0.237	-0.0427	3.46	0.862	1	-0.635	5.65	1.63e-09	5.57e-09	-1.72	5.11	1.19e-16	2.77e-15
ENSG00000085998.13	POMGNT1	protein_coding	6198	49.39	-0.508	4.73	0.00148	0.00695	0.105	5.1	0.502	0.836	-0.434	5.18	0.00437	0.00949	0.161	5.77	0.499	1	0.933	5.92	1.09e-18	7.57e-18	-0.314	4.77	0.108	0.19
ENSG00000171357.5	LURAP1	protein_coding	1854	46.79	-0.522	0.43	0.0873	0.181	0.436	0.925	0.0838	0.379	0.123	1.08	0.606	0.69	-0.26	1.59	0.33	1	0.0961	2.54	0.563	0.619	-1.19	1.96	0.0019	0.00635
ENSG00000085999.11	RAD54L	protein_coding	3212	46.5	-0.976	3.52	2.9e-08	5.96e-07	-0.231	3.89	0.165	0.525	0.862	4.74	2.66e-08	1.64e-07	0.14	5.61	0.557	1	-0.726	6	1.94e-12	8.62e-12	-1.35	5.53	2.11e-12	3.43e-11
ENSG00000132128.16	LRRC41	protein_coding	8606	47.41	0.166	5.45	0.285	0.435	-0.0123	5.45	0.937	1	0.295	5.9	0.0475	0.0792	0.15	6.34	0.527	1	0.079	6.67	0.428	0.487	-0.817	5.9	5.07e-06	3.3e-05
ENSG00000173660.11	UQCRH	protein_coding	1408	46.3	0.00622	7.25	0.967	1	0.091	7.34	0.548	0.86	-0.63	7.14	2.24e-05	8.02e-05	0.00628	7.06	0.979	1	0.621	7.66	2.04e-10	7.56e-10	-1.06	6.57	1.88e-10	2.49e-09
ENSG00000117481.10	NSUN4	protein_coding	8468	47.35	0.351	4.42	0.0302	0.0796	0.0684	4.37	0.672	0.915	-0.143	4.55	0.357	0.447	0.1	4.52	0.676	1	0.159	5.49	0.137	0.175	-0.585	4.77	0.00323	0.0101
ENSG00000117480.15	FAAH	protein_coding	2776	55.38	-0.244	3.7	0.149	0.27	0.0831	4	0.614	0.891	-0.479	4.21	0.00258	0.0059	0.0446	4.78	0.852	1	0.412	1.11	0.0961	0.127	0.453	0.634	0.464	0.59
ENSG00000197587.10	DMBX1	protein_coding	2896	55.86	-3.09	-2.42	0.019	0.0551	-1.41	-2.68	0.207	0.578	-2.27	-2.79	0.0395	0.0676	-0.314	-2.77	0.679	1	-0.029	2.7	0.855	0.886	-0.136	2.37	0.66	0.762
ENSG00000079277.19	MKNK1	protein_coding	8070	48.24	0.202	3.26	0.251	0.398	0.183	3.34	0.288	0.669	0.039	3.64	0.812	0.869	0.0384	3.69	0.874	1	-0.106	4.8	0.351	0.409	-0.555	4.28	0.0093	0.025
ENSG00000142961.14	MOB3C	protein_coding	5916	54.42	-0.736	1.47	0.00169	0.00779	-0.00802	1.89	0.969	1	-0.242	2.37	0.208	0.284	-0.0163	3.1	0.947	1	2.34	1.91	2.29e-25	2.42e-24	1.88	0.455	0.00171	0.0058
ENSG00000123472.12	ATPAF1	protein_coding	5677	41.86	-0.507	5.93	0.001	0.00503	0.0192	6.27	0.9	0.995	-0.14	6.07	0.347	0.437	0.00493	5.76	0.983	1	0.0438	7.21	0.655	0.706	-0.512	6.42	0.00223	0.0073
ENSG00000159658.10	EFCAB14	protein_coding	6285	40.17	-0.0849	6.41	0.577	0.718	0.0521	6.58	0.733	0.941	0.323	6.43	0.0278	0.0494	-0.285	6.12	0.23	1	-0.246	6.22	0.0154	0.0236	-0.543	5.62	0.00238	0.00771
ENSG00000186377.7	CYP4X1	protein_coding	2548	39.21	0.0389	1.69	0.86	0.929	0.345	1.9	0.0929	0.399	0.527	1.64	0.00885	0.0179	0.124	1.2	0.655	1	1.72	2.1	2.1e-15	1.19e-14	1.76	0.797	6.57e-05	0.000329
ENSG00000162367.11	TAL1	protein_coding	5700	53.17	-1.6	-2.34	0.177	0.307	-0.691	-2.6	0.509	0.839	-3.35	-3.07	0.00742	0.0153	2.14	-3.38	0.0651	1	0.623	2.51	0.000278	0.00055	0.855	1.94	0.00729	0.0203
ENSG00000123473.15	STIL	protein_coding	7291	40.02	0.0842	6.26	0.581	0.722	0.0833	6.37	0.586	0.878	0.045	6.1	0.761	0.827	-0.0809	5.63	0.734	1	-0.645	6.19	2.56e-10	9.4e-10	-0.714	5.76	5e-05	0.000258
ENSG00000162368.13	CMPK1	protein_coding	3844	42.2	-0.0843	5.53	0.587	0.726	-0.347	5.56	0.0265	0.197	-0.802	5.31	1.62e-07	8.75e-07	-0.126	4.56	0.601	1	-0.0328	6.47	0.745	0.788	-0.369	5.77	0.0351	0.0759
ENSG00000237424.1	FOXD2-AS1	antisense	2509	58.67	3.33	-2.27	0.016	0.048	3.38	-2.68	0.027	0.198	4.74	-2.22	0.0151	0.0288	-0.301	-2.44	0.64	1	-0.979	2.93	9.21e-11	3.54e-10	-0.887	2.89	0.00282	0.00898
ENSG00000186564.5	FOXD2	protein_coding	4675	64.92	0	-2.66	1	1	0	-3.12	1	1	2.93	-3	0.229	0.308	1.94	-3.84	0.221	1	0.459	3.39	0.00109	0.00198	0.00948	2.79	0.973	0.995
ENSG00000269113.3	TRABD2B	protein_coding	7034	48.75	-0.532	0.664	0.0631	0.141	-0.721	0.617	0.00717	0.087	-0.799	0.996	0.000839	0.00214	0.175	0.856	0.54	1	-1.35	1.59	8.85e-11	3.41e-10	-1.52	1.72	0.000688	0.0026
ENSG00000132122.11	SPATA6	protein_coding	5939	37.04	-0.00328	3.98	0.984	1	0.000786	4.05	0.996	1	0.176	3.72	0.273	0.358	0.0608	2.65	0.81	1	0.221	3.03	0.146	0.186	0.612	2.58	0.0159	0.0394
ENSG00000162373.12	BEND5	protein_coding	2138	44.07	-0.919	2.94	9.44e-07	1.3e-05	0.131	3.46	0.441	0.797	-1.31	2.91	5.78e-14	8.31e-13	-0.0191	2.08	0.941	1	-1.13	0.531	6.94e-05	0.000147	-0.986	0.736	0.0513	0.104
ENSG00000185104.19	FAF1	protein_coding	7545	38.27	0.15	5.92	0.328	0.481	0.0588	5.96	0.702	0.926	0.868	5.9	4.09e-09	2.86e-08	0.0134	5.77	0.955	1	0.427	6.94	1.73e-05	3.94e-05	-0.329	5.97	0.052	0.105
ENSG00000123080.10	CDKN2C	protein_coding	3318	40.97	-0.72	-2.27	0.509	0.659	-1.7	-2.75	0.164	0.523	-2.06	-3.07	0.0896	0.138	1.49	-3.54	0.243	1	0.42	5.77	7.04e-05	0.000149	-0.557	4.8	0.00347	0.0107
ENSG00000203356.2	LINC01562	lincRNA	2366	43.57	-0.941	-2.42	0.456	0.61	-2.74	-2.92	0.0568	0.309	-3.29	-3.24	0.0207	0.0381	3.31	-3.63	0.0301	1	-1.47	1.92	9.65e-15	5.15e-14	-1.71	2.05	9.24e-06	5.71e-05
ENSG00000123091.4	RNF11	protein_coding	3122	41.25	0.189	6.12	0.218	0.358	-0.0228	6.15	0.882	0.992	-0.0333	5.96	0.823	0.878	0.00447	5.81	0.985	1	0.0144	6.13	0.888	0.915	-0.388	5.4	0.0304	0.0674
ENSG00000085831.15	TTC39A	protein_coding	9362	51.4	0.294	2.39	0.134	0.249	0.177	2.42	0.352	0.729	-0.096	2.84	0.593	0.677	-0.108	3.05	0.664	1	0.967	4.62	4.77e-16	2.79e-15	0.454	3.7	0.0358	0.0772
ENSG00000085832.16	EPS15	protein_coding	7440	38.05	0.442	6.1	0.00397	0.0157	0.0134	5.97	0.931	1	0.537	5.8	0.000284	0.000803	-0.00109	5.2	0.996	1	-0.0485	6.75	0.626	0.679	-0.153	6.08	0.362	0.49
ENSG00000117859.18	OSBPL9	protein_coding	9523	40.08	0.0396	6.79	0.794	0.884	0.174	6.96	0.251	0.632	-0.209	6.58	0.158	0.224	-0.0133	5.88	0.955	1	0.454	6.77	5.71e-06	1.37e-05	0.425	5.99	0.0107	0.0281
ENSG00000078618.19	NRDC	protein_coding	6773	39.35	-0.0775	7.22	0.608	0.743	-0.114	7.33	0.453	0.807	-0.156	7.03	0.29	0.376	0.0919	6.16	0.699	1	-0.191	6.89	0.054	0.0753	-0.383	6.25	0.022	0.0517
ENSG00000169213.6	RAB3B	protein_coding	12844	44.37	-0.162	6.8	0.284	0.434	-0.283	6.88	0.0642	0.328	-0.203	6.96	0.169	0.238	-0.25	6.57	0.291	1	0.599	5.49	2.86e-08	8.68e-08	0.625	4.76	0.00065	0.00247
ENSG00000200839.1	RNA5SP48	rRNA	126	45.24	0	-2.66	1	1	0	-3.12	1	1	0	-3.44	1	1	0	-3.95	1	1	-7.24	1.97	3.07e-116	4.06e-114	-2.28	2.67	8.83e-13	1.49e-11
ENSG00000117862.11	TXNDC12	protein_coding	3630	43.03	0.169	6.8	0.264	0.411	0.101	6.89	0.508	0.839	-0.0712	6.72	0.629	0.71	-0.0832	6.54	0.725	1	0.238	5.4	0.0276	0.0406	0.0887	4.7	0.638	0.744
ENSG00000198841.3	KTI12	protein_coding	1714	55.37	-0.357	2.4	0.0685	0.15	-0.338	2.52	0.0715	0.349	-1.34	2.49	1.76e-13	2.36e-12	-0.106	2.93	0.67	1	1.11	4.07	2.02e-17	1.3e-16	0.025	2.93	0.923	0.961
ENSG00000134717.17	BTF3L4	protein_coding	6022	41.19	-0.125	7.21	0.406	0.561	0.0912	7.43	0.547	0.859	0.0316	7.2	0.829	0.883	0.0704	6.99	0.766	1	-0.0196	6.18	0.848	0.879	-0.371	5.5	0.0361	0.0776
ENSG00000157077.14	ZFYVE9	protein_coding	5809	40.84	-0.38	6.11	0.0132	0.0412	-0.0663	6.36	0.666	0.914	-0.535	6.02	0.000368	0.00102	-0.0383	5.08	0.872	1	0.555	6.13	8.12e-08	2.36e-07	-0.0917	5.17	0.607	0.718
ENSG00000154222.14	CC2D1B	protein_coding	7495	51.22	-0.349	2.87	0.0583	0.133	0.000144	3.13	0.999	1	-0.658	3.26	9.78e-05	0.000305	-0.127	4.15	0.6	1	0.235	5.46	0.0281	0.0412	-0.581	4.74	0.00413	0.0124
ENSG00000085840.12	ORC1	protein_coding	3157	44.76	-0.133	5.82	0.388	0.544	0.0667	6.05	0.664	0.913	0.399	6.27	0.00677	0.0141	0.03	6.77	0.899	1	0.123	5.9	0.237	0.288	-0.583	5.12	0.00197	0.00657
ENSG00000134748.12	PRPF38A	protein_coding	5658	41.39	-0.331	5.76	0.0324	0.0841	0.0159	6.02	0.918	1	0.163	5.91	0.271	0.355	0.119	5.81	0.617	1	-0.432	6.4	1.86e-05	4.21e-05	-0.512	5.88	0.00335	0.0104
ENSG00000134744.13	ZCCHC11	protein_coding	16199	38.59	0.177	5.86	0.251	0.397	-0.169	5.79	0.276	0.657	-0.00442	5.57	0.976	1	-0.136	4.73	0.572	1	-0.586	6.9	3.29e-09	1.1e-08	-0.7	6.43	3.38e-05	0.000181
ENSG00000116157.5	GPX7	protein_coding	1691	49.67	0.295	3.06	0.102	0.203	0.267	3.14	0.128	0.466	-0.808	2.96	2.95e-06	1.27e-05	0.102	2.84	0.683	1	3.54	-2.1	0.00903	0.0144	0	-1.64	1	1
ENSG00000162377.5	COA7	protein_coding	4165	46.05	-0.561	4.73	0.000462	0.00267	0.158	5.16	0.313	0.693	-0.974	4.82	3.67e-10	3.09e-09	-0.0777	5.01	0.745	1	-0.167	6.55	0.0956	0.127	-0.32	5.94	0.0635	0.123
ENSG00000162378.12	ZYG11B	protein_coding	8198	41.29	-0.191	6.01	0.212	0.351	0.0625	6.23	0.684	0.918	-0.203	5.96	0.174	0.244	-0.000853	5.33	0.997	1	0.522	7.38	1.06e-07	3.04e-07	0.101	6.46	0.537	0.656
ENSG00000203995.9	ZYG11A	protein_coding	4694	43.56	-1.17	0.0998	0.000546	0.00306	0.216	0.462	0.441	0.798	0.675	0.889	0.00688	0.0143	0.402	0.707	0.167	1	0.273	6.24	0.00745	0.012	0.144	5.49	0.41	0.538
ENSG00000121310.16	ECHDC2	protein_coding	11572	47.09	0.258	2.01	0.218	0.358	-0.0127	1.96	0.95	1	0.483	2.69	0.00871	0.0176	-0.0111	1.92	0.966	1	-2.99	3.13	3.47e-78	2.23e-76	-0.548	3.55	0.0264	0.06
ENSG00000116171.16	SCP2	protein_coding	8305	40.01	0.306	5.2	0.0508	0.12	0.125	5.2	0.426	0.787	-0.323	4.81	0.0355	0.0614	0.146	3.81	0.549	1	0.299	6.06	0.00382	0.00644	-0.381	5.22	0.0352	0.0761
ENSG00000157184.5	CPT2	protein_coding	3401	44.68	0.155	4.56	0.334	0.489	0.181	4.68	0.256	0.637	0.663	5.03	1.24e-05	4.71e-05	0.061	5.34	0.798	1	0.0914	5.03	0.411	0.47	0.112	4.44	0.56	0.676
ENSG00000162384.13	C1orf123	protein_coding	4487	46.92	-0.108	5.02	0.494	0.645	0.00585	5.19	0.97	1	-0.849	5.01	3.53e-08	2.14e-07	-0.0346	4.93	0.885	1	0.148	5.1	0.182	0.227	0.0599	4.49	0.763	0.843
ENSG00000162385.10	MAGOH	protein_coding	1463	41.63	-0.098	4.19	0.55	0.695	-0.464	4.16	0.00474	0.0662	-0.514	4.01	0.00125	0.00307	0.264	3.58	0.279	1	-0.456	4.98	4.12e-05	8.98e-05	-0.347	4.54	0.0788	0.147
ENSG00000157193.14	LRP8	protein_coding	10258	51.78	-0.157	6.35	0.304	0.456	-0.0304	6.52	0.842	0.98	-0.632	6.63	2.3e-05	8.21e-05	-0.234	6.61	0.324	1	0.658	5.97	2.72e-10	9.97e-10	-0.158	5.06	0.399	0.528
ENSG00000058804.11	NDC1	protein_coding	5135	40.26	-0.217	7.77	0.149	0.27	0.116	8.05	0.441	0.798	-0.073	7.7	0.618	0.701	-0.139	7.28	0.556	1	0.296	7.9	0.00221	0.00385	0.1	7.04	0.528	0.649
ENSG00000058799.13	YIPF1	protein_coding	2075	43.46	-0.133	4.87	0.401	0.557	0.194	5.15	0.216	0.591	0.0223	5.04	0.883	0.927	0.203	5.41	0.394	1	0.462	3.84	0.00045	0.000864	0.824	3.26	0.000183	0.000814
ENSG00000081870.11	HSPB11	protein_coding	3236	40.17	-0.418	3.73	0.0139	0.043	-0.015	3.99	0.927	1	-0.138	3.7	0.392	0.484	0.145	3.32	0.555	1	-1.12	5.07	6.54e-24	6.36e-23	-1.19	4.81	5.89e-09	6.4e-08
ENSG00000116212.14	LRRC42	protein_coding	2411	43.06	0.132	5.05	0.4	0.557	0.177	5.21	0.257	0.637	0.493	5.29	0.00103	0.00257	0.0831	5.52	0.727	1	-0.139	4.82	0.219	0.269	-0.496	4.24	0.0174	0.0425
ENSG00000116209.11	TMEM59	protein_coding	9149	38.88	0.332	6.1	0.0303	0.0797	0.157	6.09	0.305	0.686	0.517	5.9	0.000474	0.00128	0.299	5.66	0.21	1	0.637	6.48	3.99e-10	1.44e-09	0.0829	5.49	0.634	0.74
ENSG00000280378.1	RP4-758J24.6	TEC	1755	47.81	0.227	-0.498	0.577	0.718	0.376	-0.47	0.311	0.692	-1.49	-0.892	0.000158	0.000474	-0.315	-1.26	0.46	1	-1.55	1.79	3.48e-15	1.93e-14	-1.97	1.95	7.8e-06	4.89e-05
ENSG00000116205.10	TCEANC2	protein_coding	12165	42.31	0.349	4.18	0.0334	0.0862	0.233	4.24	0.151	0.503	0.207	4.16	0.186	0.259	0.0278	3.91	0.909	1	0.233	6.16	0.0229	0.0342	0.256	5.51	0.14	0.233
ENSG00000215883.9	CYB5RL	protein_coding	6241	48.99	0.081	2.13	0.692	0.81	0.192	2.27	0.323	0.703	0.0256	2.63	0.889	0.931	-0.201	2.67	0.423	1	0.0624	4.89	0.579	0.634	0.0273	4.35	0.89	0.938
ENSG00000116221.15	MRPL37	protein_coding	2549	48.9	0.244	6.45	0.108	0.212	0.312	6.57	0.0401	0.252	0.425	6.91	0.00372	0.00823	0.133	7.57	0.574	1	-0.544	7.72	1.94e-08	6.02e-08	-0.788	7.22	9.7e-07	7.35e-06
ENSG00000157216.15	SSBP3	protein_coding	5227	50.93	-0.246	4.17	0.134	0.249	-0.453	4.16	0.00589	0.0769	0.416	5.08	0.00652	0.0136	0.0217	5.84	0.927	1	-1.98	5.27	2.38e-68	1.2e-66	-0.704	5.32	0.000187	0.00083
ENSG00000162390.17	ACOT11	protein_coding	9768	51.2	0.529	1.81	0.015	0.0458	0.377	1.81	0.0732	0.352	0.185	2.36	0.344	0.434	0.145	2.95	0.558	1	0.359	3.81	0.00574	0.00943	-0.194	3.18	0.457	0.583
ENSG00000243725.6	TTC4	protein_coding	3527	42.06	-0.117	1.37	0.623	0.755	-0.4	1.3	0.0801	0.37	-0.264	1.28	0.219	0.296	0.0968	1.25	0.725	1	0.678	3.22	5.49e-06	1.32e-05	0.678	2.51	0.00809	0.0222
ENSG00000162396.5	PARS2	protein_coding	2347	49.77	0.29	3.29	0.0991	0.198	0.188	3.33	0.275	0.656	0.131	3.73	0.424	0.517	0.000623	4.06	0.998	1	0.691	4.67	4.1e-09	1.36e-08	0.428	3.83	0.0381	0.0811
ENSG00000006555.10	TTC22	protein_coding	6055	52.26	-1.04	-0.353	0.00768	0.0268	-1.58	-0.552	3.14e-05	0.00136	-0.342	0.333	0.267	0.351	0.36	-0.0108	0.264	1	-2.58	0.772	2.51e-21	2.07e-20	-4.03	1.15	1.38e-06	1.01e-05
ENSG00000116133.11	DHCR24	protein_coding	4250	47.68	0.623	8.34	3.5e-05	0.000302	-0.0429	8.1	0.777	0.957	1.36	8.98	5.55e-21	1.71e-19	0.00358	10.3	0.988	1	0.414	8.53	1.56e-05	3.56e-05	-0.258	7.59	0.101	0.179
ENSG00000169174.10	PCSK9	protein_coding	4981	55.51	0.973	4.53	2.49e-09	6.77e-08	0.191	4.18	0.241	0.621	0.761	5.18	7.95e-07	3.8e-06	0.012	6.34	0.96	1	-0.117	-2.38	0.931	0.951	-1.07	-1.55	0.664	0.765
ENSG00000162402.12	USP24	protein_coding	11708	37.78	0.0747	7.39	0.62	0.753	0.041	7.48	0.787	0.96	0.172	7.16	0.24	0.32	-0.0339	6.31	0.886	1	0.000324	8.47	0.997	1	-0.0941	7.72	0.547	0.665
ENSG00000199831.1	RN7SKP291	misc_RNA	327	51.68	1.28e-15	-2.66	1	1	-1.28e-15	-3.12	1	1	0	-3.44	1	1	0	-3.95	1	1	7.29	5.43	1.59e-300	1.41e-297	2.48	0.0687	1.48e-06	1.08e-05
ENSG00000234810.1	RP11-90C4.1	lincRNA	4063	40.12	0	-2.66	1	1	-1.28e-15	-3.12	1	1	2.68	-3.16	0.0973	0.148	0	-3.95	1	1	0.422	2.08	0.0296	0.0433	0.779	1.5	0.024	0.0555
ENSG00000162407.8	PLPP3	protein_coding	5286	41.42	1.06	4.84	3.98e-11	1.69e-09	0.0589	4.38	0.715	0.933	0.768	4.56	5.64e-07	2.76e-06	-0.0654	4.69	0.785	1	0.685	4.99	1.82e-09	6.19e-09	0.119	4.06	0.555	0.672
ENSG00000162409.10	PRKAA2	protein_coding	9354	36.59	0.548	5.85	0.000379	0.00226	-0.0804	5.61	0.605	0.887	-0.262	5.2	0.0859	0.133	0.0967	3.66	0.693	1	0.175	7.52	0.0722	0.0984	0.212	6.79	0.185	0.291
ENSG00000173406.15	DAB1	protein_coding	7548	40.83	-0.132	3.75	0.437	0.591	-0.0904	3.86	0.586	0.878	-0.0539	3.7	0.737	0.806	-0.0568	3.23	0.818	1	-1.6	0.692	3.99e-09	1.32e-08	-0.338	0.936	0.518	0.639
ENSG00000162600.11	OMA1	protein_coding	3718	39.98	-0.068	3.86	0.685	0.804	0.0428	4	0.795	0.964	-0.356	3.61	0.0289	0.0512	0.238	2.87	0.341	1	0.0922	5.3	0.396	0.455	-0.366	4.59	0.0576	0.114
ENSG00000162601.9	MYSM1	protein_coding	8938	36.33	-0.297	6.95	0.0498	0.118	-0.25	7.07	0.102	0.419	-0.507	6.67	0.000674	0.00175	-0.119	5.35	0.617	1	-0.693	7.32	1.5e-12	6.7e-12	-0.507	6.86	0.00187	0.00627
ENSG00000177606.6	JUN	protein_coding	3540	56.67	1.78	3.22	1.51e-21	3.08e-19	0.113	2.29	0.562	0.867	0.482	3.19	0.00704	0.0146	-0.122	3.75	0.617	1	-0.844	8.25	2.19e-18	1.5e-17	-1.34	7.79	1.72e-16	3.96e-15
ENSG00000172456.16	FGGY	protein_coding	6229	40.3	0.767	3.62	7.51e-06	8.13e-05	-0.0196	3.31	0.909	0.997	0.559	3.33	0.000666	0.00174	0.0945	2.75	0.706	1	0.766	2.9	2.36e-06	5.92e-06	0.476	2	0.119	0.205
ENSG00000134709.10	HOOK1	protein_coding	6758	34.37	-0.108	6.66	0.479	0.632	-0.0495	6.75	0.745	0.946	-0.878	6.2	8.3e-09	5.54e-08	0.199	4.07	0.413	1	-0.112	7.34	0.25	0.303	-0.294	6.66	0.0687	0.131
ENSG00000134716.9	CYP2J2	protein_coding	2990	39.79	-0.17	0.515	0.563	0.706	0.181	0.695	0.489	0.83	0.283	0.515	0.266	0.349	-0.341	1.09	0.227	1	-0.179	3.09	0.226	0.276	-0.572	2.64	0.0402	0.0848
ENSG00000162599.15	NFIA	protein_coding	10872	40.05	-1.34	1.02	2.9e-07	4.64e-06	-0.901	1.08	0.000216	0.007	-0.134	1.09	0.551	0.639	0.494	-0.0417	0.134	1	-0.892	6.24	2.22e-18	1.52e-17	-0.862	5.88	9.71e-07	7.35e-06
ENSG00000162604.12	TM2D1	protein_coding	5516	39.63	0.189	3.89	0.257	0.404	0.00839	3.89	0.96	1	0.19	3.7	0.235	0.315	-0.0198	2.87	0.937	1	-0.57	5.78	4.57e-08	1.36e-07	-0.885	5.31	2.01e-06	1.42e-05
ENSG00000132849.18	PATJ	protein_coding	11436	40.65	0.265	7.01	0.0794	0.168	-0.0702	6.97	0.645	0.905	-0.0596	6.77	0.686	0.762	-0.173	6.05	0.466	1	0.349	6.55	0.000522	0.000991	0.276	5.81	0.103	0.182
ENSG00000240563.1	L1TD1	protein_coding	3849	43.27	-0.872	9.27	6.94e-09	1.7e-07	-0.19	9.62	0.208	0.58	-1.83	9.11	1.89e-32	1.53e-30	-0.214	8.23	0.364	1	-0.349	-0.337	0.38	0.438	-1.43	-0.314	0.226	0.341
ENSG00000162607.12	USP1	protein_coding	4263	39.48	-0.611	6.59	6.3e-05	0.0005	-0.0294	6.94	0.847	0.982	-1.07	6.41	2.04e-12	2.36e-11	-0.0287	5.4	0.904	1	-0.0866	8.26	0.366	0.425	-0.685	7.47	1.7e-05	9.87e-05
ENSG00000116641.15	DOCK7	protein_coding	10943	36.06	-0.3	6.41	0.0494	0.117	-0.0944	6.58	0.537	0.854	-0.0712	6.2	0.632	0.713	0.023	5	0.924	1	0.078	7.18	0.427	0.486	-0.304	6.39	0.0645	0.125
ENSG00000125703.14	ATG4C	protein_coding	3110	35.44	0.0766	4.52	0.634	0.763	-0.0123	4.54	0.939	1	0.421	4.23	0.00702	0.0145	0.02	3.45	0.935	1	0.176	5.69	0.0967	0.128	0.00825	4.96	0.963	0.99
ENSG00000230798.5	FOXD3-AS1	antisense	1208	64.95	0.217	5.39	0.163	0.288	0.0959	5.52	0.537	0.854	-0.923	5.35	1.74e-09	1.3e-08	-0.106	5.66	0.654	1	0.709	2.84	9.57e-06	2.24e-05	0.957	2.27	0.000748	0.0028
ENSG00000187140.5	FOXD3	protein_coding	2086	64	1	3.19	3.14e-08	6.43e-07	-0.233	2.68	0.207	0.578	-0.195	3.21	0.26	0.343	-0.312	4.24	0.196	1	0.173	3.83	0.181	0.226	0.305	3.37	0.19	0.297
ENSG00000088035.15	ALG6	protein_coding	4950	37.93	-0.408	4.74	0.0109	0.0354	-0.0335	4.97	0.832	0.977	0.0911	4.66	0.553	0.641	0.228	4.27	0.345	1	0.544	6.25	1.23e-07	3.51e-07	0.361	5.39	0.0378	0.0806
ENSG00000142856.16	ITGB3BP	protein_coding	5459	36.68	-0.00858	5.51	0.956	0.993	0.155	5.66	0.315	0.696	-0.252	5.14	0.098	0.149	-0.00835	3.93	0.973	1	0.216	6.01	0.0369	0.053	0.297	5.33	0.0863	0.158
ENSG00000203965.12	EFCAB7	protein_coding	5704	35.15	-0.00634	3.2	0.971	1	0.0968	3.29	0.575	0.873	-0.433	2.69	0.0163	0.0309	0.0842	1.4	0.761	1	0.151	3.92	0.244	0.296	0.0522	3.33	0.816	0.884
ENSG00000116652.6	DLEU2L	sense_intronic	3555	35.86	-0.912	0.35	0.00396	0.0157	0.0947	0.64	0.722	0.937	-0.694	-0.068	0.0213	0.0391	-2.15	-1.5	2.83e-05	0.0265	0.298	1.86	0.149	0.189	0.654	1.32	0.0768	0.144
ENSG00000079739.15	PGM1	protein_coding	4090	42.42	1.13	6.77	1.9e-13	1.21e-11	0.319	6.4	0.0364	0.24	1.4	6.85	1.52e-21	4.95e-20	0.0888	6.55	0.708	1	0.768	7.16	1.12e-14	5.96e-14	0.297	6.06	0.0752	0.142
ENSG00000185483.11	ROR1	protein_coding	6715	40.97	0.467	6.86	0.0021	0.00931	-0.262	6.65	0.0871	0.386	-0.0491	6.54	0.739	0.808	-0.227	6.28	0.338	1	0.193	4.29	0.111	0.145	0.315	3.75	0.127	0.215
ENSG00000158966.13	CACHD1	protein_coding	6345	39.92	-0.325	5.78	0.0352	0.0902	-0.407	5.86	0.00883	0.0995	0.519	5.96	0.000438	0.00119	-0.112	6.22	0.636	1	-0.0826	6.36	0.414	0.473	-0.199	5.73	0.25	0.369
ENSG00000162437.14	RAVER2	protein_coding	6070	37.2	0.155	6.14	0.311	0.463	0.105	6.21	0.495	0.833	0.28	5.87	0.0593	0.0965	-0.0445	5.03	0.852	1	-0.153	6.71	0.124	0.161	-0.141	6.09	0.399	0.528
ENSG00000162434.11	JAK1	protein_coding	6317	42.69	0.736	5.93	1.85e-06	2.36e-05	0.108	5.7	0.485	0.828	0.442	5.78	0.00287	0.00651	-0.164	5.63	0.491	1	0.247	6.99	0.0125	0.0194	-0.0369	6.2	0.826	0.891
ENSG00000226891.6	LINC01359	processed_transcript	4326	42.17	-0.252	0.59	0.388	0.544	0.15	0.685	0.569	0.87	-0.988	0.228	0.000301	0.000845	-0.657	-0.861	0.0925	1	-0.682	2.79	1.07e-05	2.49e-05	-0.936	2.58	0.00225	0.00734
ENSG00000162433.14	AK4	protein_coding	7578	42.62	-0.225	7.97	0.134	0.249	-0.134	8.15	0.377	0.751	-0.0216	8.08	0.882	0.926	-0.154	7.9	0.515	1	-0.0413	7.14	0.674	0.723	0.253	6.56	0.119	0.204
ENSG00000116675.15	DNAJC6	protein_coding	6954	40.01	0.356	2.66	0.0601	0.136	0.0641	2.62	0.729	0.939	0.94	2.81	6.1e-08	3.54e-07	-0.0204	2.32	0.936	1	0.347	5.58	0.00117	0.00212	0.309	4.87	0.0917	0.166
ENSG00000213625.8	LEPROT	protein_coding	5237	40.78	-0.519	4.56	0.00131	0.00627	-0.0028	4.87	0.986	1	-0.289	4.58	0.0615	0.0996	-0.188	4.34	0.436	1	-0.474	5.76	5.62e-06	1.35e-05	-0.567	5.29	0.0019	0.00636
ENSG00000116678.18	LEPR	protein_coding	11370	37.78	1.06	4.28	1.11e-10	4.21e-09	-0.262	3.68	0.12	0.453	0.286	3.54	0.0773	0.121	-0.00475	1.94	0.986	1	0.411	5.74	0.000102	0.000213	0.0919	4.95	0.614	0.724
ENSG00000184588.17	PDE4B	protein_coding	8644	37.45	0.983	4.2	2.73e-09	7.35e-08	0.437	3.95	0.00798	0.0936	1.59	4.04	8.55e-24	3.42e-22	0.0419	4.55	0.862	1	1.98	1.33	6.96e-15	3.76e-14	0.238	0.173	0.717	0.808
ENSG00000152763.16	WDR78	protein_coding	6704	36.44	-1.2	0.539	4.86e-05	0.000401	0.668	0.929	0.00735	0.0888	0.357	0.417	0.169	0.238	-0.0963	-0.292	0.785	1	-0.232	2.58	0.159	0.2	0.473	2.36	0.0826	0.153
ENSG00000198160.14	MIER1	protein_coding	8273	36.15	0.0822	6.42	0.59	0.728	0.0754	6.5	0.622	0.894	-0.0722	6.05	0.628	0.709	0.0576	4.91	0.81	1	-0.813	6.86	2.88e-16	1.71e-15	-0.583	6.45	0.000454	0.00181
ENSG00000116704.7	SLC35D1	protein_coding	6162	37.83	0.228	3.12	0.203	0.341	-0.189	2.99	0.289	0.67	0.185	2.77	0.285	0.371	-0.0894	2.56	0.724	1	0.365	6.18	0.000381	0.000739	0.0311	5.34	0.859	0.916
ENSG00000081985.10	IL12RB2	protein_coding	4233	41.65	-0.675	0.78	0.0154	0.0466	-0.169	0.969	0.491	0.831	-1.03	0.58	3.63e-05	0.000124	0.181	0.0737	0.571	1	-0.221	2.83	0.154	0.194	-0.666	2.41	0.0309	0.0685
ENSG00000142864.14	SERBP1	protein_coding	7676	38.87	-0.102	9.41	0.497	0.648	0.167	9.61	0.266	0.649	0.506	9.32	0.000464	0.00125	0.0584	8.75	0.805	1	-0.528	9.86	2.52e-08	7.71e-08	-1.39	9.27	2.32e-19	6.4e-18
ENSG00000116717.11	GADD45A	protein_coding	2069	52.9	1.33	2.01	7.32e-10	2.28e-08	0.0475	1.35	0.835	0.977	0.915	2.56	4.86e-06	2e-05	-0.312	2.49	0.217	1	-0.365	4.29	0.00229	0.00399	0.684	4.12	0.000598	0.0023
ENSG00000172380.5	GNG12	protein_coding	4724	41.55	0.426	5.9	0.00567	0.021	0.0389	5.83	0.801	0.966	0.000386	5.65	0.998	1	-0.244	5.39	0.306	1	0.79	6.8	4.5e-15	2.46e-14	0.758	5.88	4.63e-06	3.04e-05
ENSG00000116729.13	WLS	protein_coding	4469	41.57	0.645	1.32	0.00692	0.0246	-0.424	0.902	0.0889	0.39	0.946	1.55	8.16e-06	3.22e-05	0.75	0.509	0.0128	1	0.4	7.03	5.41e-05	0.000116	0.26	6.18	0.116	0.2
ENSG00000024526.16	DEPDC1	protein_coding	5904	34.94	0.241	7.18	0.111	0.215	-0.0221	7.13	0.885	0.992	-0.398	6.64	0.0075	0.0154	-0.00737	5.18	0.975	1	0.467	7.75	1.65e-06	4.2e-06	0.0882	6.77	0.581	0.694
ENSG00000066557.5	LRRC40	protein_coding	2884	35.14	-0.386	6.21	0.0117	0.0377	0.0112	6.47	0.942	1	-0.446	5.94	0.00309	0.00696	0.0173	4.63	0.943	1	0.131	6.33	0.2	0.247	0.0319	5.58	0.852	0.911
ENSG00000116754.13	SRSF11	protein_coding	8473	37.01	-0.315	7.81	0.0363	0.0924	-0.13	7.99	0.39	0.762	-0.297	7.59	0.0439	0.0739	0.014	6.2	0.953	1	-0.826	8.45	8.5e-18	5.59e-17	-0.545	8.03	0.00049	0.00193
ENSG00000118454.12	ANKRD13C	protein_coding	4595	37.55	0.137	5.38	0.379	0.535	0.0861	5.45	0.58	0.875	0.28	5.13	0.0636	0.103	-0.0606	4.41	0.801	1	0.475	6.68	2.39e-06	5.99e-06	-0.103	5.71	0.544	0.662
ENSG00000197568.13	HHLA3	protein_coding	1222	42.14	1.39	1.12	7.44e-08	1.39e-06	-0.0572	0.404	0.84	0.979	1.65	1.37	1.1e-12	1.33e-11	0.512	0.769	0.0777	1	-1.77	2.49	2.83e-26	3.14e-25	0.454	2.94	0.0576	0.114
ENSG00000116761.11	CTH	protein_coding	2414	39.51	0.572	4.31	0.000456	0.00264	0.282	4.25	0.0819	0.375	1.46	4.48	4.4e-21	1.37e-19	0.139	4.05	0.565	1	-0.0789	4.67	0.495	0.552	0.821	4.35	1.22e-05	7.38e-05
ENSG00000132485.12	ZRANB2	protein_coding	4993	34.21	-0.448	7.16	0.00309	0.0128	-0.196	7.34	0.197	0.567	0.00279	6.98	0.985	1	0.00841	5.84	0.972	1	-0.921	7.96	2.02e-21	1.68e-20	-0.382	7.64	0.0144	0.0362
ENSG00000207721.1	MIR186	miRNA	86	36.05	-0.757	-0.553	0.08	0.169	-0.615	-0.603	0.109	0.435	-1.01	-1.19	0.0259	0.0464	0.484	-2.84	0.533	1	1.15	0.863	0.00031	0.00061	4.11	1.91	9.88e-41	6.23e-39
ENSG00000172260.13	NEGR1	protein_coding	13417	34.95	0.638	2.94	0.000485	0.00279	-0.104	2.61	0.576	0.873	0.0383	2.24	0.837	0.89	0.108	0.796	0.716	1	-1.76	2.09	1.76e-21	1.47e-20	-0.436	2.18	0.198	0.306
ENSG00000162620.15	LRRIQ3	protein_coding	8759	34	-0.0463	0.119	0.889	0.949	0.112	-0.0676	0.729	0.939	-1.45	-0.873	0.000324	0.000905	-0.275	-1.95	0.615	1	0.498	2.59	0.00415	0.00696	2.38	2.06	4.73e-17	1.16e-15
ENSG00000254685.6	FPGT	protein_coding	4180	34.35	-0.18	2.57	0.348	0.502	0.0935	2.72	0.609	0.889	-0.297	2.11	0.126	0.186	0.0957	0.928	0.743	1	0.602	5.02	1.43e-07	4.04e-07	-0.0736	4.05	0.712	0.803
ENSG00000116791.13	CRYZ	protein_coding	4085	39.61	-0.0851	4.06	0.607	0.742	-0.0779	4.15	0.634	0.899	-0.548	3.75	0.000739	0.00191	0.087	2.73	0.729	1	-0.0539	5.15	0.624	0.677	-0.6	4.49	0.00264	0.00844
ENSG00000162623.15	TYW3	protein_coding	4616	40.26	-0.404	4.56	0.0122	0.0389	0.0492	4.85	0.756	0.951	-1.01	4.31	3.13e-10	2.67e-09	0.0368	3.33	0.881	1	0.0157	6.33	0.877	0.905	-0.481	5.59	0.00659	0.0186
ENSG00000162624.14	LHX8	protein_coding	3977	39.78	-3.84	-0.729	2.13e-12	1.11e-10	0.344	-0.0347	0.286	0.668	-1.03	-0.696	0.00406	0.0089	0.464	-0.267	0.176	1	0.314	3.88	0.0162	0.0247	-0.226	3.15	0.352	0.48
ENSG00000137968.16	SLC44A5	protein_coding	6299	36.99	-0.227	3.11	0.206	0.344	-0.559	3.05	0.00174	0.0337	-0.63	2.7	0.00047	0.00126	-0.0559	1.53	0.838	1	0.353	6.5	0.000489	0.000934	-0.64	5.53	0.000346	0.00142
ENSG00000117054.13	ACADM	protein_coding	4783	40.45	-0.543	4.84	0.000675	0.00364	-0.0629	5.14	0.689	0.921	-0.293	4.85	0.0562	0.092	0.0602	4.44	0.802	1	-0.206	6.27	0.0423	0.06	0.0103	5.74	0.952	0.982
ENSG00000137955.15	RABGGTB	protein_coding	5913	37.86	0.00238	6.91	0.987	1	0.0855	7.06	0.574	0.872	0.341	6.75	0.0199	0.0369	0.0805	6.45	0.734	1	0.0284	8	0.768	0.81	-0.576	7.14	0.000361	0.00147
ENSG00000184005.10	ST6GALNAC3	protein_coding	7237	38.78	0.439	5.74	0.00444	0.0173	-0.00574	5.6	0.97	1	-0.5	5.17	0.00107	0.00267	0.0618	4.03	0.799	1	1.36	4.53	1.96e-27	2.3e-26	0.935	3.36	1.47e-05	8.66e-05
ENSG00000117069.14	ST6GALNAC5	protein_coding	4263	39.93	0.681	3.46	8.7e-05	0.000655	0.0519	3.22	0.765	0.955	0.0777	2.98	0.647	0.727	0.162	2.44	0.524	1	1.64	2.97	2.61e-21	2.15e-20	1.69	1.81	9.02e-09	9.52e-08
ENSG00000142892.14	PIGK	protein_coding	5513	35.84	-0.312	5.19	0.047	0.113	0.0591	5.41	0.704	0.927	-0.224	4.93	0.145	0.209	0.024	4.07	0.921	1	0.522	6.86	1.86e-07	5.21e-07	0.0679	5.9	0.685	0.781
ENSG00000154027.18	AK5	protein_coding	6919	39.61	0.448	2.3	0.0242	0.0664	0.061	2.18	0.756	0.951	0.625	2.22	0.000721	0.00187	0.104	1.49	0.702	1	1.2	2.34	4.46e-10	1.61e-09	2.12	1.3	5.03e-08	4.71e-07
ENSG00000036549.12	ZZZ3	protein_coding	9008	37.17	-0.0593	6.92	0.695	0.812	0.0174	7.05	0.909	0.997	-0.453	6.57	0.0024	0.00554	-0.0966	5.29	0.686	1	0.275	7.74	0.00453	0.00755	0.00388	6.88	0.981	1
ENSG00000077254.14	USP33	protein_coding	6918	38.35	-0.125	7.11	0.408	0.564	0.0386	7.29	0.799	0.965	-0.303	6.86	0.0405	0.069	0.0514	5.83	0.829	1	0.543	7.37	3.36e-08	1.02e-07	0.0444	6.39	0.786	0.861
ENSG00000180488.14	MIGA1	protein_coding	9594	39.53	0.451	4.28	0.00568	0.021	-0.0171	4.14	0.916	1	-0.271	3.81	0.0917	0.141	0.012	2.78	0.962	1	0.327	6.19	0.00142	0.00254	0.0761	5.42	0.665	0.766
ENSG00000162614.18	NEXN	protein_coding	4436	39.06	-0.706	1.43	0.00325	0.0133	-0.184	1.68	0.385	0.759	-0.91	1.14	5.57e-05	0.000183	0.15	0.555	0.62	1	-1.73	2.51	1.86e-25	1.97e-24	-0.91	2.71	0.00164	0.0056
ENSG00000162613.16	FUBP1	protein_coding	5666	36.32	-0.0796	8.47	0.595	0.733	0.125	8.62	0.406	0.775	0.635	8.29	1.16e-05	4.44e-05	-0.0345	7.68	0.884	1	-1.09	8.1	3.26e-29	4.18e-28	-0.703	7.78	7.37e-06	4.65e-05
ENSG00000162616.8	DNAJB4	protein_coding	3783	37.07	0.588	4.17	0.000349	0.00211	-0.14	3.89	0.398	0.769	0.0734	3.59	0.651	0.731	-0.000739	2.3	0.998	1	-0.222	4.55	0.0572	0.0794	0.332	4.17	0.0892	0.162
ENSG00000122420.9	PTGFR	protein_coding	4714	37.27	-0.283	-0.994	0.571	0.712	-0.698	-1.4	0.179	0.544	0.0929	-1.53	0.848	0.899	-0.621	-3.02	0.475	1	2.63	1.98	1.53e-27	1.81e-26	3.68	0.487	5.79e-15	1.18e-13
ENSG00000162618.12	ADGRL4	protein_coding	3527	33.94	1.15	1.54	7.65e-07	1.08e-05	0.272	1.07	0.257	0.638	0.115	0.456	0.657	0.736	-0.434	0.147	0.187	1	2.07	-2.38	0.171	0.214	0	-1.64	1	1
ENSG00000117114.19	ADGRL2	protein_coding	7754	36.78	0.531	8.24	0.000412	0.00242	-0.0438	8.04	0.772	0.956	0.537	7.8	0.00022	0.000637	-0.0325	6.96	0.891	1	0.255	7.57	0.00871	0.0139	-0.0699	6.71	0.665	0.766
ENSG00000137941.16	TTLL7	protein_coding	10543	35.53	-0.86	2.78	6.83e-06	7.46e-05	0.319	3.31	0.064	0.328	-0.855	2.52	5.43e-06	2.21e-05	-0.0455	1.29	0.871	1	0.441	5.45	4.77e-05	0.000103	0.0968	4.64	0.6	0.712
ENSG00000271576.1	RP11-486G15.2	lincRNA	1601	43.79	0.349	1.46	0.13	0.244	0.431	1.61	0.0469	0.276	-0.391	1.24	0.0728	0.115	-0.408	0.935	0.152	1	-0.312	1.7	0.128	0.165	0.414	1.6	0.215	0.327
ENSG00000142875.19	PRKACB	protein_coding	6730	34.7	-0.511	5.48	0.00107	0.0053	-0.132	5.69	0.393	0.765	-0.253	5.26	0.0971	0.148	0.167	4.08	0.492	1	-0.116	5.43	0.279	0.333	-0.705	4.76	0.000239	0.00103
ENSG00000203943.8	SAMD13	protein_coding	3455	39.5	0.183	0.765	0.504	0.655	0.0675	0.772	0.793	0.963	0.309	0.643	0.21	0.286	0.274	-0.296	0.427	1	1.32	1.72	1.71e-08	5.33e-08	2.7	0.874	3.54e-11	5.08e-10
ENSG00000117133.10	RPF1	protein_coding	1728	37.23	-0.457	4.87	0.0041	0.0161	0.179	5.24	0.253	0.634	0.318	4.85	0.0363	0.0628	0.00909	4.65	0.97	1	-0.184	5.48	0.0854	0.114	-0.493	4.83	0.0097	0.0259
ENSG00000174021.10	GNG5	protein_coding	1112	40.66	-0.00297	4.96	0.985	1	-0.164	5.01	0.298	0.679	0.275	4.94	0.0693	0.111	0.423	5.01	0.0772	1	-1.94	5.09	1.08e-65	5.13e-64	-1.62	4.99	1.22e-15	2.64e-14
ENSG00000117151.12	CTBS	protein_coding	6939	36.59	0.707	2.72	0.000182	0.00124	-0.216	2.3	0.265	0.647	0.651	2.24	0.0004	0.00109	0.0518	1.16	0.854	1	0.28	4.48	0.0192	0.0289	0.0932	3.8	0.652	0.756
ENSG00000117155.16	SSX2IP	protein_coding	8639	37.23	-0.498	5.34	0.00147	0.00694	-0.0138	5.61	0.929	1	-0.751	5.09	1.27e-06	5.83e-06	0.175	3.92	0.471	1	0.198	6.8	0.0465	0.0656	-0.14	6	0.405	0.534
ENSG00000171517.5	LPAR3	protein_coding	3543	41.6	0.641	3.58	0.000189	0.00127	0.392	3.54	0.0206	0.169	0.558	3.48	0.000612	0.00161	0.136	3.27	0.58	1	0.745	5.09	4.73e-11	1.87e-10	0.254	4.12	0.201	0.31
ENSG00000153898.12	MCOLN2	protein_coding	3442	40.38	0.127	1.25	0.602	0.739	0.0827	1.31	0.717	0.934	0.128	1.12	0.563	0.65	0.143	-0.108	0.667	1	0.62	5.02	4.9e-08	1.46e-07	0.000785	4.08	0.997	1
ENSG00000055732.12	MCOLN3	protein_coding	6623	40.77	0.665	1	0.00977	0.0325	-0.513	0.609	0.0556	0.305	-0.646	0.487	0.0114	0.0224	-0.308	-0.647	0.407	1	0.00206	5.59	0.985	0.996	-0.0106	5.01	0.954	0.984
ENSG00000280099.1	RP11-33E12.2	TEC	1717	38.21	0.328	1.43	0.162	0.288	-0.115	1.26	0.616	0.892	-0.831	0.636	0.00102	0.00255	0.209	-0.901	0.594	1	-1.99	1.81	1.87e-23	1.78e-22	-1.91	2.05	1.03e-06	7.76e-06
ENSG00000097096.8	SYDE2	protein_coding	6451	36.31	0.33	4.69	0.0389	0.0974	0.114	4.65	0.476	0.822	0.195	4.25	0.212	0.288	-0.1	3.3	0.685	1	0.443	6.32	1.5e-05	3.43e-05	-0.43	5.33	0.0152	0.0379
ENSG00000162642.13	C1orf52	protein_coding	3420	39.66	-0.308	4.54	0.056	0.129	0.0967	4.81	0.541	0.856	0.0561	4.52	0.715	0.787	0.133	4.23	0.582	1	-0.115	5.67	0.277	0.331	-0.389	5.03	0.0358	0.0772
ENSG00000142867.12	BCL10	protein_coding	2819	40.57	-0.258	4.17	0.117	0.224	-0.0663	4.35	0.682	0.918	0.367	4.31	0.0179	0.0336	0.0271	4.4	0.91	1	-0.453	5.34	2.58e-05	5.74e-05	-0.447	4.87	0.0191	0.0459
ENSG00000153904.18	DDAH1	protein_coding	4572	39.19	0.17	5.82	0.268	0.416	0.00559	5.86	0.971	1	0.549	5.75	0.000212	0.000618	-0.237	5.84	0.319	1	-0.463	6.91	2.91e-06	7.21e-06	-0.697	6.34	3.44e-05	0.000185
ENSG00000142871.15	CYR61	protein_coding	2455	50.25	0.879	4.02	1.62e-07	2.75e-06	-0.186	3.54	0.275	0.656	0.614	4.46	0.000103	0.00032	0.0673	4.96	0.778	1	-0.64	2.26	0.000233	0.000465	-0.452	2.18	0.166	0.267
ENSG00000117174.10	ZNHIT6	protein_coding	6197	36.46	-0.28	4.67	0.0809	0.17	-0.108	4.82	0.495	0.832	0.0198	4.47	0.899	0.939	-0.0021	3.42	0.993	1	-1.15	5.88	4.04e-28	4.9e-27	-1.01	5.59	3.21e-08	3.11e-07
ENSG00000171502.14	COL24A1	protein_coding	9568	36.41	1.41	1.28	8.86e-09	2.11e-07	1.17	1.05	1.5e-06	9.87e-05	1.44	0.83	1.08e-09	8.29e-09	0.212	-0.0989	0.533	1	0.719	2.18	0.000198	0.000399	2.84	1.57	6.94e-17	1.65e-15
ENSG00000122417.15	ODF2L	protein_coding	10898	34.88	0.00399	5.48	0.98	1	0.0169	5.53	0.914	0.999	-0.408	5.03	0.00821	0.0167	-0.116	3.58	0.638	1	-0.394	5.99	0.00013	0.000267	-0.409	5.49	0.0196	0.047
ENSG00000097033.14	SH3GLB1	protein_coding	6881	36.11	-0.0557	6.2	0.715	0.827	-0.0409	6.29	0.79	0.962	0.0882	5.93	0.553	0.641	0.0254	4.92	0.916	1	-0.441	6.81	8.9e-06	2.09e-05	-0.662	6.22	8.34e-05	0.000407
ENSG00000183291.15	SELENOF	protein_coding	2103	37.87	0.0577	6.47	0.705	0.818	-0.0552	6.52	0.718	0.935	0.52	6.3	0.000406	0.00111	-0.0181	6.02	0.939	1	0.426	7.12	1.67e-05	3.81e-05	-0.226	6.13	0.174	0.278
ENSG00000153936.16	HS2ST1	protein_coding	7429	36.82	0.122	5.9	0.426	0.581	-0.0907	5.88	0.557	0.864	-0.2	5.49	0.185	0.257	0.0875	4.35	0.717	1	0.264	6.79	0.00815	0.0131	-0.175	5.94	0.301	0.424
ENSG00000267272.5	LINC01140	lincRNA	6717	45.03	-0.181	0.83	0.505	0.655	-0.169	0.857	0.502	0.836	0.123	1.25	0.588	0.673	0.157	0.338	0.606	1	1.19	0.22	0.000598	0.00113	1.11	-0.249	0.153	0.25
ENSG00000143013.12	LMO4	protein_coding	5833	42.55	0.505	5.17	0.0013	0.00625	-0.0241	5.01	0.878	0.99	0.24	5.05	0.112	0.167	-0.0214	5.06	0.928	1	0.401	6.53	6.9e-05	0.000146	0.0335	5.68	0.846	0.906
ENSG00000065243.18	PKN2	protein_coding	6897	36.25	0.151	6.51	0.32	0.473	-0.039	6.51	0.799	0.965	-0.22	6.07	0.14	0.203	-0.0539	4.78	0.822	1	-0.442	7.16	6.76e-06	1.61e-05	-0.844	6.54	4.35e-07	3.51e-06
ENSG00000137947.11	GTF2B	protein_coding	2225	39.88	0.305	4.45	0.0592	0.134	0.185	4.5	0.249	0.63	-0.0238	4.13	0.88	0.924	0.0301	3.6	0.902	1	0.721	4.99	3.23e-10	1.18e-09	-0.339	3.89	0.11	0.192
ENSG00000137944.16	KYAT3	protein_coding	2306	38.59	-0.00996	5.97	0.948	0.988	0.027	6.1	0.86	0.985	0.0704	5.77	0.637	0.718	0.0914	5.11	0.702	1	0.238	5.47	0.0273	0.0402	0.182	4.75	0.324	0.45
ENSG00000213516.9	RBMXL1	protein_coding	5087	41.18	-0.463	5	0.00344	0.014	0.112	5.35	0.473	0.82	-0.263	5.03	0.0842	0.131	-0.122	4.84	0.609	1	0.0729	5.12	0.509	0.566	-0.0909	4.5	0.642	0.746
ENSG00000197147.12	LRRC8B	protein_coding	7691	38.63	-0.315	5.94	0.0404	0.1	-0.0395	6.15	0.797	0.965	-0.0355	5.85	0.812	0.869	-0.0387	5.37	0.871	1	-0.0508	6.34	0.616	0.669	-0.339	5.68	0.0512	0.103
ENSG00000171488.14	LRRC8C	protein_coding	11724	39.69	-0.0572	2.82	0.759	0.859	-0.136	2.86	0.449	0.805	-0.209	2.62	0.237	0.317	0.011	2.03	0.966	1	-0.264	5.37	0.0139	0.0214	-0.143	4.93	0.438	0.565
ENSG00000171492.14	LRRC8D	protein_coding	4852	40.31	0.117	5.76	0.45	0.605	-0.00658	5.82	0.966	1	0.406	5.74	0.00619	0.013	-0.098	5.53	0.68	1	0.38	5.68	0.000343	0.000669	0.462	4.97	0.00971	0.0259
ENSG00000228175.3	GEMIN8P4	processed_pseudogene	729	53.77	-0.0786	0.121	0.811	0.896	0.0882	0.263	0.767	0.955	-0.945	0.223	0.00124	0.00305	0.24	0.653	0.412	1	0.274	0.707	0.327	0.384	0.098	0.435	0.858	0.915
ENSG00000162664.16	ZNF326	protein_coding	10984	35.67	-0.565	5.62	0.000281	0.00176	-0.0771	5.88	0.618	0.893	-0.691	5.38	7.19e-06	2.87e-05	0.0552	3.75	0.822	1	-1.02	6.77	2.26e-24	2.26e-23	-0.997	6.41	4.58e-09	5.04e-08
ENSG00000143032.7	BARHL2	protein_coding	1979	50.2	0	-2.66	1	1	1.28e-15	-3.12	1	1	0	-3.44	1	1	0	-3.95	1	1	-1.63	2.17	1.97e-19	1.45e-18	-2.23	2.31	7.38e-08	6.7e-07
ENSG00000233593.6	RP4-665J23.1	processed_transcript	3898	41.8	0.328	-0.595	0.446	0.601	-0.0779	-0.908	0.856	0.984	-1	-1.3	0.0249	0.0449	0.733	-2.46	0.254	1	0.393	3.99	0.00214	0.00375	0.0189	3.25	0.935	0.97
ENSG00000122482.20	ZNF644	protein_coding	7604	36.39	-0.058	7.46	0.7	0.815	-0.0936	7.55	0.537	0.854	-0.981	7.01	8.25e-11	7.61e-10	-0.0899	5.58	0.706	1	-0.026	7.2	0.791	0.83	-0.337	6.46	0.0418	0.0875
ENSG00000162669.15	HFM1	protein_coding	5827	37.16	-0.537	2.67	0.005	0.019	-0.0644	2.92	0.719	0.935	-0.791	2.32	3.18e-05	0.00011	0.261	0.844	0.371	1	0.261	2.76	0.107	0.14	0.195	2.17	0.503	0.626
ENSG00000097046.12	CDC7	protein_coding	3557	36.61	-0.739	6.71	1.32e-06	1.75e-05	-0.000829	7.11	0.996	1	-0.35	6.62	0.0187	0.0348	0.121	5.35	0.611	1	0.0215	6.97	0.828	0.862	-0.231	6.2	0.166	0.267
ENSG00000069702.10	TGFBR3	protein_coding	8705	42.29	-0.711	2.09	0.000717	0.00382	-0.386	2.27	0.0474	0.277	-0.755	2.08	6.79e-05	0.000219	-0.118	1.73	0.655	1	0.844	6.09	6.41e-16	3.73e-15	-0.00754	5	0.967	0.992
ENSG00000172031.6	EPHX4	protein_coding	2251	38.35	0.848	-0.64	0.0512	0.12	1.36	-0.548	0.000488	0.0134	1.68	-0.713	7.85e-06	3.11e-05	-0.151	0.0923	0.641	1	0.192	2.75	0.238	0.289	-1.78	1.96	6.93e-06	4.4e-05
ENSG00000189195.9	BTBD8	protein_coding	1955	38.18	0.983	1.25	6.43e-05	0.000508	-0.104	0.734	0.689	0.921	-0.0576	0.391	0.826	0.881	-0.422	-0.801	0.276	1	1.42	2.72	5.44e-15	2.96e-14	-0.0753	1.3	0.843	0.904
ENSG00000069712.10	KIAA1107	protein_coding	4556	34.7	1.02	3.38	7.97e-09	1.93e-07	-0.111	2.82	0.54	0.855	-0.107	2.37	0.564	0.652	0.0285	0.477	0.927	1	0.811	3.18	1.55e-07	4.39e-07	0.262	2.24	0.34	0.467
ENSG00000174842.16	GLMN	protein_coding	2910	38	-0.464	4.96	0.00346	0.014	-0.0818	5.22	0.602	0.886	-0.812	4.7	2.52e-07	1.32e-06	0.198	3.57	0.419	1	-0.346	5.17	0.00156	0.00279	-0.686	4.63	0.000548	0.00213
ENSG00000122484.8	RPAP2	protein_coding	17142	38.47	-0.272	5.35	0.0819	0.172	-0.0712	5.52	0.647	0.906	-1.14	4.99	4.4e-13	5.64e-12	0.128	3.77	0.601	1	-0.563	6.09	3.97e-08	1.19e-07	-0.685	5.65	0.000123	0.000572
ENSG00000162676.11	GFI1	protein_coding	3301	55.35	-2.3	-1.96	0.00991	0.0329	-0.22	-1.84	0.735	0.942	-3.56	-2.43	8.36e-06	3.29e-05	-0.534	-2.49	0.419	1	0.729	4.32	3.02e-09	1.01e-08	0.445	3.53	0.0418	0.0876
ENSG00000067208.14	EVI5	protein_coding	8276	38.19	0.0276	4.49	0.864	0.932	-0.379	4.41	0.0196	0.164	-0.204	4.18	0.195	0.269	0.277	3.01	0.267	1	0.0749	6.62	0.454	0.513	-0.511	5.84	0.0034	0.0105
ENSG00000201317.1	RNU4-59P	snRNA	116	37.07	2.95	-2.41	0.0283	0.0756	2.84	-2.84	0.061	0.321	1.73	-3.34	0.236	0.316	0.912	-3.63	0.508	1	2.31	1.97	2.14e-18	1.47e-17	4.68	2.4	2.08e-60	2.05e-58
ENSG00000122406.12	RPL5	protein_coding	2890	40.34	0.119	10.3	0.425	0.58	0.136	10.3	0.364	0.74	0.223	9.96	0.123	0.182	0.00857	9.35	0.971	1	0.172	9.77	0.0688	0.0941	-1.94	8.76	9.24e-35	5.06e-33
ENSG00000154511.11	FAM69A	protein_coding	3091	39.43	-0.204	2.26	0.31	0.462	0.0652	2.46	0.73	0.94	-0.355	2.01	0.0638	0.103	0.181	1.38	0.509	1	0.0957	3.9	0.458	0.516	0.0979	3.35	0.667	0.767
ENSG00000207523.1	SNORA66	snoRNA	133	47.37	-0.495	0.561	0.0916	0.187	-0.696	0.518	0.0112	0.117	-2.39	0.000501	5.72e-16	1.06e-14	-0.714	-0.248	0.0357	1	2.05	3.78	5.24e-41	1.14e-39	4.03	3.78	1.06e-83	1.88e-81
ENSG00000143033.17	MTF2	protein_coding	5909	37.37	0.00558	6.86	0.971	1	-0.104	6.92	0.495	0.833	0.241	6.66	0.1	0.152	-0.0753	5.77	0.752	1	0.308	7.05	0.00184	0.00325	-0.155	6.16	0.352	0.48
ENSG00000117500.12	TMED5	protein_coding	9423	38.24	-0.0908	5.68	0.557	0.701	0.121	5.85	0.433	0.792	-0.235	5.42	0.12	0.178	-0.0619	4.83	0.796	1	-0.259	7.4	0.00781	0.0126	-0.0157	6.85	0.922	0.961
ENSG00000122483.17	CCDC18	protein_coding	5633	36.98	-0.245	4.64	0.126	0.238	-0.142	4.76	0.372	0.748	-1.15	4.21	2.57e-12	2.91e-11	-0.194	2.53	0.449	1	-0.71	5.26	5.71e-11	2.24e-10	-0.196	4.97	0.287	0.41
ENSG00000223745.7	CCDC18-AS1	processed_transcript	4786	39.07	0.85	3.08	2.6e-06	3.2e-05	-0.596	2.48	0.0017	0.0334	-0.328	2.3	0.0754	0.119	-0.249	0.197	0.433	1	-0.0949	4.48	0.421	0.48	-0.0378	3.99	0.855	0.913
ENSG00000117505.12	DR1	protein_coding	10949	36.47	0.145	6.79	0.337	0.492	0.0967	6.85	0.525	0.848	0.793	6.65	5.87e-08	3.41e-07	-0.0929	6.25	0.695	1	-0.11	7.97	0.254	0.306	-0.697	7.19	1.49e-05	8.8e-05
ENSG00000137942.16	FNBP1L	protein_coding	5798	37.34	-0.0973	7.55	0.518	0.667	0.0923	7.74	0.542	0.856	0.201	7.38	0.168	0.237	-0.0281	6.61	0.906	1	-0.129	5.91	0.215	0.264	-0.591	5.24	0.0012	0.00426
ENSG00000137936.16	BCAR3	protein_coding	5042	45.08	0.236	2.43	0.227	0.369	0.146	2.48	0.44	0.797	0.71	3	4.72e-05	0.000157	-0.102	3.52	0.677	1	0.947	4.06	2.68e-13	1.27e-12	0.129	3.02	0.597	0.709
ENSG00000260464.1	RP4-561L24.3	lincRNA	1766	51.7	-1.85	-2.08	0.0519	0.122	-1.23	-2.28	0.138	0.484	-2.26	-2.34	0.00515	0.011	-0.385	-3.08	0.665	1	-1.48	5.71	8.64e-44	2.07e-42	4.73	8.53	2.36e-156	1.56e-153
ENSG00000067334.13	DNTTIP2	protein_coding	7519	39.28	-0.734	5.84	2.21e-06	2.76e-05	-0.205	6.14	0.183	0.55	-0.998	5.7	8.04e-11	7.43e-10	0.0633	4.85	0.792	1	-0.843	6.01	2.95e-16	1.76e-15	-1.18	5.6	2.2e-10	2.88e-09
ENSG00000023909.9	GCLM	protein_coding	5420	36.37	-0.332	4.3	0.0426	0.104	-0.191	4.42	0.237	0.616	0.171	4.15	0.276	0.361	0.0174	3.84	0.943	1	-0.875	5.87	4.03e-17	2.54e-16	-0.857	5.5	2.75e-06	1.89e-05
ENSG00000137962.12	ARHGAP29	protein_coding	15524	38.07	0.637	3.31	0.000295	0.00183	-0.0211	3.02	0.905	0.996	0.414	2.92	0.015	0.0286	0.0175	1.22	0.95	1	0.343	5.8	0.00108	0.00197	-0.27	4.98	0.145	0.24
ENSG00000117528.11	ABCD3	protein_coding	7519	37.04	-0.514	5.64	0.000931	0.00475	0.0277	5.94	0.857	0.984	-0.338	5.47	0.0259	0.0464	0.0928	4.48	0.7	1	0.414	7.15	2.79e-05	6.17e-05	-0.234	6.19	0.161	0.261
ENSG00000117525.13	F3	protein_coding	2875	43.52	0.0867	1.58	0.702	0.816	0.246	1.75	0.244	0.624	-0.0745	1.62	0.715	0.787	-0.183	2.1	0.477	1	0.0172	2.45	0.919	0.941	-0.296	2	0.368	0.497
ENSG00000224081.7	LINC01057	transcribed_processed_pseudogene	2357	42.56	-0.209	-0.21	0.574	0.715	-0.651	-0.412	0.0708	0.347	-0.745	-0.443	0.0257	0.046	-1.26	-1.17	0.00419	0.843	1.48	1.73	2.85e-10	1.04e-09	1.73	0.771	2.58e-05	0.000143
ENSG00000143036.16	SLC44A3	protein_coding	2869	43.92	0.219	0.615	0.441	0.596	0.0319	0.6	0.905	0.996	-0.46	0.45	0.0774	0.122	0.199	0.0563	0.532	1	0.742	2.36	4.21e-05	9.16e-05	0.833	1.72	0.00887	0.024
ENSG00000117519.15	CNN3	protein_coding	2838	43.03	0.0604	8.1	0.687	0.806	0.0681	8.21	0.652	0.909	0.156	8.08	0.284	0.37	-0.0523	8.04	0.825	1	0.412	7.46	2.58e-05	5.74e-05	0.048	6.55	0.768	0.846
ENSG00000235501.5	RP4-639F20.1	antisense	1012	41.99	0.533	2.69	0.00457	0.0177	0.0835	2.56	0.654	0.909	0.738	2.77	2.32e-05	8.3e-05	0.256	2.43	0.313	1	0.44	2.09	0.0235	0.035	-0.128	1.39	0.731	0.818
ENSG00000172339.9	ALG14	protein_coding	9633	40.5	-1.44	1.56	1.74e-09	4.89e-08	-0.121	1.91	0.554	0.863	-0.876	1.5	2.6e-05	9.18e-05	0.247	1.95	0.344	1	-0.0604	4.59	0.603	0.657	-0.528	4.02	0.0161	0.0399
ENSG00000152078.9	TMEM56	protein_coding	7402	39	0.306	3.39	0.079	0.167	-0.0741	3.29	0.668	0.915	-0.0735	3.02	0.665	0.743	-0.261	1.73	0.328	1	0.869	6.03	1.54e-16	9.36e-16	0.389	5	0.0287	0.0644
ENSG00000122481.16	RWDD3	protein_coding	1982	40.77	-0.845	1.37	0.000531	0.00299	-0.124	1.7	0.559	0.865	-0.95	1.18	1.83e-05	6.68e-05	-0.163	0.21	0.605	1	0.592	2.86	0.000255	0.000506	0.251	2.1	0.388	0.518
ENSG00000228502.1	EEF1A1P11	processed_pseudogene	1389	46.72	-0.213	-2.34	0.854	0.925	-2.8	-2.92	0.0508	0.288	-2.74	-3.16	0.0468	0.0783	1.98	-3.84	0.209	1	1.36	2.84	2.47e-15	1.39e-14	-0.0347	1.54	0.924	0.962
ENSG00000137970.7	RPL7P9	processed_pseudogene	747	42.97	0.246	2.54	0.199	0.336	-2.43	1.78	1.71e-25	6.31e-23	-3.65	1.52	5.14e-49	1.09e-46	-0.602	-1.47	0.188	1	4.89	0.371	3.57e-20	2.76e-19	5.58	-0.938	1.83e-09	2.13e-08
ENSG00000117569.18	PTBP2	protein_coding	12937	35.67	-0.225	7.6	0.135	0.25	0.00596	7.78	0.969	1	-0.818	7.23	4.87e-08	2.88e-07	0.0214	5.81	0.928	1	-0.368	5.85	0.0004	0.000773	-0.471	5.34	0.00855	0.0232
ENSG00000162627.16	SNX7	protein_coding	2067	36.05	-0.293	4	0.0784	0.166	0.0882	4.23	0.587	0.878	0.797	4.01	3.82e-07	1.93e-06	0.0456	3.8	0.852	1	0.334	5.2	0.00264	0.00455	0.165	4.41	0.384	0.513
ENSG00000117598.11	PLPPR5	protein_coding	4571	37.21	-0.453	2.12	0.0288	0.0766	-0.0192	2.36	0.92	1	0.171	2	0.369	0.46	0.0111	1.59	0.967	1	1.06	0.805	0.000279	0.000551	2.55	0.188	2.7e-05	0.000148
ENSG00000117600.12	PLPPR4	protein_coding	5540	36.26	0.716	1.28	0.00314	0.0129	0.657	1.3	0.00438	0.063	1.53	1.3	1.96e-12	2.27e-11	0.0561	1.74	0.834	1	2.13	2.89	1.12e-29	1.48e-28	2.36	1.33	9.59e-12	1.46e-10
ENSG00000156869.12	FRRS1	protein_coding	3868	38.03	0.336	3.45	0.0523	0.122	0.306	3.51	0.0707	0.346	0.624	3.23	0.000159	0.000476	0.141	2.87	0.574	1	0.973	4.96	6.7e-17	4.17e-16	0.45	3.88	0.0235	0.0546
ENSG00000162688.15	AGL	protein_coding	8434	36.47	-0.76	6.04	8.7e-07	1.21e-05	-0.0487	6.4	0.751	0.949	-0.724	5.89	1.92e-06	8.55e-06	-0.0722	4.59	0.764	1	-0.13	6.94	0.187	0.233	-0.399	6.25	0.0168	0.0412
ENSG00000117620.12	SLC35A3	protein_coding	6241	37.34	-0.215	4.7	0.179	0.311	0.00027	4.87	0.999	1	-0.193	4.46	0.216	0.293	-0.0955	3.5	0.697	1	0.441	6.43	1.48e-05	3.39e-05	-0.0427	5.52	0.805	0.876
ENSG00000156875.13	MFSD14A	protein_coding	2943	39.5	0.534	6.72	0.000451	0.00262	0.204	6.65	0.18	0.545	0.44	6.4	0.00273	0.00622	-0.0938	5.97	0.693	1	0.447	6.56	1e-05	2.34e-05	-0.0568	5.61	0.742	0.826
ENSG00000156876.9	SASS6	protein_coding	3972	36.48	-0.431	5.17	0.00622	0.0225	-0.0636	5.4	0.684	0.918	-1.1	4.82	4.26e-12	4.67e-11	-0.0275	3.22	0.912	1	-0.388	5.85	0.000191	0.000386	-0.193	5.35	0.277	0.398
ENSG00000122435.9	TRMT13	protein_coding	4133	35.8	-0.358	4.09	0.0305	0.0802	0.0983	4.34	0.542	0.856	-0.649	3.74	9.15e-05	0.000288	0.114	2.66	0.654	1	-0.618	4.89	3.67e-08	1.11e-07	-0.442	4.53	0.0226	0.053
ENSG00000137992.14	DBT	protein_coding	11303	39.15	0.355	5.92	0.021	0.0595	-0.00451	5.84	0.977	1	-0.087	5.54	0.562	0.65	-0.0643	4.31	0.79	1	-0.0738	5.98	0.474	0.532	-0.265	5.38	0.138	0.231
ENSG00000137996.12	RTCA	protein_coding	3037	39.07	0.0772	4.36	0.634	0.763	0.141	4.48	0.378	0.752	0.763	4.41	7.33e-07	3.52e-06	0.0168	4.38	0.944	1	0.00269	6.45	0.979	0.991	-0.481	5.68	0.00647	0.0183
ENSG00000079335.17	CDC14A	protein_coding	5420	38.39	0.245	4.09	0.138	0.255	0.206	4.14	0.205	0.575	0.511	3.9	0.00121	0.00299	-0.0928	3.31	0.707	1	0.374	4.42	0.00195	0.00343	0.0106	3.67	0.96	0.988
ENSG00000162694.13	EXTL2	protein_coding	4834	38.7	-0.207	6.2	0.177	0.308	-0.0659	6.37	0.667	0.914	-0.497	5.96	0.000946	0.00239	-0.104	5.02	0.663	1	0.35	4.97	0.00195	0.00344	0.0692	4.22	0.724	0.813
ENSG00000162695.11	SLC30A7	protein_coding	8376	35.85	-0.254	5.62	0.1	0.2	0.0954	5.84	0.536	0.853	0.357	5.49	0.017	0.0321	-0.196	5.07	0.413	1	0.213	7.02	0.0312	0.0454	-0.0612	6.22	0.71	0.801
ENSG00000117543.19	DPH5	protein_coding	2970	37.71	0.255	5.07	0.104	0.206	0.311	5.18	0.0467	0.275	1.17	5.08	7.01e-15	1.13e-13	0.375	4.96	0.118	1	-0.111	5.69	0.293	0.348	-0.518	5	0.00536	0.0156
ENSG00000233184.6	RP11-421L21.3	antisense	2840	37.11	-0.455	1.74	0.0409	0.101	-0.318	1.83	0.127	0.465	0.271	1.62	0.18	0.252	0.314	0.799	0.284	1	0.752	3.16	1.21e-06	3.14e-06	0.00473	2.19	0.987	1
ENSG00000170989.8	S1PR1	protein_coding	3071	47.92	0.0386	0.212	0.904	0.961	-0.626	-0.0037	0.0481	0.279	0.202	0.842	0.439	0.531	0.198	0.14	0.527	1	0.92	1.86	1.13e-05	2.62e-05	1.43	1.16	0.000268	0.00113
ENSG00000060718.18	COL11A1	protein_coding	8265	33.13	0.588	4.82	0.000225	0.00147	0.503	4.76	0.00146	0.0299	1.05	4.4	8.45e-12	8.96e-11	-0.279	4.24	0.25	1	0	-2.55	1	1	0	-1.64	1	1
ENSG00000185946.15	RNPC3	protein_coding	6867	35.03	0.157	3.97	0.345	0.499	0.122	3.99	0.457	0.809	0.26	3.58	0.11	0.164	-0.512	2.27	0.0496	1	-0.781	4.9	3.31e-12	1.44e-11	-1.05	4.52	2.56e-07	2.14e-06
ENSG00000198890.7	PRMT6	protein_coding	2616	50.31	-1.29	4.26	1.35e-14	1.03e-12	-0.215	4.77	0.178	0.543	-1.47	4.55	2.16e-20	6.34e-19	-0.12	4.92	0.617	1	0.578	6.34	1.58e-08	4.95e-08	0.121	5.41	0.498	0.622
ENSG00000162631.18	NTNG1	protein_coding	9138	37.35	1.77	1.58	3.35e-14	2.46e-12	1.03	1.1	1.82e-05	0.000842	1.88	1.27	1.96e-17	4.24e-16	0.14	1.59	0.603	1	3.95	2	1.27e-55	4.55e-54	1.97	-0.102	0.00158	0.00542
ENSG00000134215.15	VAV3	protein_coding	7271	37.54	0.0219	4.49	0.892	0.951	-0.0911	4.51	0.571	0.871	0.285	4.3	0.0666	0.107	-0.116	3.54	0.637	1	0.493	4.06	0.000114	0.000235	-0.572	3.17	0.0226	0.0529
ENSG00000085491.15	SLC25A24	protein_coding	6548	39.44	-0.263	5.75	0.0881	0.182	0.248	6.09	0.105	0.427	-0.119	5.66	0.428	0.52	-0.155	5.36	0.515	1	1.04	6.66	1.8e-24	1.81e-23	-0.153	5.36	0.384	0.513
ENSG00000162636.15	FAM102B	protein_coding	9355	39.64	0.874	6.09	1.45e-08	3.24e-07	-0.0224	5.71	0.885	0.992	0.201	5.53	0.179	0.25	-0.146	4.37	0.545	1	0.534	6.54	1.3e-07	3.7e-07	-0.0626	5.6	0.716	0.807
ENSG00000162639.15	HENMT1	protein_coding	2426	41.28	-0.501	2.2	0.0145	0.0444	0.26	2.62	0.159	0.516	-0.0569	2.3	0.755	0.822	0.115	2.35	0.652	1	-0.77	-1.05	0.153	0.193	-0.685	-0.726	0.596	0.709
ENSG00000134186.11	PRPF38B	protein_coding	5817	37.93	-0.176	5.51	0.257	0.404	0.109	5.73	0.479	0.823	-0.0808	5.31	0.593	0.677	0.116	4.48	0.629	1	-1.25	6.7	3.89e-35	6.61e-34	-1.23	6.37	1.27e-12	2.13e-11
ENSG00000116266.10	STXBP3	protein_coding	5895	36.03	-0.272	5.19	0.0834	0.174	-0.103	5.33	0.51	0.84	-0.191	4.93	0.213	0.29	-0.0921	3.56	0.708	1	-0.388	5.94	0.000177	0.000358	-0.79	5.36	1.59e-05	9.32e-05
ENSG00000121957.12	GPSM2	protein_coding	8099	38.78	0.65	5.37	3.14e-05	0.000276	-0.0352	5.11	0.823	0.973	0.202	4.9	0.184	0.257	-0.015	3.7	0.951	1	0.452	6.02	1.35e-05	3.1e-05	-0.247	5.1	0.173	0.276
ENSG00000121940.15	CLCC1	protein_coding	4964	41.67	0.27	4.46	0.0946	0.191	0.147	4.5	0.359	0.734	0.584	4.57	0.00014	0.000424	0.00639	4.54	0.979	1	-0.425	7.06	1.54e-05	3.52e-05	-0.828	6.46	8.7e-07	6.64e-06
ENSG00000085433.15	WDR47	protein_coding	4423	41.17	-0.126	2.84	0.496	0.647	0.291	3.14	0.0966	0.408	-0.298	2.72	0.0876	0.135	0.00825	2.59	0.974	1	0.0483	5.04	0.664	0.714	-0.333	4.39	0.0943	0.17
ENSG00000197780.9	TAF13	protein_coding	1400	43.54	-0.291	3.24	0.1	0.2	-0.096	3.43	0.574	0.872	-0.652	3.19	0.000104	0.000323	0.057	3	0.818	1	-0.371	4.53	0.00151	0.0027	-0.693	4.02	0.00134	0.0047
ENSG00000273382.1	RP5-1065J22.8	antisense	2888	49.69	-1.04	-1.31	0.0734	0.158	0.256	-1.2	0.598	0.883	-0.781	-1.21	0.102	0.154	0.0339	-0.339	0.921	1	-1.41	2.86	8.87e-20	6.7e-19	-0.697	2.99	0.0121	0.0313
ENSG00000215717.5	TMEM167B	protein_coding	4574	43.73	0.438	4.22	0.00747	0.0262	-0.118	4.06	0.472	0.819	-0.481	3.94	0.00253	0.00582	-0.172	3.39	0.482	1	0.08	5.28	0.462	0.52	-0.403	4.6	0.0428	0.0892
ENSG00000116299.16	KIAA1324	protein_coding	9300	45.89	-0.149	-0.287	0.696	0.812	-0.306	-0.485	0.41	0.777	0.763	0.256	0.013	0.0252	-0.0557	-0.315	0.87	1	-1.19	1.56	9.24e-09	2.96e-08	0.433	1.64	0.32	0.446
ENSG00000031698.12	SARS	protein_coding	3836	43.12	0.384	6.66	0.0115	0.0372	0.182	6.68	0.231	0.61	0.922	6.96	2.69e-10	2.31e-09	0.0193	7.16	0.935	1	0.305	7.8	0.00165	0.00292	-0.257	6.87	0.112	0.194
ENSG00000143126.7	CELSR2	protein_coding	12349	59.75	-0.642	2.94	0.000512	0.00291	-0.58	3.1	0.00108	0.0243	0.41	4.27	0.0111	0.022	-0.108	5.02	0.652	1	0.588	6.64	5.02e-09	1.65e-08	-0.358	5.72	0.0466	0.0959
ENSG00000134222.16	PSRC1	protein_coding	2855	53.65	0.157	5.37	0.314	0.467	-0.108	5.35	0.491	0.831	-0.332	5.67	0.0278	0.0494	-0.0765	6.1	0.747	1	-0.519	4.63	6.43e-06	1.53e-05	-1.3	4.23	3.99e-08	3.8e-07
ENSG00000134243.11	SORT1	protein_coding	9160	42.27	-0.138	6.28	0.366	0.521	0.0288	6.47	0.851	0.983	-0.389	6.22	0.00904	0.0183	0.0778	5.79	0.743	1	0.263	7.06	0.00762	0.0123	-0.118	6.25	0.481	0.606
ENSG00000143106.12	PSMA5	protein_coding	5724	40.74	-0.304	6.67	0.0458	0.11	0.274	7.05	0.0702	0.345	0.0552	6.72	0.707	0.78	0.183	6.85	0.439	1	0.836	7.32	3.08e-17	1.96e-16	-0.187	6.11	0.264	0.384
ENSG00000143028.8	SYPL2	protein_coding	3963	49.19	-0.374	-0.712	0.398	0.555	-0.215	-0.696	0.595	0.882	0.689	0.267	0.0389	0.0666	0.273	1.03	0.328	1	-0.423	3.56	0.00153	0.00273	-0.223	3.32	0.36	0.488
ENSG00000162650.15	ATXN7L2	protein_coding	5232	56.87	-1.45	1.01	6.16e-08	1.17e-06	-0.148	1.56	0.498	0.834	-0.975	1.69	3.16e-06	1.35e-05	-0.0469	2.79	0.851	1	-0.672	3.16	2.94e-06	7.3e-06	-0.533	3.03	0.0615	0.12
ENSG00000174151.14	CYB561D1	protein_coding	5690	52.44	-0.827	1.64	0.000278	0.00175	-0.0152	2.06	0.939	1	-0.346	2.44	0.0652	0.105	0.0287	3.18	0.907	1	0.256	4.14	0.038	0.0544	0.225	3.62	0.318	0.443
ENSG00000181754.6	AMIGO1	protein_coding	5144	53.22	-0.149	1.71	0.501	0.652	-0.105	1.81	0.614	0.891	-0.0643	2.43	0.737	0.806	-0.0422	2.6	0.867	1	0.728	4.39	1.97e-09	6.69e-09	0.157	3.56	0.489	0.613
ENSG00000065135.8	GNAI3	protein_coding	27174	39.95	0.0449	7.24	0.766	0.863	0.0772	7.35	0.61	0.889	-0.407	6.97	0.00594	0.0125	-0.0651	6.12	0.784	1	0.396	7.53	4.99e-05	0.000108	-0.126	6.66	0.438	0.565
ENSG00000206832.1	RNU6V	snRNA	107	42.99	0	-2.66	1	1	0	-3.12	1	1	0	-3.44	1	1	0	-3.95	1	1	0.438	-1.07	0.462	0.521	6.47	2.22	5.71e-78	8.72e-76
ENSG00000116337.15	AMPD2	protein_coding	6823	56.74	-0.652	3.72	0.000134	0.000949	-0.124	4.08	0.452	0.805	-0.085	4.65	0.586	0.671	0.165	5.52	0.488	1	0.412	6.52	4.36e-05	9.47e-05	-0.0834	5.73	0.634	0.74
ENSG00000168765.15	GSTM4	protein_coding	5460	49.98	0.465	2.97	0.0108	0.0353	0.324	2.98	0.07	0.345	0.781	3.8	2.84e-06	1.22e-05	0.148	4.35	0.538	1	0.44	1.95	0.0245	0.0363	0.919	1.42	0.0292	0.0653
ENSG00000213366.12	GSTM2	protein_coding	9116	46.7	0.387	0.964	0.14	0.257	0.103	0.91	0.681	0.918	0.707	1.75	0.00124	0.00306	0.122	1.72	0.643	1	-0.755	3.76	5.48e-09	1.79e-08	-0.302	3.6	0.195	0.304
ENSG00000134184.12	GSTM1	protein_coding	2512	46.17	0.266	2.2	0.188	0.323	0.254	2.29	0.19	0.557	0.972	3.02	4.58e-08	2.72e-07	0.142	3.46	0.561	1	-0.976	-2.16	0.368	0.426	-2.12	-1.39	0.417	0.546
ENSG00000134202.10	GSTM3	protein_coding	4750	47.16	-0.354	1.14	0.159	0.283	0.343	1.55	0.118	0.449	-0.426	1.49	0.046	0.0772	0.266	1.5	0.322	1	1.12	5.7	3.96e-25	4.11e-24	0.571	4.57	0.00217	0.00712
ENSG00000184371.13	CSF1	protein_coding	5418	54.81	-0.499	0.715	0.0736	0.158	-0.164	0.897	0.512	0.841	0.133	1.78	0.549	0.638	-0.00347	2.02	0.989	1	-0.329	2.83	0.0328	0.0476	-0.125	2.62	0.669	0.769
ENSG00000168710.17	AHCYL1	protein_coding	5113	40.97	-0.062	6.31	0.685	0.803	-0.441	6.28	0.00439	0.0631	1	6.69	6.74e-12	7.21e-11	0.103	6.61	0.662	1	-0.347	7.34	0.000372	0.000722	-0.5	6.74	0.0024	0.00779
ENSG00000143093.14	STRIP1	protein_coding	7352	51.41	-0.642	4.61	6.77e-05	0.000531	-0.105	4.93	0.506	0.838	-0.333	5.24	0.0288	0.0511	0.00263	6.01	0.991	1	0.641	6.5	2.53e-10	9.3e-10	0.543	5.7	0.00145	0.00504
ENSG00000258634.3	RP4-773N10.4	antisense	4216	53.13	0.00625	3.41	0.971	1	-0.00565	3.5	0.974	1	-0.143	3.95	0.377	0.469	0.0291	3.84	0.905	1	-0.167	4.61	0.148	0.188	0.00548	4.22	0.979	1
ENSG00000116396.13	KCNC4	protein_coding	24423	49.53	0.131	2.93	0.474	0.627	-0.332	2.8	0.0682	0.34	0.476	3.8	0.00405	0.00889	0.0236	3.46	0.923	1	-0.873	6.03	3.28e-17	2.08e-16	-0.595	5.77	0.00109	0.00392
ENSG00000227963.1	RP5-1074L1.1	antisense	2611	44.5	-2.1	-1.31	0.000522	0.00295	0.757	-0.822	0.074	0.355	-1.9	-1.48	0.000102	0.000317	0.115	-0.853	0.763	1	-1.75	1.89	1.38e-19	1.03e-18	-0.73	2.2	0.0267	0.0607
ENSG00000162775.14	RBM15	protein_coding	4670	44.01	0.285	6.23	0.0622	0.139	-0.000402	6.23	0.998	1	0.0563	6.26	0.703	0.777	-0.154	5.98	0.515	1	0.283	7.78	0.00344	0.00585	-0.0163	6.92	0.919	0.959
ENSG00000224699.8	LAMTOR5-AS1	processed_transcript	10755	43.14	-0.286	3.52	0.0981	0.196	-0.0523	3.71	0.755	0.95	-0.827	3.41	6e-07	2.93e-06	-0.179	2.17	0.487	1	0.744	5.23	2.08e-11	8.46e-11	-0.102	4.25	0.617	0.727
ENSG00000168679.17	SLC16A4	protein_coding	3167	40.4	1.32	-0.684	0.00311	0.0129	1.39	-0.83	0.00118	0.0256	-0.377	-1.56	0.447	0.539	0.738	-1.28	0.0888	1	-1.04	1.46	1.59e-06	4.06e-06	-0.279	1.57	0.45	0.577
ENSG00000273373.1	RP5-1074L1.4	antisense	2850	34.98	-0.54	3.9	0.00134	0.0064	-0.145	4.1	0.375	0.75	0.419	3.82	0.00865	0.0175	-0.569	1.68	0.0363	1	-0.731	5.38	1.13e-11	4.68e-11	-0.787	4.95	3.08e-05	0.000167
ENSG00000134248.13	LAMTOR5	protein_coding	2388	42.55	0.127	4.78	0.425	0.58	-0.233	4.74	0.143	0.493	0.593	5.02	8.74e-05	0.000276	0.248	5.33	0.298	1	0.374	4.86	0.00107	0.00195	-0.229	4.03	0.274	0.395
ENSG00000177272.8	KCNA3	protein_coding	2569	57.84	-0.334	-0.104	0.345	0.499	-0.11	0.014	0.731	0.94	-1.58	-0.128	1.07e-06	4.98e-06	0.0423	-0.956	0.913	1	-0.185	1.16	0.433	0.492	1.33	1.25	0.000468	0.00185
ENSG00000261654.1	RP11-96K19.4	sense_overlapping	5985	33.75	-1.57	0.211	1.61e-06	2.09e-05	-0.632	0.224	0.0336	0.229	-0.637	-0.225	0.0431	0.0729	-0.165	-1.45	0.723	1	-0.776	3.03	1.73e-07	4.87e-07	-0.212	2.91	0.384	0.514
ENSG00000121931.15	LRIF1	protein_coding	3621	36.58	0.484	5.01	0.00219	0.00963	0.178	4.92	0.258	0.639	0.224	4.51	0.146	0.211	0.0578	4.09	0.811	1	-0.614	4.32	2.93e-07	8.06e-07	-0.342	4	0.0976	0.175
ENSG00000156171.14	DRAM2	protein_coding	3138	37.94	0.824	5.56	1.24e-07	2.19e-06	0.0618	5.26	0.692	0.922	0.388	5	0.0101	0.0202	0.0888	3.97	0.714	1	0.529	5.47	1.11e-06	2.89e-06	0.621	4.7	0.000592	0.00228
ENSG00000134255.13	CEPT1	protein_coding	8413	36.54	-0.0471	4.98	0.765	0.863	-0.0393	5.06	0.803	0.966	0.621	4.87	4.14e-05	0.00014	-0.11	4.15	0.649	1	0.551	6.37	7.14e-08	2.09e-07	0.382	5.5	0.0251	0.0575
ENSG00000173947.13	PIFO	protein_coding	4261	42.28	1.1	2.2	8.53e-08	1.56e-06	0.189	1.8	0.364	0.74	0.464	1.9	0.0179	0.0335	-0.211	1.58	0.432	1	0.943	-0.852	0.064	0.0881	2.33	-0.639	0.00411	0.0124
ENSG00000085465.12	OVGP1	protein_coding	2567	45.7	1.91	1.23	2.52e-13	1.54e-11	-0.0633	0.153	0.835	0.977	0.332	0.675	0.212	0.289	-0.267	-1.63	0.578	1	0.0929	1.9	0.635	0.688	0.85	1.67	0.00809	0.0222
ENSG00000260948.1	RP11-552M11.8	sense_overlapping	2023	38.75	0.741	1.13	0.00312	0.0129	-0.184	0.724	0.478	0.823	0.464	0.68	0.0567	0.0927	0.236	-1.37	0.596	1	-0.0449	2.41	0.796	0.834	0.283	2.07	0.333	0.46
ENSG00000116455.13	WDR77	protein_coding	2805	44.57	-0.502	4.96	0.00154	0.00721	0.341	5.47	0.0281	0.203	0.191	5.45	0.203	0.278	0.019	6.31	0.936	1	0.675	6.83	1.72e-11	7.05e-11	-0.619	5.63	0.000572	0.00221
ENSG00000116459.10	ATP5F1	protein_coding	3383	39.38	-0.197	7.54	0.19	0.325	0.189	7.8	0.21	0.582	0.00534	7.39	0.971	0.997	0.244	7.12	0.303	1	0.356	7.68	0.000257	0.00051	0.035	6.78	0.828	0.893
ENSG00000116473.14	RAP1A	protein_coding	5532	39.31	-0.0985	4.88	0.534	0.682	-0.233	4.92	0.142	0.491	-0.534	4.58	0.000615	0.00161	0.272	3.71	0.266	1	-0.31	5.85	0.00282	0.00485	-0.278	5.35	0.124	0.211
ENSG00000197852.9	FAM212B	protein_coding	10740	43.96	0.761	3.6	9.17e-06	9.62e-05	-0.387	3.14	0.0275	0.201	1.28	4.14	1.11e-15	1.98e-14	-0.122	4.03	0.613	1	0.369	3.11	0.0134	0.0207	0.926	2.56	0.000485	0.00192
ENSG00000227811.2	FAM212B-AS1	antisense	2131	49.47	1.03	0.984	9.33e-05	0.000697	0.22	0.614	0.417	0.782	0.169	1.11	0.492	0.584	-0.0667	0.857	0.815	1	1.56	0.531	2.19e-06	5.5e-06	3.35	-0.0849	2.42e-07	2.03e-06
ENSG00000064703.11	DDX20	protein_coding	6019	40.24	0.183	5.6	0.238	0.382	0.442	5.83	0.00407	0.0599	0.376	5.52	0.0117	0.0229	-0.138	5.75	0.562	1	0.205	6.22	0.0449	0.0635	-0.501	5.39	0.00576	0.0165
ENSG00000143079.14	CTTNBP2NL	protein_coding	7404	39.63	0.251	5.29	0.107	0.21	-0.143	5.2	0.362	0.738	0.703	5.28	2.62e-06	1.13e-05	0.0368	5.02	0.878	1	-0.94	5.15	1.01e-17	6.62e-17	-0.663	4.9	0.000582	0.00224
ENSG00000134245.17	WNT2B	protein_coding	12561	44.59	-0.855	0.0558	0.012	0.0385	-0.384	0.0907	0.217	0.592	-1.44	-0.0504	2.75e-06	1.19e-05	0.19	-1.25	0.651	1	0.342	3.07	0.0226	0.0338	1.63	2.58	1.26e-09	1.5e-08
ENSG00000007341.18	ST7L	protein_coding	8111	39.05	-0.0319	3.56	0.853	0.924	0.103	3.7	0.539	0.855	0.683	3.62	2.14e-05	7.69e-05	-0.0388	3.55	0.874	1	0.229	5.12	0.0391	0.0559	-0.239	4.39	0.226	0.341
ENSG00000116489.12	CAPZA1	protein_coding	4130	40.34	-0.39	7.05	0.01	0.0332	-0.298	7.21	0.0507	0.288	-0.063	7.07	0.668	0.746	0.0414	6.78	0.861	1	-0.622	8.03	1.11e-10	4.24e-10	-0.589	7.54	0.000197	0.000866
ENSG00000155363.18	MOV10	protein_coding	6509	48.61	-0.0289	4.52	0.858	0.927	-0.154	4.56	0.337	0.716	0.451	5.25	0.00294	0.00665	0.212	5.62	0.373	1	-0.695	6.13	1.1e-11	4.57e-11	-0.692	5.75	0.000142	0.000654
ENSG00000155366.16	RHOC	protein_coding	4028	57.18	0.276	4.27	0.0909	0.186	0.105	4.34	0.514	0.842	-0.357	4.61	0.0222	0.0405	0.0971	5	0.685	1	1.09	4.66	7.36e-20	5.59e-19	0.85	3.74	4.64e-05	0.000242
ENSG00000155367.15	PPM1J	protein_coding	2874	58.3	0.302	3.01	0.094	0.191	0.146	3.09	0.41	0.777	-0.529	3.26	0.0019	0.0045	-0.00892	3.01	0.971	1	1.95	2.22	6.81e-22	5.86e-21	2.64	1.23	4.72e-13	8.12e-12
ENSG00000215866.7	LINC01356	lincRNA	1823	46.13	1.14	3.16	2.83e-10	9.76e-09	0.55	2.91	0.00228	0.0406	1.22	3.61	4.62e-13	5.89e-12	-0.0858	4.65	0.72	1	-0.914	-0.426	0.0242	0.0359	-0.182	-0.14	0.835	0.897
ENSG00000155380.11	SLC16A1	protein_coding	5312	40.76	-0.442	9.25	0.00318	0.0131	0.0416	9.52	0.782	0.958	-0.135	9.19	0.356	0.447	-0.123	8.83	0.602	1	0.274	8.63	0.00414	0.00694	-0.214	7.73	0.171	0.273
ENSG00000226419.6	SLC16A1-AS1	antisense	9471	43.76	-0.18	3.23	0.31	0.463	-0.0296	3.38	0.863	0.986	-0.445	3.26	0.00753	0.0155	-0.231	2.79	0.355	1	-0.726	6.27	9.17e-13	4.18e-12	-0.596	5.9	0.00063	0.0024
ENSG00000238198.1	RP11-31F15.2	lincRNA	2459	45.14	0.368	-1.35	0.534	0.681	-1.21	-1.97	0.0785	0.367	-0.855	-1.76	0.142	0.205	0.328	-2.21	0.576	1	-1.67	2.29	1.29e-21	1.09e-20	-1.74	2.43	1.8e-06	1.28e-05
ENSG00000198799.11	LRIG2	protein_coding	12456	41.19	1.13	6.78	1.8e-13	1.15e-11	-0.16	6.19	0.298	0.679	0.531	6.31	0.000301	0.000844	-0.161	5.5	0.5	1	-0.233	6.74	0.0193	0.029	-0.191	6.2	0.256	0.375
ENSG00000081026.18	MAGI3	protein_coding	8180	37.11	-0.171	4.1	0.301	0.453	-0.143	4.19	0.382	0.756	0.0974	3.9	0.54	0.63	-0.175	3.02	0.483	1	-0.0706	6.41	0.484	0.542	-0.547	5.69	0.00169	0.00575
ENSG00000116793.15	PHTF1	protein_coding	7170	39.1	-0.957	4.18	1.04e-08	2.42e-07	0.0324	4.65	0.839	0.979	0.535	4.54	0.000485	0.0013	-0.0456	4.49	0.849	1	0.364	5.68	0.000605	0.00114	-0.207	4.83	0.266	0.386
ENSG00000081019.13	RSBN1	protein_coding	6819	37.22	-0.0168	6.11	0.913	0.966	-0.0639	6.18	0.678	0.917	-0.000527	5.83	0.997	1	0.00283	4.34	0.991	1	0.206	5.68	0.0518	0.0725	-0.244	4.9	0.185	0.29
ENSG00000134262.12	AP4B1	protein_coding	5369	43.25	-0.722	2.02	0.000713	0.00381	0.0972	2.44	0.607	0.889	0.218	2.52	0.224	0.302	0.101	3.43	0.679	1	0.145	4.54	0.216	0.265	-0.0461	3.93	0.827	0.892
ENSG00000118655.4	DCLRE1B	protein_coding	3940	45.65	-0.355	3.14	0.0473	0.113	0.201	3.51	0.235	0.614	0.0871	3.63	0.592	0.676	-0.116	4.34	0.63	1	-0.482	4.85	1.74e-05	3.95e-05	-0.502	4.46	0.0135	0.0344
ENSG00000163349.21	HIPK1	protein_coding	9280	39.82	-0.111	6.23	0.468	0.621	-0.323	6.25	0.0364	0.24	0.903	6.48	7.42e-10	5.89e-09	-0.146	6.54	0.538	1	-0.268	7.27	0.00616	0.0101	-0.221	6.7	0.175	0.279
ENSG00000116774.11	OLFML3	protein_coding	2821	45.3	0.612	5.76	7.52e-05	0.000581	0.000532	5.55	0.997	1	0.377	5.85	0.0111	0.0218	-0.125	6.6	0.597	1	0.954	-1.31	0.152	0.192	-2.73	-1.24	0.29	0.412
ENSG00000282048.1	RP4-590F24.2	sense_intronic	2119	44.45	-0.407	2.71	0.0315	0.0825	0.348	3.15	0.0467	0.275	-0.461	2.85	0.00754	0.0155	-0.338	3.85	0.163	1	-0.532	-1.55	0.447	0.506	-3.15	-1.11	0.207	0.317
ENSG00000134207.14	SYT6	protein_coding	5104	48.58	-0.579	4.28	0.000407	0.0024	-0.161	4.55	0.315	0.695	-0.815	4.54	1.9e-07	1.01e-06	-0.171	4.87	0.475	1	0.685	-0.0971	0.0647	0.0891	4.12	0.231	1.69e-15	3.58e-14
ENSG00000197323.10	TRIM33	protein_coding	9574	38.2	-0.322	7.26	0.0332	0.0859	-0.00111	7.51	0.994	1	-0.354	7.09	0.0168	0.0317	-0.126	6.21	0.595	1	-0.419	7.58	1.58e-05	3.61e-05	-0.716	6.97	1.17e-05	7.08e-05
ENSG00000116752.5	BCAS2	protein_coding	1299	40.33	-0.555	5.31	0.000406	0.0024	0.209	5.76	0.175	0.538	-0.869	5.16	1.85e-08	1.17e-07	0.0806	4.6	0.737	1	-0.344	5.78	0.000993	0.00181	-0.475	5.21	0.00901	0.0243
ENSG00000175984.14	DENND2C	protein_coding	7413	39.41	-0.318	3.26	0.072	0.156	0.152	3.55	0.37	0.746	-0.261	3.12	0.122	0.18	0.0741	2.44	0.771	1	0.347	5.04	0.00196	0.00344	-0.0678	4.28	0.731	0.818
ENSG00000213281.4	NRAS	protein_coding	4449	39	-0.127	7.55	0.401	0.557	-0.229	7.62	0.132	0.472	0.15	7.43	0.304	0.391	-0.0957	6.8	0.686	1	-0.0323	7.67	0.739	0.783	-0.342	6.9	0.0342	0.0744
ENSG00000009307.15	CSDE1	protein_coding	5778	38.28	-0.0208	9.71	0.889	0.95	0.119	9.82	0.43	0.791	0.78	9.56	6.73e-08	3.88e-07	0.00761	8.84	0.974	1	-0.389	9.94	3.87e-05	8.46e-05	-2.12	9.17	5.59e-41	3.55e-39
ENSG00000201900.1	RNY1P13	misc_RNA	105	45.71	0	-2.66	1	1	0	-3.12	1	1	0	-3.44	1	1	0	-3.95	1	1	-1.98	5.69	2.93e-75	1.73e-73	-1.02	5.97	5.85e-10	7.32e-09
ENSG00000052723.11	SIKE1	protein_coding	5894	36.9	-0.315	6.46	0.0389	0.0975	0.024	6.71	0.875	0.989	-0.315	6.25	0.0349	0.0606	0.0519	5.28	0.828	1	0.25	7.57	0.0103	0.0163	0.258	6.78	0.107	0.187
ENSG00000134198.9	TSPAN2	protein_coding	3410	43.44	-0.106	4	0.522	0.67	-0.0107	4.16	0.948	1	-0.832	3.83	2.59e-07	1.35e-06	-0.0257	2.86	0.918	1	1.08	3.73	8.2e-15	4.41e-14	0.947	2.8	6.81e-05	0.000339
ENSG00000173218.14	VANGL1	protein_coding	9062	45.32	-0.319	4.27	0.0514	0.121	0.0774	4.56	0.629	0.896	0.17	4.76	0.267	0.35	-0.0187	5.23	0.937	1	0.243	6.09	0.0179	0.0271	-0.0485	5.37	0.786	0.861
ENSG00000177551.5	NHLH2	protein_coding	7541	46.33	0.491	0.208	0.13	0.243	0.0911	-0.0205	0.776	0.956	-1.25	-0.0257	6.18e-05	0.000201	0.0592	-0.708	0.873	1	-1.21	2.56	9.47e-14	4.66e-13	-0.0724	2.72	0.792	0.866
ENSG00000163393.12	SLC22A15	protein_coding	5292	39.5	-0.098	2.14	0.633	0.762	0.0237	2.27	0.903	0.996	-0.175	1.91	0.366	0.457	0.145	1.09	0.606	1	0.448	3.7	0.00091	0.00167	-0.473	2.88	0.0735	0.139
ENSG00000173212.4	MAB21L3	protein_coding	3256	43.49	-0.0374	0.625	0.896	0.955	-2.82	0.0307	1.92e-17	4.18e-15	-7.14	-0.53	7.44e-50	1.66e-47	0.413	-2.49	0.526	1	-2.2	1.15	6.48e-20	4.94e-19	-1.16	1.6	0.007	0.0196
ENSG00000163399.15	ATP1A1	protein_coding	7261	44.46	0.103	7.34	0.494	0.646	-0.882	7.09	1.35e-08	1.32e-06	1.08	8.01	1.18e-13	1.62e-12	0.12	8.82	0.61	1	-0.0949	9.37	0.317	0.373	-0.841	8.57	6.15e-08	5.67e-07
ENSG00000203865.9	ATP1A1-AS1	processed_transcript	2458	45.35	0.544	0.532	0.0622	0.139	-0.17	0.244	0.565	0.869	-0.306	0.39	0.259	0.341	0.385	-0.434	0.268	1	1.12	1.58	1.59e-06	4.08e-06	0.647	0.642	0.189	0.295
ENSG00000116815.15	CD58	protein_coding	1783	41.62	-0.344	2.17	0.0925	0.188	-0.127	2.34	0.507	0.838	-0.88	1.91	6.87e-06	2.74e-05	-0.209	1.43	0.441	1	0.213	3.69	0.113	0.147	0.339	3.13	0.144	0.237
ENSG00000143061.17	IGSF3	protein_coding	7400	46.14	0.328	5.49	0.0349	0.0896	-0.277	5.31	0.0773	0.364	0.494	5.89	0.000887	0.00225	0.0516	5.99	0.828	1	0.829	6	2.48e-15	1.4e-14	0.403	5.03	0.0252	0.0577
ENSG00000134247.9	PTGFRN	protein_coding	6352	44.19	-0.158	4.88	0.32	0.473	-0.061	5.03	0.699	0.925	0.785	5.53	1.52e-07	8.25e-07	-0.018	5.94	0.939	1	0.297	7.34	0.00245	0.00425	-0.135	6.48	0.414	0.542
ENSG00000134256.12	CD101	protein_coding	3828	42.66	-1.22	-0.0935	0.000694	0.00372	-0.541	-0.0665	0.0929	0.4	-0.444	-0.0113	0.132	0.193	0.0831	0.0492	0.796	1	0.862	1.66	0.000123	0.000253	1.45	0.904	0.0012	0.00425
ENSG00000116830.11	TTF2	protein_coding	10181	41.16	-0.457	6.91	0.00257	0.011	0.0211	7.23	0.889	0.993	-0.149	6.99	0.313	0.401	-0.0593	6.46	0.802	1	-0.0599	7.29	0.54	0.596	-0.499	6.57	0.00257	0.00824
ENSG00000134253.9	TRIM45	protein_coding	4368	46.89	-0.971	2.39	1.54e-06	2e-05	-0.494	2.62	0.00788	0.093	-0.333	2.95	0.053	0.0874	0.0312	3.51	0.898	1	0.219	4.52	0.0628	0.0866	-0.23	3.85	0.295	0.417
ENSG00000198162.12	MAN1A2	protein_coding	9667	35.34	-0.325	5.77	0.0354	0.0905	0.0265	5.98	0.863	0.986	0.347	5.65	0.0197	0.0365	-0.136	4.85	0.572	1	0.405	7.53	3.45e-05	7.58e-05	-0.0751	6.6	0.641	0.746
ENSG00000183508.4	FAM46C	protein_coding	5751	44.16	0.375	0.803	0.168	0.296	-1.12	0.404	7.96e-05	0.00306	-0.0288	0.907	0.905	0.943	-0.125	0.141	0.692	1	1.47	4.18	9.44e-29	1.18e-27	0.706	2.9	0.00313	0.00981
ENSG00000196505.10	GDAP2	protein_coding	10496	36.55	0.0891	5.79	0.563	0.706	-0.0156	5.82	0.92	1	0.187	5.5	0.212	0.289	-0.0167	4.49	0.945	1	0.198	6.61	0.0482	0.0678	0.374	5.95	0.0247	0.0569
ENSG00000065183.15	WDR3	protein_coding	10275	36.95	-0.426	6.89	0.00501	0.0191	0.273	7.28	0.0715	0.349	0.366	6.88	0.0124	0.0241	0.00074	6.62	0.998	1	-0.169	6.98	0.087	0.116	-0.944	6.23	5.39e-08	5.02e-07
ENSG00000116874.11	WARS2	protein_coding	3847	38.1	-0.143	3.78	0.396	0.553	0.265	4.05	0.105	0.426	0.251	3.67	0.119	0.176	-0.0323	3.41	0.895	1	0.0157	5.48	0.883	0.911	-0.287	4.8	0.124	0.211
ENSG00000231365.5	RP11-418J17.1	antisense	5462	40.62	-0.422	2	0.0468	0.112	0.0548	2.29	0.777	0.957	-0.262	1.95	0.173	0.243	-0.0815	1.14	0.77	1	-0.422	4.97	0.000145	0.000297	-0.53	4.52	0.00758	0.021
ENSG00000143067.4	ZNF697	protein_coding	5041	44.33	0.511	4.71	0.00139	0.00661	-0.0907	4.52	0.572	0.872	0.243	4.74	0.113	0.168	-0.0806	4.87	0.736	1	0.212	4.95	0.059	0.0817	-0.0497	4.29	0.804	0.874
ENSG00000092621.11	PHGDH	protein_coding	5622	44.18	0.706	8.24	2.83e-06	3.44e-05	0.512	8.23	0.000649	0.0167	1.51	8.68	2.76e-25	1.24e-23	0.189	9.02	0.424	1	-0.106	8.57	0.265	0.318	-0.725	7.8	4.86e-06	3.18e-05
ENSG00000134250.17	NOTCH2	protein_coding	16804	39.74	-0.237	6.32	0.12	0.23	-0.321	6.38	0.037	0.242	1.88	7.15	2.79e-37	3.19e-35	-0.0132	7.69	0.955	1	0.677	8.94	1.54e-12	6.91e-12	-0.186	7.8	0.234	0.35
ENSG00000265808.3	SEC22B	protein_coding	9034	36.13	-0.18	5.17	0.252	0.398	0.0294	5.33	0.85	0.982	0.846	5.18	1.7e-08	1.08e-07	0.158	5.09	0.509	1	-0.488	6.51	1.19e-06	3.08e-06	-0.428	6.02	0.0114	0.0297
ENSG00000223804.5	CH17-472G23.2	transcribed_unprocessed_pseudogene	1107	39.92	0.468	1.53	0.0405	0.1	0.372	1.57	0.088	0.388	0.457	1.3	0.0326	0.0569	-0.142	1.43	0.602	1	-0.0232	0.329	0.943	0.962	0.713	0.189	0.204	0.313
ENSG00000270231.3	NBPF8	unprocessed_pseudogene	5330	44.63	0.413	0.767	0.132	0.247	0.00482	0.663	0.986	1	-0.603	0.612	0.0176	0.0331	0.0655	-0.285	0.847	1	1.12	3.3	1.14e-13	5.57e-13	1.55	2.58	3.39e-10	4.36e-09
ENSG00000275131.1	CH17-472G23.4	transcribed_unprocessed_pseudogene	6524	40.82	0.642	1.56	0.00476	0.0183	0.29	1.46	0.191	0.558	0.00621	1.18	0.977	1	-0.0443	0.273	0.887	1	0.423	1.76	0.044	0.0623	1.96	1.31	2.57e-07	2.15e-06
ENSG00000273136.5	NBPF26	protein_coding	4899	40.73	-0.414	1.89	0.0551	0.127	-0.127	2.09	0.524	0.847	-0.198	1.88	0.307	0.395	-0.185	1.15	0.509	1	0.527	0.332	0.0989	0.131	1.94	0.182	0.000957	0.00348
ENSG00000275538.1	RNVU1-19	snRNA	167	50.3	-0.243	0.353	0.43	0.585	-0.514	0.279	0.0781	0.366	-1.8	-0.0143	1.06e-09	8.22e-09	0.416	1.72	0.117	1	1.02	3.26	2.83e-11	1.13e-10	4.64	4.51	1e-117	3e-115
ENSG00000226067.6	LINC00623	lincRNA	2075	42.06	0.372	1.02	0.146	0.266	0.386	1.11	0.107	0.431	0.821	1.28	0.000224	0.000647	0.272	1.64	0.307	1	-0.68	-0.226	0.0759	0.103	1.06	0.00622	0.0946	0.17
ENSG00000188610.12	FAM72B	protein_coding	3033	41.53	0.694	4.02	2.98e-05	0.000264	0.336	3.92	0.0417	0.257	0.881	4.04	2.22e-08	1.38e-07	-0.00593	3.42	0.981	1	-0.796	2.24	5.44e-06	1.31e-05	-0.802	2.14	0.0171	0.0418
ENSG00000171943.11	SRGAP2C	protein_coding	7311	41.92	0.323	4.14	0.0494	0.117	0.0419	4.1	0.798	0.965	-0.0161	3.99	0.919	0.955	-0.142	3.12	0.567	1	0.0409	4	0.745	0.789	0.161	3.55	0.472	0.598
ENSG00000231752.5	EMBP1	transcribed_unprocessed_pseudogene	4333	37.6	0.735	3.75	1.45e-05	0.000142	0.0547	3.46	0.748	0.947	0.311	3.17	0.0619	0.1	-0.0773	1.83	0.771	1	0.415	1.2	0.0925	0.123	1.62	0.776	0.000585	0.00225
ENSG00000207349.1	RNVU1-17	snRNA	164	51.83	-3.72	-0.988	3.79e-08	7.55e-07	-3	-1.16	1.93e-08	1.83e-06	-4.71	-1.48	8.16e-19	2.05e-17	0.191	-2.08	0.729	1	4.12	6.3	1.3e-219	5.42e-217	2.36	3.4	7.77e-30	3.54e-28
ENSG00000263513.5	FAM72C	protein_coding	2297	40.18	0.574	2.51	0.003	0.0124	-0.588	2.05	0.00352	0.0542	0.38	2.23	0.0395	0.0676	0.124	1.09	0.658	1	0.661	-1.6	0.387	0.446	-2.47	-1.31	0.309	0.433
ENSG00000232527.7	RP11-14N7.2	lincRNA	839	47.36	-0.797	-1.24	0.157	0.28	-2.42	-1.7	9.9e-05	0.0036	-2.16	-1.65	3.78e-05	0.000129	-1.14	-1.18	0.00829	1	-0.047	2	0.804	0.841	-0.176	1.64	0.629	0.736
ENSG00000207205.1	RNVU1-15	snRNA	165	52.73	-1.82	1.33	2.41e-12	1.25e-10	-1.78	1.34	4.06e-14	6.78e-12	-3.25	1.09	4.25e-43	6.56e-41	0.22	1.71	0.407	1	0.0182	5.5	0.865	0.894	1.01	5.69	6.99e-10	8.62e-09
ENSG00000266338.6	NBPF15	protein_coding	5306	42.75	0.262	3.39	0.133	0.247	-0.122	3.32	0.479	0.823	0.488	3.58	0.00263	0.00603	0.146	3.26	0.554	1	0.693	5.4	2.32e-10	8.58e-10	0.348	4.5	0.0665	0.128
ENSG00000278099.1	U1	snRNA	165	51.52	-0.504	-0.542	0.226	0.367	0.0198	-0.325	0.955	1	-2.12	-0.97	1.13e-07	6.3e-07	0.184	0.0752	0.563	1	1.74	4.06	5.59e-36	9.87e-35	3.22	3.74	9.75e-59	9.22e-57
ENSG00000277918.1	U1	snRNA	164	53.66	0.0248	9.29	0.868	0.934	-2.05	8.41	1.49e-36	7.4e-34	-3.57	8.33	6.13e-99	4.87e-96	-0.475	4.99	0.0474	1	0.989	4.35	2.29e-15	1.29e-14	2.71	4.36	6.76e-48	5.02e-46
ENSG00000196369.10	SRGAP2B	protein_coding	7230	42.03	0.232	4.04	0.161	0.287	-0.13	3.97	0.43	0.791	0.0434	3.97	0.784	0.846	-0.0796	3.15	0.747	1	-0.745	2.99	5.09e-07	1.37e-06	-0.732	2.82	0.0106	0.0281
ENSG00000215784.5	FAM72D	protein_coding	2397	40.17	0.925	2.69	1.08e-06	1.47e-05	-0.114	2.23	0.557	0.864	0.931	2.5	2.19e-07	1.16e-06	0.0917	1.81	0.729	1	-2.38	0.618	3.92e-17	2.46e-16	-2.05	1.07	0.0001	0.000478
ENSG00000272419.5	RP11-403I13.8	processed_transcript	6056	42.96	-0.0951	0.948	0.718	0.828	0.332	1.17	0.159	0.516	-0.67	0.788	0.00517	0.011	0.0648	0.362	0.833	1	0.846	0.852	0.00192	0.00338	0.382	0.29	0.594	0.707
ENSG00000276216.1	CH17-373J23.1	lincRNA	347	49.57	0.772	0.783	0.00522	0.0197	-0.602	0.171	0.0458	0.272	-1.46	0.061	5.58e-07	2.74e-06	0.275	1.79	0.295	1	-0.223	3.24	0.119	0.154	0.337	2.95	0.18	0.285
ENSG00000162825.16	NBPF20	protein_coding	18995	44.12	-1.2	0.828	1.13e-05	0.000115	-1.1	0.732	2.9e-05	0.00127	-1.13	0.79	4.72e-06	1.95e-05	1.04	0.08	0.00107	0.356	0.776	2.97	6.19e-07	1.65e-06	2	2.28	4.69e-11	6.65e-10
ENSG00000270722.1	U1	snRNA	164	53.66	-0.116	7.55	0.443	0.597	-2.21	6.92	4.61e-41	2.61e-38	-3.88	6.81	4.01e-111	4.55e-108	-0.481	4.28	0.0465	1	1.34	10.7	1.65e-44	4.11e-43	-0.622	10.3	3.88e-05	0.000205
ENSG00000117262.18	GPR89A	protein_coding	5557	38.91	-0.106	2.68	0.575	0.716	0.425	3.01	0.0167	0.149	-0.165	2.42	0.363	0.454	0.0415	2.09	0.873	1	0.546	2.64	0.00131	0.00235	1.16	2.12	1.9e-05	0.000109
ENSG00000265491.4	RNF115	protein_coding	11041	41.91	-0.208	4.87	0.19	0.325	0.0798	5.11	0.611	0.889	0.101	5.01	0.504	0.595	-0.0263	5.16	0.912	1	-0.096	6.19	0.346	0.403	-0.156	5.61	0.367	0.495
ENSG00000186141.8	POLR3C	protein_coding	2793	43.11	-0.619	4.58	0.000129	0.000919	0.294	5.09	0.0606	0.32	-0.39	4.75	0.0111	0.0219	0.128	5.13	0.59	1	0.04	5.68	0.704	0.752	0.0613	5.05	0.737	0.822
ENSG00000186364.11	NUDT17	protein_coding	1657	54.02	0.342	0.823	0.205	0.343	0.0238	0.763	0.927	1	-0.393	1.12	0.105	0.158	0.113	1.1	0.685	1	1.13	2.05	1.92e-08	5.96e-08	1.11	1.31	0.00193	0.00644
ENSG00000131788.15	PIAS3	protein_coding	4805	52.28	-0.874	3.85	2.68e-07	4.32e-06	-0.601	4.05	0.00029	0.00889	-0.14	4.72	0.367	0.458	0.114	5.03	0.633	1	-0.975	4.91	4.74e-18	3.17e-17	-0.419	4.75	0.0346	0.0751
ENSG00000198483.12	ANKRD35	protein_coding	3363	48.17	-0.48	1.04	0.0622	0.139	0.371	1.51	0.0938	0.401	-0.133	1.66	0.529	0.618	0.285	2.31	0.263	1	3.07	-2.23	0.0277	0.0407	-1.28e-15	-1.64	1	1
ENSG00000131779.10	PEX11B	protein_coding	1838	45.5	0.209	3.45	0.226	0.367	0.111	3.51	0.513	0.841	0.00613	3.61	0.97	0.996	0.128	3.56	0.599	1	0.633	4.14	5.52e-07	1.48e-06	0.158	3.27	0.501	0.624
ENSG00000265241.6	RBM8A	protein_coding	5585	46.78	-0.667	6.02	1.51e-05	0.000146	-0.164	6.35	0.286	0.668	-0.51	6.37	0.000632	0.00165	-0.0723	6.56	0.76	1	0.0547	7.33	0.575	0.631	-0.318	6.58	0.0569	0.113
ENSG00000211451.11	GNRHR2	unitary_pseudogene	2497	44.54	0.952	1.4	5.77e-05	0.000466	0.21	1.1	0.379	0.754	0.376	1.36	0.0892	0.138	0.428	0.0578	0.179	1	-0.279	1.5	0.196	0.242	-0.518	1.25	0.241	0.358
ENSG00000271601.3	LIX1L	protein_coding	3975	43.6	0.534	1.46	0.0216	0.0608	-0.257	1.18	0.273	0.654	1.18	2.09	4.16e-09	2.9e-08	-0.136	2.14	0.598	1	-1.01	5.97	1.86e-22	1.65e-21	-0.744	5.66	4.86e-05	0.000251
ENSG00000272031.2	ANKRD34A	protein_coding	3677	55.92	2.28	-0.917	1.77e-05	0.000169	1.69	-1.3	0.00226	0.0404	-0.0984	-1.28	0.87	0.917	0.265	-1.34	0.542	1	-0.948	2.37	2.33e-08	7.16e-08	-0.291	2.44	0.35	0.478
ENSG00000121851.12	POLR3GL	protein_coding	1799	44.9	0.934	0.597	0.00128	0.00618	0.397	0.405	0.164	0.524	0.543	0.732	0.0373	0.0642	-0.431	0.0415	0.18	1	0.0309	2.3	0.861	0.89	-0.0481	1.89	0.883	0.932
ENSG00000265972.5	TXNIP	protein_coding	3625	42.49	3.74	6.92	1.93e-106	1.53e-102	-0.0929	4.22	0.567	0.87	1.69	5.13	3.05e-28	1.78e-26	-0.305	3.37	0.215	1	2.21	4.61	1.18e-62	5.14e-61	1.39	2.94	8.95e-10	1.08e-08
ENSG00000201558.1	RNVU1-6	snRNA	164	50.61	-0.887	0.936	0.000966	0.00488	-1.18	0.869	3.27e-06	0.000192	-3.42	0.346	2.91e-34	2.74e-32	0.305	0.501	0.308	1	0.922	3.36	7.05e-10	2.49e-09	3.85	3.98	1.81e-81	3.02e-79
ENSG00000233396.7	RP11-458D21.1	lincRNA	2458	44.84	0.744	2.3	0.000201	0.00134	-0.25	1.89	0.223	0.598	-0.478	1.91	0.0141	0.0272	0.171	0.533	0.563	1	0.396	2.93	0.0111	0.0174	1.29	2.61	1.16e-07	1.02e-06
ENSG00000271425.6	NBPF10	protein_coding	13290	44.04	-1.08	0.613	0.00017	0.00117	-0.591	0.772	0.0227	0.18	-1.05	0.69	2.62e-05	9.24e-05	0.303	-0.000723	0.344	1	0.363	2.43	0.0355	0.0511	1.21	1.88	0.00095	0.00346
ENSG00000264343.5	NOTCH2NL	protein_coding	6443	39.19	-0.453	2.43	0.0217	0.0612	-0.477	2.49	0.0118	0.122	-0.431	2.26	0.0203	0.0374	-0.0931	0.954	0.746	1	-0.328	3.84	0.0109	0.0171	-0.0451	3.51	0.841	0.903
ENSG00000273768.1	U1	snRNA	164	54.27	0.414	2.45	0.0343	0.0882	-1.6	1.72	1.68e-13	2.62e-11	-2.86	1.53	1.05e-40	1.52e-38	0.0835	0.991	0.767	1	1.7	-0.0643	8.06e-05	0.00017	5.16	1.12	1.72e-40	1.08e-38
ENSG00000268043.7	NBPF12	protein_coding	7272	43.89	-0.336	2.91	0.068	0.149	-0.0241	3.14	0.891	0.993	-0.759	2.88	1.11e-05	4.26e-05	-0.285	2.25	0.266	1	0.0867	3.55	0.522	0.579	0.218	3.09	0.364	0.493
ENSG00000131791.7	PRKAB2	protein_coding	5460	39.83	0.993	6.73	9.05e-11	3.48e-09	-0.0296	6.3	0.847	0.982	0.427	6.2	0.00372	0.00823	-0.181	5.33	0.449	1	0.429	6.16	3.05e-05	6.73e-05	0.514	5.42	0.00285	0.00906
ENSG00000237188.3	RP11-337C18.8	antisense	3618	39.09	-0.546	0.957	0.0403	0.1	-0.0167	1.19	0.943	1	-0.625	0.649	0.0115	0.0226	0.345	-0.241	0.315	1	-0.00782	0.37	0.981	0.993	2.65	0.263	3.23e-06	2.19e-05
ENSG00000180867.10	PDIA3P1	processed_pseudogene	1510	45.63	-0.193	1.71	0.384	0.54	-0.667	1.58	0.00216	0.0393	-1.83	1.26	7.96e-17	1.62e-15	0.124	0.172	0.69	1	1.12	-0.0795	0.00558	0.00918	2.03	-0.51	0.0161	0.0399
ENSG00000131778.17	CHD1L	protein_coding	3376	40.27	-0.212	6.2	0.167	0.294	0.231	6.53	0.13	0.47	0.565	6.37	0.00012	0.000367	0.0382	6.3	0.872	1	-0.0187	7.08	0.849	0.88	-0.315	6.33	0.0586	0.115
ENSG00000116128.9	BCL9	protein_coding	6420	42.09	0.00839	5.49	0.957	0.993	-0.283	5.47	0.0704	0.346	1.74	6.41	1.13e-31	8.78e-30	0.0285	6.85	0.904	1	-1.64	5.34	3.55e-50	1.08e-48	-1.35	5.22	8.2e-12	1.26e-10
ENSG00000162836.11	ACP6	protein_coding	11960	43.64	0.206	4.3	0.206	0.343	0.151	4.38	0.35	0.727	0.28	4.49	0.0696	0.111	-0.0475	4.34	0.843	1	-0.00636	5.72	0.952	0.968	-0.46	5.08	0.0139	0.0351
ENSG00000265107.2	GJA5	protein_coding	3292	46.17	0.387	-0.00121	0.26	0.407	0.634	0.209	0.0379	0.245	1.03	0.955	0.000126	0.000384	0.039	1.34	0.886	1	-0.0751	-1.38	0.905	0.928	-3.46	-0.992	0.163	0.262
ENSG00000188092.14	GPR89B	protein_coding	5143	39.86	-0.138	2.63	0.467	0.62	-0.168	2.69	0.359	0.735	-0.202	2.44	0.261	0.344	-0.0427	1.67	0.873	1	0.623	2.66	0.00024	0.000478	0.288	1.87	0.371	0.5
ENSG00000206585.1	RNVU1-7	snRNA	164	54.88	0.334	4.82	0.036	0.0918	-2.37	3.95	5.01e-40	2.74e-37	-4.67	3.74	3.32e-126	4.8e-123	-0.0966	1.64	0.717	1	1.45	9.68	1e-50	3.11e-49	0.7	10.4	3.84e-06	2.57e-05
ENSG00000263956.5	NBPF11	protein_coding	5947	45.41	0.0711	3.48	0.68	0.801	0.128	3.61	0.446	0.802	-0.606	3.43	0.000237	0.000679	-0.227	2.75	0.364	1	0.311	3	0.0409	0.0583	0.758	2.55	0.00378	0.0115
ENSG00000199879.1	RNU1-120P	snRNA	157	42.68	-0.228	0.865	0.398	0.555	-1.04	0.602	0.00012	0.00423	-1.44	0.326	9.36e-08	5.27e-07	0.316	1.21	0.252	1	0.233	2.01	0.236	0.287	1.49	1.85	1.23e-07	1.08e-06
ENSG00000202408.2	RNU1-122P	snRNA	156	48.72	0.102	0.328	0.742	0.847	-0.298	0.21	0.317	0.698	-1.77	-0.224	1.33e-08	8.6e-08	0.372	0.975	0.187	1	0.864	2.4	3.57e-06	8.77e-06	3.67	3.08	8.07e-59	7.72e-57
ENSG00000207340.1	RNVU1-1	snRNA	164	54.27	-1.99	0.958	3.25e-12	1.65e-10	-1.95	0.965	3.09e-14	5.27e-12	-3.84	0.62	5.61e-47	1.09e-44	-0.193	-0.0064	0.551	1	0.393	3.86	0.00255	0.00442	2.03	3.88	6.48e-26	2.52e-24
ENSG00000274020.1	LINC01138	lincRNA	3938	42.64	-0.305	2.51	0.115	0.222	0.0346	2.76	0.849	0.982	-0.511	2.48	0.0045	0.00976	0.124	2	0.634	1	-0.00379	3.32	0.979	0.991	4.07	4.77	6.47e-101	1.61e-98
ENSG00000238825.1	RNU1-13P	snRNA	162	49.38	-1.74	-1.34	0.00638	0.023	-1.62	-1.52	0.00387	0.058	-2.6	-1.76	1.51e-06	6.85e-06	0.318	-0.623	0.382	1	1.25	6.85	6.27e-33	9.69e-32	0.817	5.87	4.52e-07	3.63e-06
ENSG00000201183.1	RNVU1-3	snRNA	161	44.1	-2.03	-1.3	0.00215	0.00949	-0.833	-1.24	0.0874	0.387	-2.04	-1.69	9.62e-05	0.000301	-0.0158	-0.813	0.966	1	0.443	2.32	0.0165	0.0252	0.206	1.58	0.554	0.671
ENSG00000280649.1	AC245100.1	protein_coding	1058	64.74	0.885	0.509	0.00312	0.0129	0.0655	0.237	0.829	0.976	-0.191	0.656	0.497	0.588	-0.216	0.696	0.459	1	1.42	-0.4	0.000831	0.00154	2.25	-0.548	0.017	0.0415
ENSG00000274210.1	U1	snRNA	165	51.52	-0.505	2.12	0.0144	0.0442	-1.36	1.89	1.01e-10	1.23e-08	-2.44	1.73	9.25e-33	7.82e-31	0.0593	2.56	0.814	1	1.15	5.9	5.21e-26	5.69e-25	1.76	5.72	6.12e-26	2.38e-24
ENSG00000270629.5	NBPF14	protein_coding	12116	41.33	-1.29	1.43	5.55e-08	1.06e-06	0.17	1.82	0.414	0.78	0.444	1.89	0.0238	0.043	-0.24	1.36	0.382	1	0.7	3.42	1.22e-06	3.16e-06	0.589	2.49	0.0372	0.0795
ENSG00000178104.19	PDE4DIP	protein_coding	27623	41	0.0427	5.18	0.785	0.878	0.121	5.3	0.439	0.796	-0.45	4.95	0.00328	0.00736	-0.05	4.43	0.835	1	0.448	6.69	7.86e-06	1.85e-05	-0.212	5.82	0.221	0.335
ENSG00000269713.7	NBPF9	protein_coding	9046	43.51	0.0874	3.5	0.612	0.747	-0.16	3.49	0.348	0.726	-0.0383	3.58	0.813	0.871	0.155	3.01	0.531	1	0.388	5.77	0.000222	0.000443	0.183	5.03	0.314	0.439
ENSG00000274265.4	CH17-189H20.1	lincRNA	1331	39.86	0.246	2.3	0.216	0.355	0.284	2.41	0.135	0.476	0.00732	1.97	0.97	0.996	-0.0271	1.6	0.92	1	0.611	0.832	0.033	0.0477	-0.212	0.194	0.724	0.813
ENSG00000271383.6	NBPF19	protein_coding	18785	41.53	-0.387	3.19	0.0306	0.0804	0.0744	3.48	0.662	0.912	-0.456	3.18	0.00655	0.0137	0.0242	2.41	0.924	1	0.0617	2.81	0.696	0.744	1.37	2.35	5.36e-06	3.47e-05
ENSG00000277147.4	LINC00869	lincRNA	8501	41.7	0.00971	2.01	0.963	0.997	0.127	2.15	0.52	0.845	-0.162	1.96	0.399	0.492	0.377	1.68	0.156	1	0.155	2.37	0.376	0.435	1.76	2.04	5.09e-09	5.58e-08
ENSG00000206828.1	U1	snRNA	164	45.12	-0.858	-0.178	0.0235	0.0651	-0.753	-0.174	0.0242	0.186	-2.6	-0.779	9.08e-12	9.57e-11	0.0338	0.0319	0.916	1	2.05	2.07	2.6e-18	1.77e-17	2.82	1.26	1.42e-17	3.57e-16
ENSG00000203814.6	HIST2H2BF	protein_coding	3196	41.91	-0.46	7.57	0.00229	0.00998	0.824	8.23	4.06e-08	3.64e-06	1.23	8.13	2.48e-17	5.33e-16	0.33	8.81	0.162	1	0.0705	7.86	0.465	0.523	0.744	7.47	1.71e-06	1.22e-05
ENSG00000183598.3	HIST2H3D	protein_coding	411	67.4	-1.13	6.3	2.58e-13	1.56e-11	0.239	7.1	0.115	0.445	-0.728	6.66	1.14e-06	5.28e-06	0.0857	7.5	0.717	1	2.12	6.33	3.25e-84	2.32e-82	0.443	4.58	0.0205	0.0487
ENSG00000270882.2	HIST2H4A	protein_coding	1876	46.9	-2.57	-0.778	2.97e-07	4.74e-06	-2.16	-0.897	9.18e-07	6.29e-05	-3.3	-1.07	3.08e-15	5.19e-14	0.45	-1.44	0.316	1	3.55	2.2	8.32e-44	2e-42	1.51	-0.313	0.0876	0.16
ENSG00000184678.9	HIST2H2BE	protein_coding	2260	47.99	-0.369	6.8	0.0151	0.046	0.656	7.34	1.36e-05	0.00065	0.589	7.51	5.16e-05	0.000171	0.284	8.38	0.23	1	0.0446	8.3	0.642	0.694	0.635	8.08	3.5e-05	0.000188
ENSG00000261716.1	RP11-196G18.22	sense_overlapping	4527	38.15	0.0276	3.46	0.873	0.938	-0.0196	3.52	0.908	0.997	0.0818	3.21	0.623	0.705	-0.16	1.53	0.557	1	-0.0163	3.74	0.901	0.926	0.165	3.29	0.462	0.588
ENSG00000272196.2	HIST2H2AA4	protein_coding	564	61.7	-0.301	1.71	0.172	0.301	2.32	3.67	1.34e-36	6.89e-34	0.91	3.24	5.71e-07	2.8e-06	0.23	4.87	0.336	1	1.81	8.04	7.12e-72	3.89e-70	1.95	7.29	2.27e-34	1.23e-32
ENSG00000203852.3	HIST2H3A	protein_coding	1656	61.23	-1.63	-0.532	0.000165	0.00114	-0.892	-0.421	0.0135	0.132	-3.66	-0.982	2.65e-19	7.05e-18	-0.288	-1.06	0.475	1	2.31	3.05	1.51e-39	3.09e-38	1.1	1.35	0.00264	0.00843
ENSG00000270276.2	HIST2H4B	protein_coding	1929	46.92	-0.112	-0.627	0.794	0.884	0.461	-0.403	0.205	0.575	-0.914	-0.708	0.015	0.0287	0.305	-0.724	0.409	1	1.35	7.64	6.39e-42	1.43e-40	2.04	7.03	7.65e-37	4.37e-35
ENSG00000264207.1	RP11-196G18.23	antisense	1234	47.97	-0.172	1.92	0.419	0.574	0.058	2.11	0.77	0.955	-0.724	2.02	0.000173	0.000513	0.3	2.04	0.246	1	0.477	1.92	0.0173	0.0262	0.917	1.5	0.00595	0.017
ENSG00000184260.5	HIST2H2AC	protein_coding	390	62.82	-0.352	7.78	0.0192	0.0555	0.0373	8.06	0.805	0.966	-0.343	7.94	0.0197	0.0366	-0.0477	8.3	0.84	1	0.88	8.74	9.87e-20	7.44e-19	-0.352	7.48	0.0228	0.0533
ENSG00000184270.4	HIST2H2AB	protein_coding	393	62.85	-0.731	6.26	1.99e-06	2.52e-05	0.164	6.86	0.281	0.663	-0.601	6.54	5.76e-05	0.000188	-0.0438	7.24	0.853	1	1.54	7.07	6.48e-51	2.04e-49	-0.803	5.44	4.84e-06	3.16e-05
ENSG00000178096.8	BOLA1	protein_coding	1461	45.46	0.24	2.72	0.199	0.336	0.387	2.9	0.0313	0.22	0.131	2.93	0.448	0.54	0.283	2.96	0.255	1	0.643	4	7.18e-07	1.9e-06	0.261	3.14	0.267	0.387
ENSG00000159164.9	SV2A	protein_coding	4824	52.21	0.0945	4.75	0.553	0.698	0.0275	4.81	0.862	0.986	0.818	5.82	5.32e-08	3.12e-07	0.0142	6.87	0.952	1	0.498	6.17	1.25e-06	3.24e-06	-0.509	5.27	0.00706	0.0197
ENSG00000143368.9	SF3B4	protein_coding	2245	48.41	-0.708	3.48	5.35e-05	0.000436	-0.344	3.72	0.0411	0.255	-0.0912	4.15	0.565	0.653	-0.126	5.22	0.599	1	-1.99	5.4	2.4e-71	1.28e-69	-0.981	5.38	2.32e-07	1.96e-06
ENSG00000014914.19	MTMR11	protein_coding	4591	50.01	0.0698	1.48	0.762	0.862	0.0464	1.54	0.832	0.977	-1.18	1.35	5.16e-08	3.03e-07	-0.13	1.2	0.636	1	1.2	1.78	3.07e-08	9.31e-08	3.05	1.12	1.73e-14	3.4e-13
ENSG00000264522.5	OTUD7B	protein_coding	12177	42.46	0.611	4.63	0.000145	0.00102	0.0927	4.46	0.564	0.868	0.993	4.87	7.39e-11	6.89e-10	-0.216	5.02	0.367	1	-0.152	6.4	0.132	0.169	-0.275	5.82	0.11	0.192
ENSG00000136631.12	VPS45	protein_coding	6262	39.17	-0.321	5.06	0.0418	0.103	0.155	5.36	0.32	0.701	-0.0811	4.97	0.594	0.678	0.0806	4.53	0.737	1	0.0228	5.65	0.829	0.863	-0.115	5.02	0.529	0.649
ENSG00000023902.13	PLEKHO1	protein_coding	6565	51.63	-1.09	3.88	1.26e-10	4.7e-09	-0.0157	4.41	0.922	1	-0.758	4.47	1.35e-06	6.19e-06	0.0158	5.35	0.947	1	-0.104	4.63	0.369	0.427	-0.494	4.14	0.0236	0.0549
ENSG00000143401.14	ANP32E	protein_coding	3605	42.62	-0.754	6.88	7.64e-07	1.08e-05	-0.117	7.28	0.441	0.798	-0.992	6.89	4.45e-11	4.33e-10	0.0214	6	0.928	1	-1.23	7.33	1.09e-35	1.9e-34	-0.825	7.04	5.39e-07	4.29e-06
ENSG00000222222.1	RNU2-17P	snRNA	190	42.63	1.39	-2.14	0.159	0.284	1.84	-2.18	0.0382	0.246	2.03	-2.18	0.0154	0.0293	1.13	-2.12	0.0498	1	2.57	1.67	1.82e-19	1.34e-18	4.46	1.72	5.99e-44	4.09e-42
ENSG00000118298.10	CA14	protein_coding	3833	50.88	0.233	4.6	0.145	0.265	-0.181	4.5	0.261	0.642	-0.0549	4.98	0.72	0.791	-0.0459	5.19	0.847	1	-1.59	0.21	8.18e-07	2.16e-06	-1.12	0.533	0.147	0.242
ENSG00000117362.12	APH1A	protein_coding	3473	53.83	0.0645	6.04	0.674	0.796	0.0382	6.15	0.804	0.966	-0.169	6.47	0.255	0.337	-0.0146	7.11	0.951	1	0.434	7.18	1.04e-05	2.43e-05	0.182	6.33	0.273	0.394
ENSG00000118292.8	C1orf54	protein_coding	1351	46.5	-0.0427	1.68	0.847	0.92	-0.0395	1.77	0.851	0.983	-1.07	1.48	3.09e-07	1.59e-06	0.293	1.36	0.279	1	0.128	1.42	0.57	0.626	-1.19	0.964	0.0156	0.0388
ENSG00000159208.15	CIART	protein_coding	2696	47.53	0.195	3.64	0.252	0.398	0.336	3.81	0.0427	0.26	-0.518	3.66	0.00144	0.00349	0.0541	3.35	0.825	1	0.417	1.19	0.09	0.12	0.878	0.766	0.0626	0.122
ENSG00000266472.5	MRPS21	protein_coding	1641	46.58	-0.309	5.89	0.0442	0.107	0.161	6.22	0.293	0.674	-0.538	6.02	0.000335	0.000931	0.00731	6.2	0.975	1	0.0975	6.04	0.344	0.402	0.139	5.36	0.433	0.561
ENSG00000117360.12	PRPF3	protein_coding	5373	44.24	0.189	5.53	0.222	0.363	0.121	5.62	0.435	0.793	0.117	5.66	0.434	0.526	-0.0433	5.88	0.855	1	-0.744	6.1	3.79e-13	1.78e-12	-0.908	5.69	7.87e-07	6.05e-06
ENSG00000163125.15	RPRD2	protein_coding	8738	41.76	-0.0283	5.24	0.857	0.927	-0.467	5.16	0.0032	0.0509	0.637	5.51	1.92e-05	6.99e-05	-0.00218	5.58	0.993	1	-1.47	6.24	1.12e-45	2.93e-44	-1.31	6.02	6.63e-13	1.13e-11
ENSG00000143374.14	TARS2	protein_coding	4077	48.52	0.477	4.41	0.00326	0.0134	0.0185	4.25	0.909	0.997	0.866	5.14	1.45e-08	9.32e-08	-0.00856	5.8	0.971	1	0.0722	6.23	0.478	0.536	-0.469	5.52	0.00964	0.0258
ENSG00000143382.13	ADAMTSL4	protein_coding	6432	60.13	0.969	0.0242	0.00532	0.02	0.396	-0.123	0.245	0.626	0.606	0.903	0.0427	0.0723	-0.0304	1	0.914	1	0.856	0.353	0.00658	0.0107	-0.02	0.00845	0.982	1
ENSG00000203804.4	ADAMTSL4-AS1	processed_transcript	2622	48.94	0.448	1.01	0.0827	0.173	-0.314	0.709	0.23	0.608	-2.29	0.224	1.47e-16	2.94e-15	-0.558	-0.283	0.103	1	-0.977	1.95	2.37e-07	6.57e-07	-0.966	1.96	0.0111	0.0291
ENSG00000143384.12	MCL1	protein_coding	4371	44.74	0.532	8.49	0.000395	0.00235	-0.282	8.24	0.0634	0.327	-0.221	8.24	0.13	0.191	-0.266	7.97	0.26	1	0.458	7.79	2.44e-06	6.1e-06	-0.107	6.81	0.509	0.632
ENSG00000143420.17	ENSA	protein_coding	5493	45.32	0.32	7.32	0.0337	0.0869	0.27	7.42	0.0743	0.356	0.0657	7.39	0.653	0.733	-0.0918	7.57	0.698	1	-0.14	7.44	0.151	0.192	-0.29	6.78	0.0779	0.146
ENSG00000143457.10	GOLPH3L	protein_coding	3329	40.09	0.745	5.95	1.41e-06	1.86e-05	0.0535	5.71	0.729	0.939	0.43	5.59	0.00383	0.00845	0.0197	4.99	0.934	1	-1.23	5.49	3.21e-30	4.33e-29	-0.896	5.27	1.42e-06	1.04e-05
ENSG00000163131.10	CTSS	protein_coding	4228	39.39	-0.937	-2.41	0.459	0.613	0.0525	-2.68	0.963	1	-1.25	-3.16	0.338	0.428	0	-3.95	1	1	-2.2	1.75	1.37e-27	1.63e-26	-1.15	2.11	0.00117	0.00415
ENSG00000143387.12	CTSK	protein_coding	1887	43	0.665	3.75	8.49e-05	0.000642	0.323	3.67	0.0543	0.301	0.135	3.53	0.405	0.498	0.0711	3.11	0.774	1	-0.971	0.579	0.000603	0.00114	-2.2	0.616	0.0012	0.00424
ENSG00000143437.20	ARNT	protein_coding	6516	41.21	0.611	5.13	0.000105	0.000766	-0.131	4.86	0.409	0.776	1.44	5.46	1.18e-21	3.92e-20	0.055	5.58	0.817	1	-0.149	6.12	0.145	0.185	-0.258	5.54	0.143	0.237
ENSG00000143379.12	SETDB1	protein_coding	7093	44.16	0.576	5.5	0.000215	0.00142	0.0569	5.34	0.715	0.933	0.879	5.83	3.29e-09	2.34e-08	-0.0309	6.18	0.896	1	0.143	6.2	0.162	0.204	-0.487	5.44	0.00734	0.0205
ENSG00000143418.19	CERS2	protein_coding	4644	52.38	0.337	5.91	0.0286	0.0761	-0.228	5.74	0.142	0.49	0.704	6.75	1.77e-06	7.95e-06	-0.0786	7.53	0.739	1	0.098	7.67	0.312	0.367	0.0274	6.98	0.865	0.92
ENSG00000143412.9	ANXA9	protein_coding	1826	49.92	-0.34	0.257	0.285	0.435	0.344	0.63	0.205	0.575	-0.399	0.704	0.128	0.187	-0.103	1.06	0.712	1	3.4	-2.16	0.0111	0.0174	6.85	-1.25	2.61e-08	2.57e-07
ENSG00000143409.15	FAM63A	protein_coding	3792	49.22	1.01	2.95	5.2e-08	1e-06	0.102	2.52	0.587	0.878	0.894	3.5	1.91e-07	1.02e-06	0.0495	3.92	0.838	1	-0.368	4.39	0.00192	0.00338	-0.937	3.95	6.09e-05	0.000308
ENSG00000143363.15	PRUNE1	protein_coding	3063	46.61	0.107	4.71	0.502	0.653	-0.127	4.72	0.426	0.788	0.542	5.28	0.000331	0.000922	-0.0151	5.6	0.949	1	0.0513	4.82	0.651	0.702	0.0913	4.27	0.65	0.753
ENSG00000163141.18	BNIPL	protein_coding	2892	46.98	-0.251	0.38	0.413	0.568	-0.179	0.454	0.52	0.845	-0.766	0.475	0.00367	0.00814	0.207	0.0616	0.514	1	-0.432	0.922	0.0893	0.119	-1.56	0.791	0.00498	0.0146
ENSG00000143443.9	C1orf56	protein_coding	2331	48.39	-0.223	0.156	0.497	0.648	-0.102	0.241	0.729	0.939	-0.0291	0.725	0.912	0.95	-0.118	0.805	0.681	1	0.113	2.47	0.507	0.564	0.331	2.11	0.267	0.387
ENSG00000197622.12	CDC42SE1	protein_coding	4184	46.96	0.0838	6.01	0.585	0.725	-0.137	6.03	0.375	0.75	0.245	6.43	0.0962	0.147	-0.0125	6.89	0.958	1	0.106	6.4	0.293	0.348	-0.303	5.66	0.0866	0.159
ENSG00000213190.3	MLLT11	protein_coding	4075	46.4	-0.959	5.25	1.34e-09	3.89e-08	-0.0616	5.72	0.691	0.922	-0.765	5.58	4.71e-07	2.34e-06	0.00734	5.83	0.975	1	-1.02	3.5	4.63e-14	2.35e-13	-0.621	3.45	0.0124	0.0318
ENSG00000143458.11	GABPB2	protein_coding	9189	44.85	0.212	2.05	0.304	0.457	-0.167	1.98	0.409	0.776	-0.406	2.04	0.0337	0.0587	-0.101	1.82	0.701	1	-0.666	5.66	2.36e-10	8.71e-10	-0.872	5.26	5.02e-06	3.27e-05
ENSG00000143434.15	SEMA6C	protein_coding	5809	57.48	-0.792	2.67	3.43e-05	0.000297	0.181	3.25	0.298	0.679	0.0502	3.79	0.761	0.827	0.019	4.18	0.937	1	-0.519	3.8	5.73e-05	0.000123	-0.181	3.61	0.441	0.568
ENSG00000163156.11	SCNM1	protein_coding	3265	48.32	-0.693	3.75	4.68e-05	0.000389	0.486	4.4	0.00251	0.0436	-0.293	4.3	0.0613	0.0993	0.05	5.08	0.834	1	0.258	4.77	0.0239	0.0356	-0.105	4.09	0.619	0.728
ENSG00000163155.11	LYSMD1	protein_coding	2508	46.07	0.529	3.01	0.00345	0.014	0.101	2.88	0.573	0.872	0.208	3.17	0.219	0.296	0.146	3.3	0.551	1	0.0973	4.21	0.428	0.486	0.132	3.66	0.545	0.663
ENSG00000163159.11	VPS72	protein_coding	4545	47.36	0.162	5.49	0.297	0.449	0.135	5.6	0.384	0.758	0.0931	5.83	0.532	0.622	0.0951	6.43	0.688	1	-0.0311	6.01	0.763	0.804	-0.508	5.35	0.00628	0.0179
ENSG00000143398.19	PIP5K1A	protein_coding	5405	45.21	0.107	6.02	0.487	0.639	-0.281	5.98	0.0693	0.343	0.426	6.42	0.00377	0.00834	-0.0119	6.7	0.96	1	0.0591	7.25	0.546	0.602	0.157	6.58	0.335	0.462
ENSG00000159352.15	PSMD4	protein_coding	3027	47.67	-0.00277	6.64	0.985	1	0.188	6.83	0.215	0.59	-0.242	6.8	0.101	0.153	0.0385	7.13	0.871	1	0.404	6.93	4.69e-05	0.000102	-0.324	5.98	0.0609	0.119
ENSG00000143373.17	ZNF687	protein_coding	6349	57.99	0.0256	4.76	0.872	0.938	-0.0277	4.88	0.861	0.986	0.358	5.69	0.0176	0.033	0.0363	6.49	0.878	1	-0.169	5.97	0.102	0.134	-0.497	5.43	0.00785	0.0216
ENSG00000143393.16	PI4KB	protein_coding	5456	48.46	-0.0427	3.57	0.804	0.89	-0.259	3.55	0.128	0.466	0.773	4.52	8.76e-07	4.15e-06	0.136	5.6	0.567	1	0.237	6.87	0.0169	0.0258	-0.154	6.09	0.365	0.493
ENSG00000265753.2	RN7SL444P	misc_RNA	300	56.33	-1.56	-2.58	0.25	0.396	0.164	-2.84	0.904	0.996	-1.03	-3.08	0.502	0.593	-2.47	-3.21	0.0246	1	2.17	3.46	1.79e-40	3.77e-39	1.33	1.78	1.24e-05	7.48e-05
ENSG00000143390.17	RFX5	protein_coding	4586	49.78	-0.446	5.47	0.00413	0.0162	-0.0367	5.77	0.813	0.969	-0.638	5.81	2.37e-05	8.44e-05	-0.071	5.67	0.765	1	0.698	7.06	2.11e-12	9.33e-12	0.467	6.12	0.00507	0.0148
ENSG00000237976.1	RP11-126K1.6	antisense	618	51.56	-1.05	0.407	0.000781	0.0041	-0.243	0.74	0.349	0.726	-1.97	0.31	3.27e-13	4.25e-12	-0.0418	0.526	0.888	1	-1.28	-0.138	0.000419	0.000806	0.142	0.333	0.798	0.87
ENSG00000143416.20	SELENBP1	protein_coding	3504	54.96	-0.118	3.42	0.498	0.649	-0.0296	3.58	0.861	0.986	-0.279	3.98	0.0836	0.13	0.0535	4.35	0.824	1	0.451	4.27	0.000221	0.000442	0.467	3.67	0.0321	0.0706
ENSG00000159377.10	PSMB4	protein_coding	2158	49.27	-0.183	7.61	0.223	0.364	0.195	7.83	0.195	0.565	-0.446	7.74	0.00248	0.00572	0.00329	8.01	0.989	1	1.17	7.89	1.91e-32	2.88e-31	-0.213	6.56	0.195	0.304
ENSG00000143442.21	POGZ	protein_coding	10272	41.79	0.19	6.52	0.213	0.352	-0.279	6.43	0.0698	0.344	0.969	6.86	3.4e-11	3.36e-10	0.0299	6.88	0.899	1	-1.33	6.89	4.46e-40	9.27e-39	-1.03	6.63	1.85e-09	2.16e-08
ENSG00000143375.14	CGN	protein_coding	6616	49.43	-0.34	3.58	0.0475	0.114	-0.0957	3.78	0.567	0.869	-0.00734	4.23	0.963	0.99	-0.017	4.7	0.943	1	0.197	4.76	0.0847	0.113	0.232	4.22	0.251	0.369
ENSG00000143367.15	TUFT1	protein_coding	3878	45.93	0.864	3.24	1.22e-06	1.63e-05	0.279	3.01	0.116	0.447	0.886	3.63	9.13e-08	5.15e-07	0.0587	4.24	0.807	1	0.481	4.8	2.87e-05	6.35e-05	-0.241	3.96	0.264	0.384
ENSG00000143376.12	SNX27	protein_coding	7467	40.41	-0.15	6.46	0.326	0.479	-0.0449	6.63	0.769	0.955	0.905	6.78	5.92e-10	4.8e-09	-0.109	6.88	0.646	1	-1.24	7.5	3.56e-36	6.36e-35	-0.979	7.18	2.24e-09	2.58e-08
ENSG00000143436.10	MRPL9	protein_coding	1812	48.42	-0.2	5.77	0.195	0.331	0.107	6.04	0.488	0.83	-0.597	5.93	7.26e-05	0.000233	-0.087	6.14	0.714	1	0.134	5.89	0.196	0.243	-0.25	5.15	0.18	0.285
ENSG00000182134.15	TDRKH	protein_coding	5092	43.72	0.621	4.24	0.000153	0.00106	-0.011	4.02	0.947	1	0.834	4.5	7.34e-08	4.21e-07	0.118	4.44	0.622	1	0.441	5.27	5.79e-05	0.000124	-0.144	4.43	0.463	0.589
ENSG00000203288.3	RP11-98D18.9	antisense	1141	42.79	0.952	0.721	0.000649	0.00353	0.564	0.617	0.0381	0.246	0.644	0.636	0.0124	0.0243	0.0823	-0.142	0.804	1	-0.352	1.95	0.0654	0.0899	-0.0945	1.76	0.78	0.856
ENSG00000234614.1	AL450992.2	antisense	506	48.11	-0.632	0.803	0.0217	0.061	-0.159	1.05	0.511	0.84	-0.284	1.3	0.203	0.278	0.12	1.32	0.658	1	1.97	-2.38	0.219	0.268	0	-1.64	1	1
ENSG00000159445.12	THEM4	protein_coding	4390	42.1	-0.628	2.89	0.000747	0.00395	0.13	3.3	0.45	0.805	0.0296	3.17	0.859	0.908	0.0571	3.21	0.817	1	-0.436	4.66	0.00015	0.000307	-0.793	4.2	0.000198	0.000869
ENSG00000197747.8	S100A10	protein_coding	1543	45.97	0.431	4.07	0.00919	0.031	0.271	4.11	0.0979	0.41	0.449	4.39	0.00402	0.00882	0.0699	5.57	0.769	1	-1.42	4.43	6.14e-33	9.49e-32	0.141	4.49	0.46	0.586
ENSG00000229021.2	AL591893.1	antisense	4109	44.03	0.111	-1.35	0.849	0.922	-0.35	-1.68	0.555	0.863	-0.561	-1.69	0.309	0.397	0.665	-2.84	0.388	1	0.34	2.09	0.0739	0.1	0.707	1.6	0.0401	0.0847
ENSG00000163191.5	S100A11	protein_coding	680	45.08	0.589	5.29	0.000169	0.00116	0.941	5.57	1.25e-09	1.42e-07	1.48	5.87	3.45e-23	1.32e-21	-0.101	6.92	0.67	1	-2.05	3.3	7.72e-46	2.04e-44	0.133	3.64	0.541	0.659
ENSG00000196154.11	S100A4	protein_coding	1025	56.3	0.256	2.94	0.16	0.285	-0.0772	2.93	0.667	0.914	-1.25	2.82	1.4e-12	1.65e-11	0.128	2.91	0.606	1	-0.141	0.373	0.646	0.698	-2.4	0.178	0.0215	0.0507
ENSG00000188643.10	S100A16	protein_coding	1701	57.24	0.471	3.7	0.00554	0.0206	0.119	3.68	0.48	0.824	-0.48	3.88	0.00307	0.00691	-0.286	4.26	0.236	1	2.87	-1.3	0.000148	0.000302	2.13	-1.39	0.205	0.315
ENSG00000189171.13	S100A13	protein_coding	2558	50.76	0.397	3.55	0.0206	0.0587	0.282	3.58	0.0947	0.404	-0.616	3.52	0.000188	0.000554	0.131	3.52	0.592	1	-0.539	3.74	3.3e-05	7.26e-05	-1.47	3.39	1.85e-07	1.59e-06
ENSG00000160679.12	CHTOP	protein_coding	5625	44.38	-0.141	5.87	0.359	0.514	0.25	6.17	0.102	0.42	-0.059	6.08	0.691	0.766	0.251	6.1	0.29	1	-0.864	7.1	2.08e-18	1.43e-17	-0.344	6.77	0.035	0.0758
ENSG00000143553.10	SNAPIN	protein_coding	1544	51.31	0.0393	3.24	0.824	0.904	-0.158	3.25	0.364	0.74	-0.696	3.39	2.98e-05	0.000104	0.119	3.55	0.627	1	1.25	5.46	2.25e-29	2.92e-28	1.16	4.38	6.88e-10	8.5e-09
ENSG00000143621.16	ILF2	protein_coding	2281	44.37	-0.359	8.61	0.0165	0.0492	0.177	8.95	0.239	0.618	0.259	8.82	0.0745	0.118	-0.0187	9.16	0.937	1	0.222	8.3	0.0205	0.0308	-1.17	7.4	2.59e-13	4.63e-12
ENSG00000169418.9	NPR1	protein_coding	5003	55.44	-0.574	3.4	0.00101	0.00508	-0.259	3.66	0.124	0.459	-0.357	4.13	0.0257	0.0461	0.0308	4.87	0.898	1	0.202	-1.37	0.749	0.792	1.82	-0.875	0.0814	0.151
ENSG00000143624.13	INTS3	protein_coding	10450	48.32	-0.095	5.69	0.538	0.685	-0.122	5.78	0.433	0.792	0.312	6.33	0.0345	0.06	0.0356	7.1	0.88	1	-0.285	7.16	0.00361	0.00611	-0.485	6.6	0.00388	0.0118
ENSG00000143554.13	SLC27A3	protein_coding	5470	59.39	0.151	2.49	0.436	0.59	0.0496	2.61	0.79	0.962	-0.127	3.13	0.468	0.559	0.124	4.03	0.607	1	1.26	3.67	1.46e-19	1.08e-18	0.347	2.56	0.232	0.348
ENSG00000207039.1	Y_RNA	misc_RNA	102	43.14	0	-2.66	1	1	0	-3.12	1	1	0	-3.44	1	1	0	-3.95	1	1	-2.53	1.04	4.94e-24	4.83e-23	1.4	2.21	4.95e-08	4.64e-07
ENSG00000143614.7	GATAD2B	protein_coding	7478	45.03	0.00887	4.4	0.956	0.993	-0.567	4.26	0.000547	0.0146	0.612	4.95	5.92e-05	0.000193	-0.0236	5.08	0.921	1	-1.75	6.5	3.84e-64	1.76e-62	-1.09	6.36	7.04e-10	8.68e-09
ENSG00000198837.9	DENND4B	protein_coding	7584	56.48	-0.38	3.64	0.0262	0.0712	-0.365	3.78	0.0296	0.211	0.431	4.82	0.00564	0.012	-0.0659	5.44	0.782	1	-0.5	5.88	1.47e-06	3.76e-06	-0.454	5.5	0.0139	0.0351
ENSG00000160741.16	CRTC2	protein_coding	3612	53.2	-0.0755	2.13	0.713	0.825	0.286	2.41	0.136	0.479	0.314	3.05	0.0791	0.124	-0.058	3.89	0.811	1	-1.8	4.96	8.53e-55	3.01e-53	-1.1	4.95	7.58e-08	6.87e-07
ENSG00000143570.17	SLC39A1	protein_coding	3388	52.3	0.106	7.29	0.481	0.634	0.298	7.49	0.0487	0.281	-0.0466	7.68	0.75	0.817	-0.0722	8.53	0.76	1	0.945	7.01	3.96e-21	3.24e-20	0.442	5.91	0.00898	0.0242
ENSG00000143578.15	CREB3L4	protein_coding	2904	52.02	0.556	4.76	0.000488	0.00279	-0.0669	4.54	0.676	0.917	-0.717	4.64	4.13e-06	1.73e-05	-0.0377	4.74	0.875	1	0.535	3.3	0.000214	0.000429	0.489	2.69	0.0577	0.114
ENSG00000143543.14	JTB	protein_coding	1496	50.96	-0.039	5.48	0.802	0.889	0.0967	5.66	0.532	0.852	-0.912	5.5	2.34e-09	1.71e-08	-0.0181	6.01	0.939	1	0.983	7.52	2.38e-23	2.25e-22	-0.582	6.29	0.00055	0.00214
ENSG00000272654.1	RP11-422P24.11	lincRNA	1418	44.22	0.816	0.763	0.00316	0.013	0.488	0.686	0.0679	0.339	-0.12	0.467	0.65	0.73	-0.0547	-0.295	0.872	1	0.588	2.08	0.00256	0.00444	0.259	1.4	0.476	0.601
ENSG00000143545.8	RAB13	protein_coding	2751	48.71	0.47	5.04	0.00286	0.012	0.146	4.99	0.353	0.73	-0.809	4.83	1.78e-07	9.53e-07	-0.0434	4.9	0.856	1	-0.57	4.54	9.65e-07	2.52e-06	-0.046	4.29	0.82	0.887
ENSG00000177954.11	RPS27	protein_coding	946	45.91	0.376	9.71	0.0119	0.0382	0.307	9.65	0.0404	0.253	0.427	9.56	0.00318	0.00715	0.0758	9.59	0.748	1	-0.964	7.86	3.24e-23	3.04e-22	0.34	8.27	0.026	0.0592
ENSG00000143549.19	TPM3	protein_coding	8389	45.14	-0.192	8.52	0.199	0.336	0.0465	8.75	0.758	0.951	0.112	8.79	0.443	0.535	-0.092	9.2	0.697	1	-0.163	8.19	0.0893	0.119	-0.6	7.48	0.000191	0.000846
ENSG00000143612.18	C1orf43	protein_coding	2582	45.87	0.778	7.19	3.03e-07	4.82e-06	0.133	6.98	0.381	0.755	0.19	7.08	0.194	0.268	0.158	7	0.505	1	-0.0399	7.58	0.681	0.73	-0.479	6.84	0.00331	0.0103
ENSG00000143569.18	UBAP2L	protein_coding	7503	43.58	0.119	6.47	0.434	0.589	-0.196	6.46	0.203	0.573	1.13	7.12	1.19e-14	1.85e-13	0.0418	7.91	0.86	1	-1.75	7.82	2.79e-69	1.44e-67	-1.36	7.6	1.41e-16	3.28e-15
ENSG00000143575.14	HAX1	protein_coding	2155	49.78	0.161	6.13	0.294	0.445	0.268	6.28	0.0798	0.37	-0.26	6.3	0.0799	0.125	0.101	6.54	0.67	1	1.21	7.1	5.85e-33	9.07e-32	0.646	5.85	0.000116	0.000545
ENSG00000143515.16	ATP8B2	protein_coding	7572	52.37	-0.637	5.2	5.16e-05	0.000422	0.212	5.7	0.169	0.53	0.157	6.17	0.292	0.378	0.0145	6.98	0.951	1	0.314	7.54	0.00125	0.00225	0.23	6.78	0.157	0.255
ENSG00000160712.12	IL6R	protein_coding	6453	49.12	0.233	-0.0547	0.514	0.663	0.201	-0.24	0.56	0.866	1.13	1.05	4.81e-05	0.00016	-0.0148	1.53	0.956	1	1.44	3.83	1.63e-25	1.73e-24	1.61	2.92	2.16e-12	3.51e-11
ENSG00000169291.9	SHE	protein_coding	8441	45.01	1.55	-0.00972	2e-05	0.000186	0.468	-0.525	0.224	0.6	1.75	0.386	3.25e-08	1.98e-07	0.944	-0.853	0.0132	1	-2.98	2.38	4.64e-59	1.84e-57	-2.69	2.76	2.41e-14	4.65e-13
ENSG00000160714.9	UBE2Q1	protein_coding	4161	50.99	-0.226	5.12	0.151	0.272	0.0352	5.36	0.821	0.972	-0.308	5.58	0.0407	0.0693	-0.0999	6.3	0.673	1	0.025	6.43	0.804	0.84	-0.188	5.78	0.282	0.404
ENSG00000160716.4	CHRNB2	protein_coding	5867	54.69	-0.947	1.25	0.000151	0.00105	-0.431	1.53	0.0495	0.283	-0.24	2.24	0.223	0.301	0.0966	2.98	0.697	1	1.99	-2.03	0.0655	0.0899	-1.07	-1.55	0.662	0.764
ENSG00000160710.15	ADAR	protein_coding	8356	45.35	-0.124	7.98	0.41	0.565	-0.28	8.04	0.0654	0.332	0.553	8.49	0.000135	0.000409	-0.0474	9	0.841	1	-0.729	8.34	3.27e-14	1.68e-13	-0.601	7.89	0.000146	0.000668
ENSG00000143603.18	KCNN3	protein_coding	13598	48.86	-1.49	0.303	2.34e-06	2.91e-05	-1.36	0.215	6.37e-06	0.000333	-0.781	0.771	0.00266	0.00608	0.7	-0.0427	0.03	1	-1.23	1.67	1.95e-09	6.62e-09	0.607	1.79	0.118	0.202
ENSG00000163344.5	PMVK	protein_coding	1280	49.94	0.739	2.11	0.000357	0.00215	0.355	1.98	0.0814	0.373	0.0122	2.26	0.95	0.98	0.479	2.7	0.0566	1	-0.414	3.91	0.00109	0.00198	-0.0337	3.6	0.881	0.931
ENSG00000163346.16	PBXIP1	protein_coding	3851	54.24	1.02	4.5	4.47e-10	1.48e-08	-0.223	3.9	0.179	0.544	0.341	4.78	0.0284	0.0504	-0.0647	4.85	0.787	1	1.21	4.26	1.17e-21	9.96e-21	0.492	3.19	0.0383	0.0815
ENSG00000163348.3	PYGO2	protein_coding	3630	54.77	-0.184	4.08	0.265	0.412	-0.279	4.16	0.0882	0.389	0.422	5.11	0.00598	0.0126	0.0185	5.67	0.938	1	-0.549	5.73	1.65e-07	4.64e-07	-0.646	5.32	0.000766	0.00286
ENSG00000160691.18	SHC1	protein_coding	4342	53.79	-0.0548	7.27	0.716	0.827	0.0711	7.44	0.639	0.902	0.143	7.88	0.326	0.415	-0.0377	8.47	0.873	1	0.103	5.24	0.342	0.4	-0.0543	4.66	0.78	0.856
ENSG00000173207.12	CKS1B	protein_coding	2338	44.4	0.392	7.43	0.00932	0.0313	-0.0826	7.33	0.587	0.878	-0.0312	7.32	0.831	0.885	0.15	7.2	0.527	1	0.392	6.27	0.000129	0.000265	0.13	5.41	0.462	0.588
ENSG00000160688.18	FLAD1	protein_coding	4019	51.25	-0.646	5.23	3.92e-05	0.000335	0.358	5.82	0.02	0.166	-0.382	5.82	0.011	0.0218	0.00396	6.7	0.987	1	0.455	5.96	1.22e-05	2.83e-05	-0.249	5.12	0.187	0.294
ENSG00000160685.13	ZBTB7B	protein_coding	4303	60.41	0.155	3.59	0.364	0.519	-0.00132	3.7	0.994	1	0.0642	4.3	0.687	0.763	-0.0294	4.98	0.902	1	0.0946	4.72	0.409	0.468	0.0308	4.2	0.882	0.932
ENSG00000232093.1	RP11-307C12.11	antisense	822	50.65	0.529	0.00763	0.123	0.234	0.531	0.0842	0.0958	0.406	0.268	0.49	0.365	0.457	-0.133	0.0502	0.677	1	0.837	0.745	0.00416	0.00698	1.53	0.414	0.00103	0.00372
ENSG00000143537.13	ADAM15	protein_coding	6584	58.25	0.172	3.88	0.303	0.455	0.0973	4	0.555	0.863	-0.061	4.48	0.699	0.773	0.179	4.96	0.454	1	0.943	6.35	5.22e-20	4e-19	0.368	5.33	0.0395	0.0836
ENSG00000243364.7	EFNA4	protein_coding	1263	54.15	0.485	3.62	0.0046	0.0178	0.153	3.58	0.365	0.741	-0.0431	3.99	0.789	0.851	-0.0646	4.31	0.789	1	0.579	1.73	0.00581	0.00953	0.744	1.26	0.0454	0.0938
ENSG00000143590.13	EFNA3	protein_coding	1909	63.23	0.6	2.71	0.00148	0.00696	0.292	2.73	0.113	0.442	-0.134	3.03	0.447	0.539	0.2	2.65	0.427	1	0.165	2.2	0.36	0.418	1.37	2.11	1.55e-06	1.12e-05
ENSG00000169242.11	EFNA1	protein_coding	2539	54.81	1.57	2.49	9.06e-15	7.16e-13	0.113	1.71	0.595	0.882	-0.0107	2.27	0.957	0.986	0.0902	1.41	0.739	1	0.644	2.41	0.000244	0.000486	0.899	1.91	0.00397	0.012
ENSG00000169241.17	SLC50A1	protein_coding	2340	55.69	0.672	4.9	2.39e-05	0.000217	0.026	4.68	0.87	0.987	-0.162	5.08	0.291	0.377	0.00401	5.22	0.987	1	0.724	5.29	5.37e-11	2.11e-10	0.525	4.45	0.00704	0.0197
ENSG00000179085.7	DPM3	protein_coding	622	60.71	0.268	3.35	0.124	0.235	0.182	3.51	0.285	0.667	-0.602	3.54	0.000284	0.000803	0.164	3.26	0.504	1	0.0421	3.65	0.753	0.795	0.812	3.29	0.000365	0.00149
ENSG00000163463.11	KRTCAP2	protein_coding	3826	50.64	-0.664	1.43	0.00486	0.0186	-0.167	1.71	0.429	0.79	-0.687	1.9	0.000585	0.00154	0.0166	1.88	0.949	1	-0.561	4.24	3.28e-06	8.08e-06	0.362	4.11	0.0765	0.144
ENSG00000163462.17	TRIM46	protein_coding	4533	57.8	0.271	1.95	0.2	0.337	0.486	2.25	0.014	0.135	-0.0947	2.54	0.617	0.7	-0.146	3.25	0.553	1	-0.0347	2.93	0.819	0.854	-0.199	2.57	0.506	0.628
ENSG00000231064.5	MIR92B	antisense	2466	55.17	-0.613	0.959	0.02	0.0574	-0.28	1.19	0.235	0.613	-1.5	1.07	8.92e-11	8.17e-10	-0.0191	1.92	0.941	1	-0.176	-0.628	0.692	0.74	3.83	-0.0827	2.67e-09	3.05e-08
ENSG00000169231.13	THBS3	protein_coding	4623	55.3	0.282	0.996	0.275	0.424	-0.372	0.765	0.149	0.502	-0.878	1.07	0.000233	0.00067	0.181	0.923	0.522	1	0.427	3.59	0.00165	0.00293	0.344	3.03	0.165	0.266
ENSG00000173171.14	MTX1	protein_coding	3278	55.87	0.115	4.33	0.477	0.63	0.222	4.54	0.166	0.526	-0.456	4.7	0.00333	0.00746	0.106	5.2	0.656	1	0.725	4.71	6.11e-10	2.17e-09	0.313	3.87	0.143	0.236
ENSG00000160766.14	GBAP1	transcribed_unprocessed_pseudogene	3656	49.29	-0.277	0.0701	0.412	0.567	0.0165	0.222	0.956	1	-0.746	0.296	0.00899	0.0182	-0.108	0.89	0.705	1	-0.499	1.59	0.0157	0.024	-0.039	1.54	0.92	0.959
ENSG00000177628.15	GBA	protein_coding	3648	51.52	-0.225	1.91	0.292	0.443	-0.231	1.98	0.255	0.636	0.207	2.78	0.258	0.34	0.0892	3.92	0.713	1	-0.308	4.13	0.0121	0.0188	-0.376	3.77	0.1	0.178
ENSG00000160767.20	FAM189B	protein_coding	4468	57.4	0.255	2.87	0.168	0.296	-0.476	2.64	0.0104	0.112	-0.182	3.36	0.285	0.371	0.271	3.66	0.267	1	-2.31	6.71	2.07e-106	2.29e-104	-1.14	6.67	7.36e-11	1.02e-09
ENSG00000116521.10	SCAMP3	protein_coding	2442	51.95	0.507	3.21	0.0045	0.0175	-0.337	2.87	0.0625	0.324	1.08	4.29	4.3e-11	4.19e-10	0.0795	5.28	0.739	1	-0.469	5.86	6.08e-06	1.45e-05	-0.113	5.47	0.53	0.65
ENSG00000176444.18	CLK2	protein_coding	3670	50.41	-0.451	4.17	0.00617	0.0224	-0.28	4.34	0.0841	0.38	-0.278	4.73	0.0723	0.115	0.0023	5.11	0.992	1	-0.382	6.09	0.000188	0.000379	-0.221	5.63	0.206	0.316
ENSG00000143630.9	HCN3	protein_coding	4121	53.79	-0.597	0.843	0.0274	0.0737	-0.147	1.11	0.538	0.854	-0.71	1.38	0.00155	0.00373	-0.264	1.71	0.319	1	0.319	3.75	0.0152	0.0234	0.281	3.22	0.233	0.349
ENSG00000160752.14	FDPS	protein_coding	3718	50.48	0.866	7.52	1.14e-08	2.63e-07	0.379	7.34	0.0122	0.124	0.728	7.87	5.54e-07	2.72e-06	0.042	8.53	0.859	1	0.548	7.64	1.85e-08	5.75e-08	0.158	6.7	0.331	0.457
ENSG00000225855.6	RUSC1-AS1	antisense	3516	56.39	-0.183	-0.707	0.68	0.801	0.277	-0.631	0.483	0.827	-1.69	-0.78	4.37e-05	0.000147	0.825	-1.34	0.0582	1	0.0497	1.72	0.807	0.843	0.458	1.48	0.237	0.353
ENSG00000160753.15	RUSC1	protein_coding	5427	58.03	0.0218	3.79	0.897	0.955	0.144	4.02	0.38	0.754	0.318	4.73	0.0416	0.0707	-0.127	5.57	0.595	1	-0.234	5.76	0.025	0.0369	-0.437	5.26	0.0208	0.0494
ENSG00000116539.10	ASH1L	protein_coding	13296	41.38	0.382	6.54	0.012	0.0385	-0.249	6.35	0.105	0.427	-0.557	6.12	0.0002	0.000586	-0.27	5.1	0.259	1	-0.885	7.11	3.16e-19	2.29e-18	-0.924	6.72	4.35e-08	4.12e-07
ENSG00000235919.4	ASH1L-AS1	antisense	1209	62.06	0.14	1.09	0.577	0.718	0.0252	1.21	0.915	0.999	-0.834	1.25	0.000273	0.000772	-0.325	1.43	0.229	1	0.256	2.48	0.133	0.171	0.32	2.04	0.309	0.433
ENSG00000125459.14	MSTO1	protein_coding	4208	52.49	-0.54	2.56	0.00506	0.0192	-0.0189	2.89	0.917	1	-1.09	2.81	5.35e-10	4.37e-09	0.0324	3.16	0.895	1	0.0531	3.69	0.687	0.736	0.827	3.43	0.000184	0.000816
ENSG00000163374.19	YY1AP1	protein_coding	5001	44.63	0.65	4.89	4.29e-05	0.000361	0.132	4.72	0.406	0.775	0.852	5.21	1.7e-08	1.08e-07	0.167	5.65	0.482	1	-0.157	5.68	0.135	0.174	0.208	5.21	0.247	0.366
ENSG00000132676.15	DAP3	protein_coding	4588	44.89	0.108	5.5	0.485	0.637	-0.0764	5.54	0.623	0.894	0.264	5.79	0.0757	0.119	-0.0309	6	0.896	1	0.0455	6.66	0.648	0.7	-0.0811	5.97	0.634	0.741
ENSG00000116580.18	GON4L	protein_coding	11967	44.03	0.154	5.38	0.324	0.477	-0.0808	5.37	0.605	0.887	0.712	5.83	1.6e-06	7.25e-06	-0.0221	6.16	0.926	1	-0.41	5.93	7.19e-05	0.000152	-0.645	5.44	0.000474	0.00188
ENSG00000132718.8	SYT11	protein_coding	5240	46.5	0.578	4.83	0.00028	0.00176	-0.0084	4.63	0.958	1	0.0629	4.88	0.68	0.757	0.00646	4.93	0.978	1	-0.476	1.53	0.0248	0.0367	-0.548	1.38	0.217	0.33
ENSG00000143622.10	RIT1	protein_coding	3919	43.8	0.326	4.59	0.0422	0.104	-0.0884	4.49	0.582	0.876	-0.635	4.29	5.35e-05	0.000176	0.183	3.73	0.453	1	0.599	5.04	1.08e-07	3.11e-07	0.177	4.17	0.377	0.506
ENSG00000132680.10	KIAA0907	protein_coding	5635	42.57	0.124	5.53	0.424	0.578	0.137	5.65	0.374	0.75	0.226	5.61	0.129	0.189	-0.0319	5.52	0.893	1	-0.79	7.41	6.82e-16	3.96e-15	-0.287	7.04	0.0746	0.141
ENSG00000207475.1	SNORA80E	snoRNA	137	54.74	-1.87	-1.02	0.000698	0.00374	-2.8	-1.34	5.39e-07	3.89e-05	-3.24	-1.45	1.74e-11	1.77e-10	0.0768	-1.4	0.862	1	0.136	3.86	0.296	0.351	1.58	3.84	1.97e-16	4.54e-15
ENSG00000116584.17	ARHGEF2	protein_coding	9135	50.95	0.586	5.12	0.0002	0.00133	-0.265	4.76	0.0963	0.407	0.482	5.65	0.00133	0.00326	0.0463	6.07	0.845	1	-0.0965	5.8	0.354	0.412	-0.0852	5.3	0.644	0.749
ENSG00000163479.13	SSR2	protein_coding	6651	46.99	0.145	7.14	0.338	0.493	0.311	7.34	0.04	0.251	-0.0346	7.34	0.813	0.871	0.0516	7.84	0.827	1	0.631	7.11	1.9e-10	7.09e-10	0.502	6.24	0.00226	0.00738
ENSG00000160803.7	UBQLN4	protein_coding	3878	50.71	0.00195	5.32	0.99	1	0.0186	5.45	0.905	0.996	-0.148	5.75	0.325	0.414	-0.0404	6.44	0.865	1	-0.606	6.31	2.44e-09	8.23e-09	-0.385	5.92	0.0269	0.0609
ENSG00000116586.11	LAMTOR2	protein_coding	1438	50.94	0.628	3.41	0.000326	0.00199	0.208	3.27	0.231	0.609	0.567	3.98	0.000503	0.00135	0.0745	4.61	0.756	1	0.566	4.89	7.2e-07	1.91e-06	0.0843	4.04	0.683	0.78
ENSG00000132698.13	RAB25	protein_coding	1699	51.25	0.733	4.71	4.91e-06	5.58e-05	-0.134	4.33	0.408	0.776	0.489	5.13	0.00135	0.00329	0.0432	4.81	0.857	1	1.51	-1.13	0.0114	0.0178	-2.93	-1.18	0.271	0.392
ENSG00000254726.2	MEX3A	protein_coding	6124	53.44	-0.651	5.72	2.7e-05	0.000242	-0.407	5.95	0.00877	0.0991	-0.798	6.16	1.22e-07	6.72e-07	-0.386	6.06	0.105	1	-1.01	5.57	4.43e-21	3.61e-20	-0.786	5.34	4.04e-05	0.000213
ENSG00000160789.19	LMNA	protein_coding	6985	53.04	0.789	3.32	8.1e-06	8.67e-05	0.429	3.21	0.0142	0.136	0.748	4.08	5.46e-06	2.23e-05	-0.0359	5.35	0.88	1	0.773	5.88	1.97e-13	9.45e-13	0.356	4.98	0.0563	0.112
ENSG00000196189.12	SEMA4A	protein_coding	6822	51.59	1.18	2.68	1.14e-09	3.36e-08	0.0825	2.13	0.678	0.917	0.134	2.74	0.467	0.558	0.293	2.95	0.237	1	0.482	1.84	0.0164	0.0251	2.36	1.47	5.39e-10	6.8e-09
ENSG00000160785.13	SLC25A44	protein_coding	7293	48.29	-0.261	3.73	0.123	0.234	0.201	4.04	0.22	0.595	0.155	4.38	0.323	0.411	0.0726	5.48	0.76	1	-0.401	5.74	0.000123	0.000253	-0.54	5.28	0.00382	0.0116
ENSG00000160783.19	PMF1	protein_coding	2520	48.91	-0.218	4.61	0.173	0.303	0.272	4.96	0.0839	0.379	-0.631	4.83	4.34e-05	0.000146	0.084	5.05	0.725	1	0.218	4.83	0.0553	0.0769	-0.764	4.08	0.000636	0.00242
ENSG00000160781.15	PAQR6	protein_coding	2439	60.95	-0.0387	0.882	0.884	0.946	0.277	1.22	0.244	0.625	-0.393	1.44	0.085	0.132	-0.338	1.11	0.224	1	-0.293	2.35	0.0849	0.114	-0.00618	2.19	0.985	1
ENSG00000198952.8	SMG5	protein_coding	5304	49.82	-0.313	6.06	0.041	0.101	0.097	6.37	0.526	0.848	0.0677	6.7	0.646	0.726	-0.00653	7.95	0.978	1	0.227	8.06	0.0184	0.0279	-0.444	7.19	0.00597	0.0171
ENSG00000163472.18	TMEM79	protein_coding	3067	50.78	0.486	-0.057	0.166	0.293	-0.0963	-0.268	0.781	0.958	0.0766	0.443	0.799	0.859	0.241	0.544	0.416	1	-0.902	2.42	8.57e-08	2.49e-07	-0.0887	2.47	0.759	0.84
ENSG00000198715.11	GLMP	protein_coding	3471	53.92	0.624	4.68	9.89e-05	0.000731	0.217	4.57	0.174	0.537	0.0755	5.03	0.622	0.705	-0.0535	5.57	0.822	1	0.187	5.23	0.0873	0.117	-0.104	4.58	0.598	0.71
ENSG00000163468.14	CCT3	protein_coding	4018	45.93	-0.199	9.1	0.184	0.317	0.353	9.47	0.0184	0.159	0.189	9.33	0.193	0.267	-0.00831	9.77	0.972	1	0.0432	9.66	0.648	0.7	-1.86	8.74	3.68e-32	1.81e-30
ENSG00000163467.11	TSACC	protein_coding	1115	46.44	-0.766	-0.0696	0.0336	0.0867	0.481	0.492	0.0858	0.383	-1	-0.0307	0.000726	0.00188	0.0697	0.634	0.812	1	0.542	0.826	0.0522	0.073	1.4	0.605	0.00129	0.00454
ENSG00000132677.12	RHBG	protein_coding	3383	51.82	-1.3	-0.861	0.00656	0.0236	0.891	-0.26	0.0123	0.125	-0.306	-0.254	0.39	0.482	0.355	0.0528	0.266	1	-1.45	0.998	5.06e-09	1.66e-08	-1.05	1.3	0.0245	0.0566
ENSG00000125462.16	C1orf61	protein_coding	12314	51.53	-0.0689	2.92	0.707	0.82	0.228	3.14	0.194	0.563	-0.472	3.29	0.00527	0.0112	-0.232	2.39	0.36	1	0.414	3.24	0.00422	0.00706	0.642	2.67	0.022	0.0518
ENSG00000116604.17	MEF2D	protein_coding	6400	54.23	0.565	2.97	0.0021	0.0093	-0.436	2.56	0.0202	0.167	1.09	4.15	6.05e-11	5.77e-10	-0.103	4.43	0.669	1	-1.21	4.59	1.18e-24	1.19e-23	-0.668	4.51	0.0014	0.00489
ENSG00000183856.10	IQGAP3	protein_coding	6742	50.86	0.0277	4.6	0.863	0.931	-0.205	4.58	0.201	0.571	0.37	5.36	0.0145	0.0278	-0.0702	5.94	0.767	1	0.807	6.82	9.37e-16	5.4e-15	0.337	5.85	0.046	0.0949
ENSG00000163382.11	NAXE	protein_coding	1933	56.38	-0.233	5	0.139	0.256	0.149	5.36	0.339	0.718	-0.595	5.38	9.25e-05	0.00029	0.0423	5.64	0.859	1	1.02	6.63	1.2e-23	1.15e-22	0.389	5.47	0.0257	0.0586
ENSG00000160818.16	GPATCH4	protein_coding	4437	48.64	-1.06	4.52	9.39e-11	3.6e-09	0.0593	5.07	0.706	0.928	-1.36	4.74	7.1e-18	1.62e-16	0.0451	4.8	0.851	1	-1.58	5.91	1.92e-50	5.86e-49	-1.25	5.75	2.96e-11	4.29e-10
ENSG00000132692.18	BCAN	protein_coding	4931	55.82	0.13	0.328	0.673	0.796	-0.0305	0.363	0.916	1	0.0874	1.19	0.732	0.801	-0.0143	1.31	0.958	1	2.78	-1.75	0.00385	0.00649	2.53	-1.47	0.136	0.228
ENSG00000132688.10	NES	protein_coding	5558	59	0.0213	6.72	0.888	0.949	-0.462	6.66	0.0027	0.0457	0.373	7.56	0.0108	0.0213	-0.18	8.51	0.445	1	0.236	2.68	0.144	0.183	0.205	2.23	0.523	0.644
ENSG00000143320.8	CRABP2	protein_coding	1100	55.42	0.102	4.01	0.537	0.684	-0.238	3.99	0.149	0.501	0.0826	4.65	0.596	0.68	-0.21	4.92	0.38	1	0.163	3.34	0.25	0.302	0.814	2.98	0.00061	0.00233
ENSG00000143319.16	ISG20L2	protein_coding	5262	50.3	-0.464	4.86	0.0035	0.0142	0.235	5.29	0.131	0.471	-0.16	5.49	0.289	0.375	0.027	6.39	0.909	1	-0.792	6.31	6.61e-15	3.58e-14	-0.598	5.96	0.000622	0.00238
ENSG00000143303.11	RRNAD1	protein_coding	3169	51	0.168	3.23	0.342	0.497	-0.0836	3.2	0.632	0.898	0.0765	3.76	0.64	0.721	-0.0314	3.67	0.897	1	0.55	4.83	1.57e-06	4.02e-06	0.309	4.08	0.132	0.222
ENSG00000143314.12	MRPL24	protein_coding	1695	48.93	-0.0582	3.77	0.729	0.837	0.273	4.05	0.0957	0.406	-0.105	4.2	0.504	0.595	0.0203	4.66	0.932	1	-0.352	4.94	0.00157	0.00279	-0.429	4.47	0.0344	0.0748
ENSG00000143321.18	HDGF	protein_coding	3745	51.35	-0.394	8.36	0.00871	0.0296	0.0572	8.6	0.705	0.927	-0.0991	8.77	0.497	0.588	-0.0286	9.12	0.903	1	-0.0253	8.28	0.792	0.83	-0.336	7.59	0.033	0.0721
ENSG00000143294.14	PRCC	protein_coding	4108	46.54	-0.23	4.33	0.159	0.284	-0.0227	4.53	0.888	0.993	1.2	5.5	1.79e-15	3.11e-14	0.0892	6.65	0.706	1	-1.63	6.11	9.77e-55	3.42e-53	-0.953	5.97	8.78e-08	7.87e-07
ENSG00000027869.11	SH2D2A	protein_coding	2512	55.56	0.0132	0.0868	0.968	1	-0.391	-0.0383	0.224	0.6	0.958	1.55	0.00017	0.000504	0.329	1.69	0.215	1	-1.26	1.73	2.63e-10	9.65e-10	-1.06	1.9	0.0086	0.0233
ENSG00000132694.18	ARHGEF11	protein_coding	8950	44.51	-0.194	4.69	0.226	0.368	-0.00818	4.88	0.959	1	0.919	5.47	9.3e-10	7.25e-09	-0.0132	6.19	0.956	1	-0.47	6.22	3.74e-06	9.15e-06	-0.641	5.74	0.000337	0.00139
ENSG00000117036.11	ETV3	protein_coding	6707	43.29	0.461	4.71	0.00393	0.0156	-0.049	4.57	0.759	0.952	0.232	4.69	0.13	0.19	-0.181	4.56	0.451	1	-0.355	5.62	0.000759	0.00141	0.00771	5.21	0.966	0.991
ENSG00000143297.18	FCRL5	protein_coding	12419	42.97	-0.413	-0.71	0.352	0.506	0.0761	-0.682	0.849	0.982	-0.377	-0.838	0.336	0.425	0.554	-0.161	0.0994	1	0.0226	1.85	0.909	0.933	1.42	1.55	0.00023	0.000992
ENSG00000183853.17	KIRREL	protein_coding	7872	49.16	-0.341	4.22	0.0376	0.0949	-0.181	4.38	0.264	0.646	0.661	5.26	1.39e-05	5.2e-05	-0.0614	6.21	0.796	1	-0.075	5.98	0.467	0.525	0.244	5.5	0.163	0.263
ENSG00000162706.12	CADM3	protein_coding	3847	46.2	0.0506	1.91	0.812	0.896	0.078	2.02	0.699	0.925	0.872	2.79	1.71e-06	7.68e-06	0.203	2.96	0.412	1	-0.291	-2.23	0.802	0.838	-1.69	-1.47	0.509	0.632
ENSG00000158716.8	DUSP23	protein_coding	825	59.37	0.0722	4	0.663	0.787	-0.0528	4.13	0.747	0.947	-0.994	4.05	6.15e-10	4.97e-09	0.0225	4.49	0.925	1	1.37	0.604	1.56e-05	3.57e-05	-1.68	-0.314	0.14	0.233
ENSG00000158710.14	TAGLN2	protein_coding	2487	56.56	0.0704	4.81	0.657	0.783	0.152	5.02	0.335	0.713	0.28	5.62	0.0627	0.101	-0.047	6.82	0.843	1	0.0734	7.56	0.45	0.509	-0.259	6.84	0.111	0.193
ENSG00000085552.16	IGSF9	protein_coding	6628	55.81	-1.11	1.78	7.48e-07	1.06e-05	-0.125	2.26	0.521	0.846	0.29	3.17	0.103	0.155	0.0951	4.37	0.693	1	-2.34	1.08	4.46e-21	3.63e-20	0.857	1.56	0.0482	0.0984
ENSG00000260766.1	RP11-226L15.5	sense_overlapping	1842	36.32	0.458	0.462	0.124	0.235	0.675	0.613	0.0129	0.129	1.2	0.331	7.01e-06	2.8e-05	-0.376	-0.261	0.278	1	-2.21	2.47	8.07e-39	1.59e-37	-1.36	2.76	3.6e-06	2.41e-05
ENSG00000143315.6	PIGM	protein_coding	4319	41.28	-0.535	2.58	0.00574	0.0212	0.0907	2.93	0.612	0.89	0.112	2.78	0.516	0.606	-0.00822	3.22	0.973	1	-0.188	5.65	0.0734	0.0998	-0.315	5.09	0.0878	0.16
ENSG00000162729.13	IGSF8	protein_coding	2592	58.9	0.113	4.51	0.483	0.636	-0.108	4.58	0.502	0.836	0.409	5.43	0.00708	0.0146	0.0175	6.18	0.941	1	0.917	5.05	6.69e-16	3.89e-15	0.157	4.05	0.458	0.584
ENSG00000018625.14	ATP1A2	protein_coding	6298	50.38	0.03	5.66	0.846	0.92	-0.319	5.62	0.041	0.255	-0.541	5.86	0.000326	0.000909	-0.221	5.45	0.354	1	-0.637	-0.74	0.166	0.208	-1.04	-0.425	0.402	0.531
ENSG00000132681.16	ATP1A4	protein_coding	6284	45.77	-1.75	-2.08	0.0666	0.147	0.05	-2.02	0.944	1	-0.625	-2.16	0.382	0.474	-0.362	-1.37	0.41	1	-1.2	2.07	4.83e-11	1.91e-10	-1.32	2.15	0.0004	0.00161
ENSG00000162734.12	PEA15	protein_coding	2806	51.85	-0.0324	5.31	0.836	0.913	0.0141	5.45	0.928	1	-0.374	5.65	0.0131	0.0254	0.0675	6.6	0.776	1	-0.817	5.37	3.76e-14	1.92e-13	-0.265	5.12	0.156	0.253
ENSG00000132716.18	DCAF8	protein_coding	7587	42.25	-0.0297	5.35	0.849	0.921	0.0762	5.51	0.624	0.894	0.581	5.64	9.18e-05	0.000289	-0.0228	5.56	0.924	1	-0.184	6.11	0.0724	0.0985	-0.352	5.53	0.0483	0.0985
ENSG00000162735.18	PEX19	protein_coding	4461	46.35	0.0947	6.03	0.537	0.684	0.0029	6.11	0.985	1	-0.314	6.13	0.0349	0.0606	0.113	6.08	0.635	1	0.764	6.17	1.63e-13	7.86e-13	0.000412	5.14	0.998	1
ENSG00000122218.14	COPA	protein_coding	6232	40.67	0.367	6.95	0.0156	0.0469	-0.109	6.85	0.473	0.82	1.5	7.36	1.28e-24	5.45e-23	0.0508	7.82	0.83	1	0.0398	8.04	0.679	0.728	-0.523	7.21	0.00112	0.00399
ENSG00000162736.15	NCSTN	protein_coding	4175	46.85	-0.00139	5.01	0.993	1	-0.28	5.01	0.0766	0.362	0.324	5.54	0.0304	0.0536	0.00843	6.38	0.972	1	0.349	6.13	0.000693	0.0013	0.422	5.42	0.016	0.0395
ENSG00000162738.5	VANGL2	protein_coding	5340	51.65	0.0363	4.94	0.819	0.901	-0.43	4.83	0.00708	0.0864	0.669	5.9	7.82e-06	3.1e-05	-0.0802	6.5	0.735	1	-0.75	5.74	8.81e-13	4.02e-12	-0.584	5.42	0.00143	0.00497
ENSG00000158764.6	ITLN2	protein_coding	1636	48.23	-0.362	1.99	0.0845	0.176	0.311	2.39	0.104	0.425	-0.606	2.25	0.00121	0.00298	0.301	2.26	0.239	1	1.51	-2.47	0.269	0.323	0	-1.64	1	1
ENSG00000158769.17	F11R	protein_coding	5066	47.22	0.656	6.58	1.69e-05	0.000162	-0.0636	6.31	0.679	0.917	0.481	6.83	0.00102	0.00256	-0.0826	6.94	0.727	1	0.563	4.95	6.69e-07	1.78e-06	-0.175	4.09	0.404	0.533
ENSG00000215845.10	TSTD1	protein_coding	1210	60.15	0.603	4.54	0.000186	0.00125	0.0168	4.38	0.917	1	-0.795	4.39	4.73e-07	2.35e-06	-0.00723	4.22	0.976	1	-1.71	-2.23	0.147	0.186	2.47	-1.32	0.163	0.263
ENSG00000158773.14	USF1	protein_coding	2336	50.71	-0.557	4.96	0.000442	0.00257	0.238	5.45	0.125	0.46	-0.412	5.47	0.00647	0.0135	-0.0354	6.27	0.881	1	0.757	6.08	3.91e-13	1.83e-12	0.0646	5.05	0.724	0.813
ENSG00000162755.13	KLHDC9	protein_coding	1720	56.24	0.0566	2.28	0.776	0.871	-0.132	2.33	0.494	0.832	-1.39	2.18	2.59e-13	3.38e-12	0.307	2.26	0.231	1	10.3	2.59	2.41e-134	4.12e-132	0	-1.64	1	1
ENSG00000143256.4	PFDN2	protein_coding	677	44.14	0.366	2.93	0.0454	0.11	-0.000298	2.86	0.999	1	0.921	3.41	3.22e-08	1.96e-07	0.316	3.6	0.195	1	-1.33	4.92	2.45e-32	3.67e-31	-0.882	4.77	7.05e-06	4.46e-05
ENSG00000158793.13	NIT1	protein_coding	3793	49.13	0.0407	3.53	0.813	0.897	0.3	3.75	0.0727	0.351	0.525	4.32	0.000924	0.00233	-0.00222	4.83	0.993	1	0.531	5.32	1.2e-06	3.11e-06	0.196	4.51	0.316	0.441
ENSG00000158796.16	DEDD	protein_coding	2821	46.36	0.162	3.97	0.329	0.482	0.246	4.11	0.133	0.474	0.516	4.49	0.0009	0.00228	0.101	5.32	0.672	1	-0.174	5.44	0.103	0.135	-0.329	4.87	0.0878	0.16
ENSG00000143222.11	UFC1	protein_coding	2274	46.11	0.0324	5.47	0.835	0.912	0.263	5.7	0.0888	0.39	-0.664	5.41	1.26e-05	4.77e-05	0.147	5.18	0.537	1	0.101	6.01	0.329	0.386	0.227	5.37	0.2	0.309
ENSG00000143258.15	USP21	protein_coding	3764	53.43	-0.445	2.29	0.0265	0.0716	-0.323	2.43	0.0894	0.391	0.0484	3.2	0.781	0.844	0.103	3.6	0.673	1	-0.674	5.26	5.12e-10	1.83e-09	-0.199	4.99	0.292	0.414
ENSG00000143224.17	PPOX	protein_coding	4607	53.01	0.0115	3.6	0.946	0.987	0.0551	3.72	0.742	0.945	-0.66	3.83	4.72e-05	0.000157	-0.02	3.97	0.934	1	0.808	4.49	1.69e-11	6.92e-11	0.206	3.63	0.364	0.493
ENSG00000158850.14	B4GALT3	protein_coding	3890	52.28	0.328	3.76	0.052	0.122	0.146	3.75	0.381	0.755	0.692	4.65	1.08e-05	4.17e-05	-0.0185	5.53	0.938	1	0.155	5.73	0.14	0.179	0.168	5.12	0.36	0.488
ENSG00000158859.9	ADAMTS4	protein_coding	10334	51.48	-0.0723	2.19	0.722	0.831	-0.314	2.15	0.112	0.44	0.342	3.1	0.0535	0.0882	-0.346	4.16	0.152	1	-0.552	2.59	0.000616	0.00116	-0.278	2.46	0.386	0.515
ENSG00000158864.12	NDUFS2	protein_coding	3658	49.73	0.077	5.58	0.619	0.752	0.155	5.74	0.316	0.697	0.361	6.23	0.0149	0.0285	-0.037	6.63	0.876	1	-0.0427	6.52	0.67	0.72	0.035	5.92	0.838	0.9
ENSG00000158882.12	TOMM40L	protein_coding	3289	52.77	-0.305	3.9	0.0678	0.149	0.158	4.24	0.329	0.708	-0.491	4.37	0.00182	0.00432	-0.0744	5.01	0.755	1	0.743	5.09	3.87e-11	1.54e-10	0.0165	4.14	0.936	0.97
ENSG00000158887.15	MPZ	protein_coding	2154	50.52	0.673	1.26	0.00586	0.0215	0.226	1.11	0.349	0.726	0.193	1.63	0.384	0.476	-0.0734	1.44	0.785	1	-1.11	0.399	0.000169	0.000342	1.03	0.811	0.0223	0.0523
ENSG00000143252.14	SDHC	protein_coding	14160	42.28	0.0363	6.52	0.811	0.896	0.123	6.67	0.419	0.783	-0.459	6.35	0.0021	0.00492	0.308	5.55	0.196	1	-0.851	6.94	9.74e-18	6.39e-17	-0.468	6.61	0.00454	0.0135
ENSG00000081721.11	DUSP12	protein_coding	1762	39.87	-0.277	4	0.0956	0.193	0.363	4.38	0.0238	0.184	0.268	4.04	0.0871	0.135	-0.0262	4.1	0.914	1	0.328	4.95	0.0038	0.00641	-0.0204	4.15	0.918	0.958
ENSG00000118217.5	ATF6	protein_coding	7890	37.21	0.311	6.27	0.0418	0.103	0.0974	6.25	0.525	0.848	0.805	6.09	4.56e-08	2.71e-07	0.0545	5.39	0.819	1	0.329	6.4	0.00121	0.00218	0.0344	5.58	0.841	0.902
ENSG00000162745.10	OLFML2B	protein_coding	3415	48.22	0.136	1.23	0.579	0.72	-0.784	0.863	0.00196	0.0369	0.967	2.31	1.88e-06	8.41e-06	0.131	2.4	0.605	1	-0.397	0.607	0.154	0.195	1.78	0.838	6.19e-05	0.000312
ENSG00000198929.12	NOS1AP	protein_coding	7771	42.43	0.201	2.09	0.333	0.487	0.00283	2.06	0.989	1	0.932	2.61	2.98e-07	1.54e-06	0.252	2.78	0.313	1	-1.09	2.95	3.96e-13	1.86e-12	-0.561	2.95	0.0393	0.0832
ENSG00000239887.4	C1orf226	protein_coding	4495	50.44	-0.54	2.87	0.00372	0.0149	-0.259	3.07	0.144	0.493	0.191	3.77	0.243	0.324	0.182	4.35	0.449	1	-0.73	3.07	5.94e-07	1.59e-06	-0.728	2.93	0.0102	0.027
ENSG00000152332.15	UHMK1	protein_coding	9246	38.32	0.614	6.78	5.41e-05	0.00044	-0.154	6.5	0.315	0.696	0.268	6.32	0.0692	0.11	-0.151	5.24	0.528	1	0.724	8.04	8.95e-14	4.42e-13	0.251	6.95	0.114	0.198
ENSG00000117143.13	UAP1	protein_coding	3437	39.68	-0.084	5.39	0.59	0.728	0.261	5.66	0.0906	0.394	0.142	5.31	0.344	0.434	-0.0462	4.93	0.847	1	0.6	6.64	3.01e-09	1.01e-08	0.252	5.66	0.138	0.231
ENSG00000162733.16	DDR2	protein_coding	10730	40.47	-0.941	0.613	0.00106	0.00529	0.152	0.726	0.56	0.866	-0.784	0.377	0.00308	0.00693	0.202	0.0943	0.532	1	-0.0454	6.64	0.649	0.701	-1.39	5.83	1.35e-13	2.46e-12
ENSG00000132196.13	HSD17B7	protein_coding	4124	39.34	0.648	5.43	3.32e-05	0.000289	0.394	5.39	0.0112	0.116	0.759	5.19	4.06e-07	2.05e-06	0.1	5.19	0.675	1	0.611	4.34	7.31e-07	1.93e-06	0.595	3.6	0.00429	0.0128
ENSG00000143248.12	RGS5	protein_coding	6821	37.67	-0.87	4.9	5.6e-08	1.07e-06	0.216	5.41	0.164	0.523	-0.882	4.76	2.17e-08	1.35e-07	-0.00744	4.01	0.976	1	-0.346	1.83	0.0817	0.11	0.36	1.61	0.318	0.443
ENSG00000232995.7	RGS5	antisense	3626	37.85	-0.46	1.4	0.0547	0.126	-0.208	1.54	0.341	0.719	-1.23	0.871	5.39e-07	2.66e-06	-0.428	-0.4	0.233	1	-0.372	2.57	0.0239	0.0355	0.318	2.4	0.233	0.349
ENSG00000143228.12	NUF2	protein_coding	3362	36.44	0.0901	5.65	0.56	0.704	-0.0377	5.68	0.808	0.966	-0.503	5.19	0.00106	0.00266	0.141	3.49	0.567	1	0.195	5.77	0.0647	0.089	-0.0673	4.99	0.71	0.801
ENSG00000185630.18	PBX1	protein_coding	21249	41.67	-0.39	7.36	0.00981	0.0326	-0.281	7.52	0.0655	0.332	-0.0505	7.48	0.73	0.8	-0.123	7.23	0.603	1	-0.589	6.84	2.85e-09	9.55e-09	-0.762	6.37	8.5e-06	5.29e-05
ENSG00000143198.12	MGST3	protein_coding	8401	43.51	0.268	6.01	0.0801	0.169	0.277	6.13	0.0708	0.346	-0.144	5.92	0.332	0.421	0.214	5.91	0.367	1	0.613	5.44	1.49e-08	4.68e-08	0.731	4.72	6.13e-05	0.000309
ENSG00000143149.12	ALDH9A1	protein_coding	3308	40.34	-0.0147	6.14	0.923	0.973	0.0958	6.31	0.531	0.852	0.782	6.32	1.01e-07	5.65e-07	-0.0151	6.36	0.949	1	0.206	6.89	0.0385	0.0551	-0.227	6.03	0.179	0.283
ENSG00000143183.16	TMCO1	protein_coding	5584	39.88	-0.154	5.65	0.321	0.473	0.0638	5.85	0.679	0.917	-0.247	5.49	0.101	0.153	0.0325	5.26	0.892	1	0.676	6.58	2.6e-11	1.05e-10	0.189	5.6	0.269	0.389
ENSG00000224358.1	RP11-466F5.8	antisense	2150	42.24	-0.215	0.31	0.494	0.645	0.0813	0.495	0.768	0.955	-0.303	0.234	0.267	0.351	-0.105	-0.16	0.753	1	-0.271	2.47	0.106	0.139	-0.416	2.14	0.187	0.294
ENSG00000143179.12	UCK2	protein_coding	6756	44.22	-0.0671	5.82	0.663	0.787	0.17	6.04	0.267	0.649	0.881	6.47	2.06e-09	1.52e-08	0.163	7.15	0.491	1	0.216	7.79	0.0253	0.0374	-0.0184	6.98	0.909	0.951
ENSG00000188859.6	FAM78B	protein_coding	5343	45.08	-1.76	0.261	1.31e-07	2.3e-06	0.0614	0.702	0.815	0.969	-0.553	0.665	0.0285	0.0507	0.175	1.04	0.532	1	-0.952	-0.279	0.0127	0.0197	1.9	0.108	0.00436	0.013
ENSG00000143157.11	POGK	protein_coding	8448	47.02	-0.226	5.87	0.142	0.26	0.032	6.11	0.835	0.977	-0.443	6.1	0.00306	0.0069	-0.153	6.3	0.519	1	-0.191	7.22	0.0506	0.0709	0.118	6.69	0.468	0.594
ENSG00000152382.5	TADA1	protein_coding	2963	40.95	0.0608	5.08	0.699	0.814	0.149	5.24	0.339	0.718	0.109	5.01	0.471	0.562	0.0752	4.85	0.753	1	0.309	5.29	0.00465	0.00774	0.173	4.55	0.354	0.482
ENSG00000143195.12	ILDR2	protein_coding	13884	42.36	0.0469	0.961	0.858	0.928	0.15	0.858	0.558	0.864	0.183	0.85	0.451	0.542	0.353	0.241	0.257	1	-0.172	4.71	0.132	0.17	-0.137	4.25	0.5	0.624
ENSG00000200036.1	RNA5SP65	rRNA	119	51.26	-1.28e-15	-2.66	1	1	0	-3.12	1	1	0	-3.44	1	1	1.28e-15	-3.95	1	1	-2.72	2.13	8.32e-45	2.1e-43	3.05	4.12	7.12e-56	6.18e-54
ENSG00000143190.21	POU2F1	protein_coding	15753	37.96	0.219	7.88	0.145	0.264	-0.134	7.83	0.379	0.753	0.298	7.62	0.0406	0.0692	-0.0854	6.74	0.718	1	-0.808	7.28	1.87e-16	1.13e-15	-0.343	6.93	0.0344	0.0747
ENSG00000272033.1	RP11-52A20.2	sense_intronic	1893	36.08	-0.636	1.61	0.00591	0.0217	0.0525	1.92	0.797	0.965	-0.365	1.3	0.0975	0.148	-0.532	-0.235	0.127	1	-0.62	0.922	0.0159	0.0243	0.569	1.05	0.135	0.227
ENSG00000143162.7	CREG1	protein_coding	2688	44.46	-0.0513	4.91	0.746	0.85	-0.0791	5.02	0.616	0.891	-1.16	4.66	1.51e-13	2.05e-12	0.0496	3.86	0.838	1	0.131	5.77	0.212	0.261	0.326	5.15	0.0694	0.133
ENSG00000197965.11	MPZL1	protein_coding	7069	41.24	0.245	6.67	0.107	0.21	0.105	6.73	0.491	0.831	0.951	6.91	7.61e-11	7.09e-10	-0.0843	7.19	0.721	1	-0.0922	7.02	0.349	0.407	0.18	6.45	0.27	0.391
ENSG00000143158.10	MPC2	protein_coding	2552	37.87	0.279	4.39	0.0855	0.178	0.139	4.4	0.387	0.761	0.631	4.18	4.98e-05	0.000165	0.223	4.11	0.357	1	0.189	5.43	0.0798	0.107	-0.0636	4.67	0.734	0.82
ENSG00000143164.15	DCAF6	protein_coding	6306	35.91	-0.198	4.73	0.215	0.355	0.237	4.98	0.132	0.473	0.401	4.58	0.00901	0.0182	-0.0745	3.85	0.76	1	-0.887	6.49	1.35e-18	9.38e-18	-0.538	6.13	0.00139	0.00484
ENSG00000143147.14	GPR161	protein_coding	11224	46.83	-0.461	3.33	0.0088	0.0299	-0.011	3.62	0.948	1	0.354	4.11	0.0255	0.0459	-0.028	4.6	0.907	1	0.671	5.51	4.76e-10	1.71e-09	0.478	4.71	0.0103	0.0272
ENSG00000143155.12	TIPRL	protein_coding	3220	38.59	0.262	5.79	0.0894	0.184	-0.0195	5.77	0.9	0.995	-0.0283	5.44	0.851	0.9	-0.0796	4.65	0.74	1	0.0682	6.63	0.496	0.553	-0.0351	5.9	0.835	0.898
ENSG00000213064.9	SFT2D2	protein_coding	11221	43.37	-0.68	5.12	1.74e-05	0.000166	0.0574	5.53	0.712	0.932	-0.0371	5.49	0.805	0.863	-0.219	5.76	0.357	1	-0.677	8.19	2.12e-12	9.36e-12	-0.384	7.76	0.015	0.0374
ENSG00000143178.12	TBX19	protein_coding	3647	42.83	0.11	0.316	0.724	0.833	-0.067	0.31	0.817	0.971	0.338	0.56	0.196	0.27	0.427	-0.145	0.198	1	-1.11	0.539	0.000104	0.000216	0.274	0.744	0.591	0.704
ENSG00000143153.12	ATP1B1	protein_coding	2962	43.48	0.176	4.96	0.266	0.414	-0.00391	5	0.98	1	0.108	5.04	0.474	0.566	-0.281	5.18	0.238	1	0.131	5.1	0.237	0.289	0.0333	4.46	0.864	0.919
ENSG00000143156.13	NME7	protein_coding	5737	36.61	-0.31	3.69	0.0691	0.151	-0.053	3.87	0.749	0.948	-0.00585	3.48	0.972	0.997	0.287	2.7	0.255	1	-0.392	3.94	0.00193	0.0034	-0.375	3.57	0.094	0.169
ENSG00000117475.13	BLZF1	protein_coding	3820	35.78	-0.155	3.97	0.353	0.507	0.0954	4.13	0.559	0.865	-0.373	3.58	0.0245	0.0443	0.0428	2.57	0.867	1	-0.414	4.75	0.000286	0.000565	-0.418	4.3	0.0355	0.0767
ENSG00000117477.12	CCDC181	protein_coding	3961	36.8	-0.238	2.57	0.216	0.356	-0.228	2.62	0.218	0.592	-0.852	2.07	1.62e-05	5.96e-05	0.586	0.88	0.0444	1	-0.946	2.95	2.98e-10	1.09e-09	-0.42	2.88	0.104	0.183
ENSG00000117479.12	SLC19A2	protein_coding	3671	38.72	0.739	5.77	1.86e-06	2.36e-05	0.195	5.58	0.208	0.58	0.593	5.38	7.15e-05	0.00023	-0.0594	4.94	0.804	1	0.481	5.41	1.01e-05	2.37e-05	0.656	4.69	0.000273	0.00115
ENSG00000213062.4	RP1-206D15.6	lincRNA	911	46.98	0.418	0.562	0.151	0.272	-0.417	0.226	0.159	0.514	-1.04	0.166	0.000232	0.000667	0.156	0.119	0.62	1	0.352	0.893	0.19	0.236	1.25	0.735	0.00295	0.00932
ENSG00000000460.16	C1orf112	protein_coding	5967	39.22	-0.236	5.45	0.13	0.243	0.284	5.77	0.0655	0.332	0.302	5.45	0.0432	0.0731	0.0894	5.38	0.707	1	0.0757	5.56	0.477	0.535	0.114	4.95	0.528	0.648
ENSG00000171806.11	METTL18	protein_coding	1578	40.77	-0.302	3	0.0969	0.195	0.0331	3.24	0.849	0.982	-0.963	2.68	7.47e-08	4.28e-07	0.0369	1.74	0.889	1	-0.676	3.03	4.77e-06	1.15e-05	-0.307	2.86	0.232	0.347
ENSG00000000457.13	SCYL3	protein_coding	6883	40.14	-0.805	3.18	8.93e-06	9.45e-05	-0.0264	3.57	0.876	0.989	-0.452	3.2	0.00706	0.0146	-0.242	2.74	0.336	1	0.423	4.04	0.000879	0.00162	0.218	3.35	0.331	0.457
ENSG00000075945.12	KIFAP3	protein_coding	4978	34.27	0.159	2.46	0.412	0.568	0.112	2.46	0.553	0.863	0.9	2.22	9.8e-07	4.6e-06	-0.0129	1.62	0.962	1	-0.448	4.83	7.25e-05	0.000154	-1.24	4.25	4.52e-09	4.99e-08
ENSG00000120370.12	GORAB	protein_coding	3773	36.49	-0.0842	3.51	0.625	0.757	-0.0513	3.58	0.761	0.953	-0.177	3.16	0.296	0.383	0.0985	2.22	0.704	1	-0.655	3.69	5.75e-07	1.54e-06	-0.507	3.42	0.028	0.0631
ENSG00000076258.9	FMO4	protein_coding	2517	40.13	0.591	1.2	0.0167	0.0495	-0.0509	0.941	0.837	0.978	0.179	0.824	0.449	0.541	-0.0375	0.421	0.902	1	-0.291	0.912	0.263	0.317	1.34	1.05	0.000461	0.00183
ENSG00000117523.15	PRRC2C	protein_coding	13921	38.3	-0.205	8.55	0.17	0.299	-0.472	8.57	0.00194	0.0366	0.674	8.63	3.16e-06	1.35e-05	0.0514	8.31	0.828	1	-2.53	9.05	1.33e-139	2.37e-137	-1.46	8.98	1.83e-20	5.45e-19
ENSG00000117533.14	VAMP4	protein_coding	5159	36.68	0.125	3.67	0.461	0.615	0.00373	3.68	0.982	1	-0.191	3.21	0.257	0.34	0.202	1.82	0.448	1	0.0155	4.3	0.898	0.923	0.385	3.85	0.0588	0.116
ENSG00000010165.19	METTL13	protein_coding	3827	43.61	-0.347	5.01	0.028	0.075	0.32	5.43	0.039	0.248	0.521	5.52	0.00048	0.00129	0.0726	6.33	0.759	1	-0.573	5.68	4.82e-08	1.43e-07	-0.795	5.21	2.19e-05	0.000123
ENSG00000197959.13	DNM3	protein_coding	11329	37.28	-0.795	1.15	0.0015	0.00703	0.937	1.56	2.03e-05	0.000928	-0.42	0.809	0.0777	0.122	-0.135	1.64	0.616	1	0.419	3.22	0.00471	0.00783	1.21	2.71	6.91e-07	5.38e-06
ENSG00000135845.9	PIGC	protein_coding	5225	38.22	-0.066	3.61	0.699	0.814	0.273	3.85	0.0987	0.412	1.18	3.85	1.02e-13	1.41e-12	0.208	4.3	0.389	1	0.144	4.6	0.218	0.268	-0.0191	3.96	0.926	0.963
ENSG00000094975.13	SUCO	protein_coding	7894	36.42	0.627	6.72	3.82e-05	0.000326	-0.0724	6.45	0.636	0.901	0.0137	6.1	0.927	0.961	-0.105	4.92	0.66	1	-0.107	6.31	0.293	0.348	0.109	5.75	0.518	0.64
ENSG00000203739.3	RP11-296O14.3	antisense	2282	40.31	-0.152	0.458	0.613	0.747	-0.0356	0.549	0.896	0.994	-0.404	0.155	0.145	0.209	0.184	-0.399	0.601	1	-0.0703	0.93	0.789	0.828	0.379	0.687	0.432	0.56
ENSG00000117592.8	PRDX6	protein_coding	2367	40.72	0.00309	7.87	0.984	1	0.36	8.12	0.0166	0.149	1.23	8.09	2.7e-17	5.76e-16	0.0469	8.62	0.843	1	-0.27	7.8	0.00523	0.00864	-0.66	7.16	3.33e-05	0.000179
ENSG00000076321.10	KLHL20	protein_coding	4254	38.33	-0.411	3.26	0.0208	0.0591	0.238	3.62	0.158	0.512	0.379	3.31	0.0213	0.0391	0.0356	3.05	0.886	1	0.0293	4.29	0.81	0.845	0.021	3.74	0.921	0.96
ENSG00000200674.1	RN7SKP160	misc_RNA	340	50.29	-1.54	-2.58	0.256	0.403	1.36	-2.61	0.253	0.634	-3.46	-3.34	0.0373	0.0642	-3.5	-3.54	0.0234	1	1.47	2.2	7.37e-13	3.37e-12	2.85	1.86	2.63e-24	9.62e-23
ENSG00000120334.15	CENPL	protein_coding	4914	40.71	0.397	4.35	0.0145	0.0445	0.104	4.3	0.522	0.846	0.132	4.11	0.398	0.49	0.0474	3.79	0.845	1	0.139	5.35	0.199	0.246	-0.312	4.63	0.102	0.181
ENSG00000117593.9	DARS2	protein_coding	3689	40.56	-0.409	5.19	0.00935	0.0314	-0.0669	5.45	0.668	0.914	0.315	5.37	0.0355	0.0615	0.0276	5.56	0.908	1	-0.914	6.82	4.43e-20	3.41e-19	-0.431	6.49	0.00911	0.0245
ENSG00000234741.7	GAS5	processed_transcript	3631	46.16	0.0488	8.22	0.745	0.849	-0.129	8.24	0.394	0.766	-0.936	8	3.64e-10	3.07e-09	-0.0576	7.69	0.807	1	-1.25	8.31	4.3e-38	8.18e-37	1.28	8.9	1.05e-16	2.47e-15
ENSG00000185278.14	ZBTB37	protein_coding	19464	40.41	0.107	5.84	0.487	0.64	-0.11	5.83	0.477	0.823	-0.382	5.56	0.0112	0.0221	-0.345	4.46	0.152	1	0.225	6.79	0.0236	0.0351	0.333	6.14	0.0445	0.0923
ENSG00000135870.11	RC3H1	protein_coding	11508	38.58	-0.144	6.36	0.346	0.5	-0.127	6.46	0.407	0.775	0.599	6.4	4.49e-05	0.00015	-0.0617	6.04	0.795	1	-0.978	6.73	1.57e-22	1.4e-21	-0.531	6.43	0.00143	0.00498
ENSG00000152061.21	RABGAP1L	protein_coding	13708	37.91	0.115	7.49	0.444	0.598	-0.0411	7.52	0.786	0.96	-0.227	7.14	0.124	0.182	-0.0612	6.08	0.797	1	-0.0452	6.21	0.657	0.708	0.0766	5.64	0.657	0.76
ENSG00000116161.17	CACYBP	protein_coding	4511	40.31	-0.477	6.74	0.00171	0.00786	0.0464	7.09	0.76	0.953	-0.123	6.77	0.406	0.498	-0.0145	6.62	0.951	1	-0.702	7.23	8.34e-13	3.81e-12	-0.735	6.75	9.85e-06	6.05e-05
ENSG00000120333.4	MRPS14	protein_coding	2594	40.16	-0.0335	4.72	0.834	0.912	0.173	4.93	0.274	0.654	0.331	4.71	0.0299	0.0529	0.229	4.66	0.34	1	-0.0169	5.58	0.873	0.901	0.0683	4.98	0.705	0.798
ENSG00000206659.1	Y_RNA	misc_RNA	102	42.16	-2.7	-2.42	0.057	0.131	-3.17	-2.83	0.0244	0.187	-0.775	-2.92	0.459	0.551	0	-3.95	1	1	-1.9	2.24	1.18e-27	1.41e-26	3.41	4.59	3.99e-73	5.24e-71
ENSG00000235750.9	KIAA0040	protein_coding	4783	44.88	-0.372	4.13	0.0243	0.0667	0.292	4.54	0.0676	0.339	0.235	4.63	0.126	0.186	0.0435	4.67	0.856	1	0.135	4.51	0.249	0.302	0.7	4.08	0.000365	0.00149
ENSG00000143207.19	RFWD2	protein_coding	4299	36.32	-0.28	5.7	0.0703	0.153	-0.0697	5.88	0.652	0.908	0.669	5.69	6.45e-06	2.59e-05	-0.139	5.53	0.56	1	0.038	6.01	0.713	0.76	-0.492	5.23	0.00658	0.0186
ENSG00000116183.10	PAPPA2	protein_coding	10930	39.35	1.23	1.35	4.59e-07	6.91e-06	0.122	0.834	0.632	0.898	2.24	1.76	4.61e-26	2.23e-24	-0.0649	1.82	0.806	1	0.748	-0.213	0.0537	0.0749	-4.52	-0.502	0.0233	0.0543
ENSG00000152092.15	ASTN1	protein_coding	9201	41.64	-0.283	2.9	0.125	0.237	-0.497	2.91	0.00595	0.0773	0.965	3.5	4.02e-09	2.82e-08	0.358	3.07	0.149	1	-1.39	-0.0451	7.38e-05	0.000156	5.17	1.63	5.26e-66	5.96e-64
ENSG00000242193.9	RP11-568K15.1	unitary_pseudogene	5564	40.62	-0.392	1.52	0.0896	0.184	-0.099	1.68	0.64	0.903	-0.119	1.53	0.562	0.65	0.132	1.37	0.629	1	-2.2	1.26	1.62e-21	1.36e-20	-1.1	1.64	0.00818	0.0224
ENSG00000075391.16	RASAL2	protein_coding	16044	36.99	0.605	6.37	7.71e-05	0.000593	0.155	6.2	0.312	0.693	0.681	5.98	3.99e-06	1.67e-05	-0.0301	5.48	0.899	1	-0.538	6.06	1.56e-07	4.39e-07	-0.535	5.61	0.00232	0.00754
ENSG00000213058.3	RP4-765C7.2	processed_pseudogene	357	53.78	0.633	-1.71	0.378	0.533	0.618	-1.8	0.353	0.73	-6.06	-2.91	2.2e-07	1.16e-06	2.8	-3.73	0.0746	1	2.67	5.1	2.43e-96	2.17e-94	0.571	2.87	0.0208	0.0494
ENSG00000213057.5	C1orf220	lincRNA	2775	49.25	-1.07	0.016	0.00233	0.0101	0.245	0.54	0.376	0.75	-1.17	0.213	3.53e-05	0.000122	0.0437	0.0348	0.891	1	-0.615	2.36	0.000317	0.000621	-0.4	2.25	0.208	0.319
ENSG00000116191.17	RALGPS2	protein_coding	9178	36.82	-0.154	6.44	0.312	0.464	-0.185	6.52	0.229	0.607	-0.145	6.18	0.33	0.419	0.0581	4.87	0.808	1	-0.143	6.69	0.153	0.193	-0.249	6.06	0.137	0.23
ENSG00000116199.11	FAM20B	protein_coding	6039	43.17	0.0332	6.44	0.828	0.907	-0.307	6.43	0.0457	0.272	-0.538	6.31	0.00032	0.000893	-0.126	5.47	0.596	1	-0.0406	7.13	0.679	0.728	-0.124	6.46	0.452	0.579
ENSG00000186283.13	TOR3A	protein_coding	3917	52.61	0.485	4.3	0.00294	0.0123	-0.0571	4.11	0.727	0.938	-0.599	4.29	0.000152	0.000455	0.0573	4.56	0.811	1	-0.0173	5.73	0.869	0.898	-0.0941	5.16	0.607	0.718
ENSG00000143322.19	ABL2	protein_coding	13257	41.31	-0.102	5.74	0.507	0.657	-0.181	5.82	0.242	0.622	-0.123	5.7	0.41	0.502	-0.0259	5.01	0.914	1	-0.319	7.35	0.00108	0.00197	-0.012	6.85	0.941	0.974
ENSG00000057252.12	SOAT1	protein_coding	7005	39.63	-0.231	1.82	0.289	0.439	0.0205	2.01	0.919	1	-0.427	1.59	0.0363	0.0627	0.129	1.18	0.642	1	-0.201	6.7	0.0434	0.0615	-0.375	6.08	0.0272	0.0615
ENSG00000236539.3	HNRNPA1P54	processed_pseudogene	9714	43.29	0	-2.66	1	1	1.54	-3.02	0.311	0.692	0	-3.44	1	1	0	-3.95	1	1	-1.31	3.24	3.83e-20	2.96e-19	-1.98	3.2	1.56e-11	2.32e-10
ENSG00000169905.12	TOR1AIP2	protein_coding	18876	38.85	-0.226	6.54	0.137	0.253	0.108	6.78	0.476	0.823	0.634	6.66	1.49e-05	5.55e-05	-0.155	6.66	0.514	1	-0.823	8.37	1.2e-17	7.85e-17	-0.52	7.96	0.00092	0.00337
ENSG00000143337.18	TOR1AIP1	protein_coding	9615	38.76	0.0377	4.95	0.811	0.896	-0.0545	4.99	0.73	0.94	0.374	4.85	0.0139	0.0267	0.13	4.63	0.588	1	-0.388	5.88	0.00018	0.000364	-0.215	5.43	0.226	0.341
ENSG00000264916.2	RN7SL230P	misc_RNA	303	55.12	0.71	-2.08	0.443	0.598	0.0152	-2.47	0.987	1	-0.336	-2.4	0.714	0.786	0.321	-2.5	0.621	1	1.98	3.92	5.53e-42	1.24e-40	0.255	2.09	0.42	0.548
ENSG00000135837.15	CEP350	protein_coding	14301	36.47	-0.088	7.55	0.559	0.702	-0.0121	7.68	0.936	1	-1.04	7.1	6.01e-12	6.46e-11	-0.129	5.51	0.587	1	-0.512	7.18	1.82e-07	5.1e-07	-0.475	6.68	0.00356	0.011
ENSG00000116260.16	QSOX1	protein_coding	9311	51.87	0.398	5.12	0.0115	0.0371	-0.111	4.94	0.485	0.828	0.743	5.98	6.74e-07	3.26e-06	0.0373	6.72	0.875	1	0.193	5.49	0.0707	0.0964	-0.0177	4.88	0.925	0.963
ENSG00000121454.5	LHX4	protein_coding	6061	51.4	-1.81	-1.12	0.000796	0.00417	1.42	-0.336	0.000114	0.00403	-1.69	-0.862	7.27e-05	0.000233	-0.0539	0.266	0.861	1	0.735	4.56	6.41e-10	2.27e-09	1.04	3.92	1.46e-07	1.27e-06
ENSG00000230124.6	ACBD6	protein_coding	7512	37.67	-0.0934	5.08	0.553	0.697	0.247	5.31	0.112	0.44	1.38	5.37	3.38e-20	9.65e-19	-0.00723	5.56	0.976	1	-0.284	6.29	0.00506	0.00838	-0.218	5.74	0.208	0.319
ENSG00000206905.1	Y_RNA	misc_RNA	104	44.23	0	-2.66	1	1	0	-3.12	1	1	-1.28e-15	-3.44	1	1	0	-3.95	1	1	-3.93	0.9	1.34e-40	2.84e-39	1.21	2.23	4.52e-06	2.97e-05
ENSG00000143324.13	XPR1	protein_coding	8903	36.95	0.273	6.89	0.0714	0.155	0.0587	6.88	0.7	0.925	0.792	6.71	6.17e-08	3.58e-07	-0.0941	6.15	0.692	1	0.171	6.34	0.0925	0.123	0.345	5.7	0.0406	0.0855
ENSG00000135835.10	KIAA1614	protein_coding	10195	54.17	-1.06	0.706	0.0002	0.00133	0.243	1.19	0.307	0.689	-0.196	1.64	0.378	0.47	0.328	1.41	0.225	1	0.529	0.945	0.0364	0.0523	1.65	0.811	0.000647	0.00246
ENSG00000135823.13	STX6	protein_coding	6477	40.71	0.127	6.09	0.407	0.562	0.213	6.24	0.164	0.523	0.442	6.11	0.00275	0.00626	-0.0202	5.79	0.932	1	0.0183	6.06	0.858	0.888	0.047	5.45	0.787	0.862
ENSG00000153029.14	MR1	protein_coding	9348	46.07	-0.0722	-1.91	0.93	0.977	0.804	-1.89	0.252	0.633	0.678	-1.68	0.304	0.391	-1.32	-2.33	0.0434	1	-0.23	3.94	0.0687	0.0939	0.487	3.69	0.0242	0.056
ENSG00000162783.10	IER5	protein_coding	4188	49.76	1.39	3.95	3.39e-16	3.49e-14	-0.0909	3.16	0.603	0.887	-0.0634	3.59	0.7	0.774	-0.259	3.6	0.288	1	0.582	5.86	2.86e-08	8.69e-08	-0.187	4.94	0.319	0.445
ENSG00000198216.10	CACNA1E	protein_coding	17771	43.7	-0.859	-0.154	0.0184	0.0535	0.72	0.385	0.0143	0.137	1.17	0.757	1.11e-05	4.28e-05	0.372	0.814	0.199	1	-0.594	-1.59	0.4	0.459	1.82	-0.829	0.0507	0.103
ENSG00000135821.16	GLUL	protein_coding	9032	47.77	0.285	7.91	0.0578	0.132	-0.058	7.84	0.702	0.926	0.00396	8.08	0.978	1	-0.0621	8.67	0.793	1	0.0942	8.23	0.326	0.383	-0.00667	7.51	0.966	0.992
ENSG00000135828.11	RNASEL	protein_coding	6125	41.52	-0.539	0.497	0.0695	0.152	0.404	0.733	0.121	0.454	0.463	0.756	0.0588	0.0957	0.0275	0.365	0.928	1	0.248	3.72	0.062	0.0855	-0.223	3.07	0.378	0.507
ENSG00000143333.6	RGS16	protein_coding	2427	50.88	0.137	2.31	0.489	0.641	0.16	2.41	0.402	0.772	-0.157	2.72	0.384	0.476	-0.0157	3.29	0.949	1	0.952	4.32	2.41e-14	1.25e-13	1.01	3.5	1.41e-06	1.03e-05
ENSG00000135838.13	NPL	protein_coding	4975	41.95	0.428	1.09	0.0902	0.185	0.408	1.19	0.0823	0.376	-0.0268	0.933	0.908	0.947	0.391	0.512	0.191	1	0.126	3.57	0.355	0.413	-0.079	3.01	0.749	0.831
ENSG00000135829.16	DHX9	protein_coding	5645	38.24	-0.879	8.9	5.66e-09	1.41e-07	0.221	9.4	0.142	0.49	0.358	9	0.0134	0.0259	0.122	8.62	0.606	1	-1.48	8.26	1.48e-51	4.76e-50	-1.64	7.93	4.73e-24	1.72e-22
ENSG00000135862.5	LAMC1	protein_coding	8406	40.08	0.432	6.92	0.00436	0.017	-0.524	6.62	0.000689	0.0174	1.71	7.36	2.01e-31	1.53e-29	-0.102	7.55	0.667	1	0.517	8.52	7.4e-08	2.16e-07	0.339	7.59	0.0299	0.0666
ENSG00000058085.14	LAMC2	protein_coding	6543	43.28	0.739	3.31	2.7e-05	0.000242	0.29	3.18	0.0967	0.408	0.905	3.55	3.74e-08	2.26e-07	-0.0968	4.34	0.688	1	-0.677	0.541	0.0184	0.0279	0.767	0.617	0.18	0.285
ENSG00000157064.10	NMNAT2	protein_coding	7165	44.41	-0.11	2.28	0.584	0.724	-0.342	2.26	0.0795	0.369	0.803	3.02	4.13e-06	1.73e-05	0.0538	3.07	0.828	1	-0.272	1.73	0.178	0.222	0.45	1.48	0.292	0.414
ENSG00000116698.20	SMG7	protein_coding	8317	40.28	0.13	6.6	0.393	0.549	-0.281	6.54	0.0676	0.339	-0.792	6.19	1.55e-07	8.41e-07	0.161	5.51	0.499	1	-1.75	6.6	2.43e-65	1.15e-63	-0.961	6.48	1.75e-08	1.77e-07
ENSG00000162704.15	ARPC5	protein_coding	10624	38.38	0.0493	6.35	0.746	0.85	0.121	6.47	0.429	0.789	0.725	6.34	7.77e-07	3.71e-06	0.00407	6.28	0.986	1	0.0946	7.09	0.337	0.394	-0.422	6.3	0.0122	0.0315
ENSG00000143344.15	RGL1	protein_coding	5305	39.98	-0.143	1.54	0.535	0.682	0.248	1.79	0.235	0.613	0.784	1.85	6.59e-05	0.000213	-0.267	2.57	0.291	1	0.226	3.16	0.127	0.163	0.576	2.71	0.0202	0.0481
ENSG00000198756.10	COLGALT2	protein_coding	7147	40.44	0.285	1.37	0.23	0.372	-0.49	1.15	0.0385	0.247	1.03	1.73	4.54e-07	2.26e-06	-0.151	1.82	0.567	1	0.223	3.82	0.0875	0.117	0.815	3.42	0.000139	0.000642
ENSG00000198860.11	TSEN15	protein_coding	2443	35.04	0.0809	5.45	0.603	0.739	0.342	5.65	0.0267	0.197	0.879	5.3	4.13e-09	2.89e-08	-0.0916	4.7	0.703	1	-0.0829	5.59	0.436	0.495	0.385	5.08	0.0282	0.0634
ENSG00000116667.12	C1orf21	protein_coding	10971	40.26	-0.351	4.82	0.0276	0.0741	-0.0611	5.04	0.698	0.925	-0.0405	4.85	0.791	0.852	-0.0496	4.55	0.836	1	-0.134	5.86	0.196	0.242	0.0101	5.34	0.955	0.984
ENSG00000116406.18	EDEM3	protein_coding	7804	34.39	0.111	4.86	0.484	0.636	0.0439	4.86	0.781	0.958	0.429	4.53	0.00536	0.0114	-0.0907	3.66	0.711	1	0.271	6.73	0.00682	0.0111	0.0704	5.95	0.669	0.769
ENSG00000135842.16	FAM129A	protein_coding	8372	40.12	0.0812	3.81	0.629	0.759	0.112	3.91	0.497	0.833	0.922	4.05	4.43e-09	3.08e-08	-0.0897	4.44	0.709	1	-0.139	5.04	0.208	0.256	-0.276	4.52	0.157	0.255
ENSG00000121481.10	RNF2	protein_coding	4073	39.39	-0.245	6.02	0.11	0.214	-0.0747	6.21	0.627	0.896	-0.612	5.79	5.18e-05	0.000171	0.0888	5	0.71	1	-0.0687	6.04	0.504	0.561	0.399	5.53	0.0205	0.0488
ENSG00000121486.11	TRMT1L	protein_coding	4945	35.55	0.0488	5.75	0.752	0.854	0.0599	5.83	0.698	0.925	0.161	5.43	0.284	0.37	0.16	4.18	0.508	1	-0.393	5.16	0.000323	0.000633	-0.755	4.63	0.000115	0.000542
ENSG00000116668.12	SWT1	protein_coding	4054	37.64	0.103	3.66	0.543	0.689	0.0502	3.71	0.764	0.955	-0.326	3.23	0.0533	0.0878	0.118	2.07	0.651	1	0.623	3.31	2.41e-05	5.38e-05	0.177	2.5	0.507	0.63
ENSG00000279838.1	RP4-635A23.6	TEC	1989	41.03	-1.67	0.572	1.03e-07	1.85e-06	-0.104	1.06	0.664	0.913	-3.1	0.0643	3e-22	1.05e-20	-2.32	-1.45	3.48e-06	0.00461	0.258	1.03	0.322	0.378	1.16	0.639	0.0167	0.0409
ENSG00000116679.15	IVNS1ABP	protein_coding	7929	37.35	-0.295	8	0.0496	0.117	0.0874	8.27	0.562	0.867	0.63	8.02	1.38e-05	5.19e-05	-0.0258	7.43	0.913	1	-0.386	7.15	8.5e-05	0.000178	-0.509	6.56	0.00208	0.00688
ENSG00000143341.11	HMCN1	protein_coding	18579	35.97	-0.0194	5.85	0.9	0.957	-0.132	5.86	0.392	0.763	0.622	5.71	2.77e-05	9.73e-05	-0.0408	4.95	0.865	1	0.566	3.95	1.58e-05	3.6e-05	1.39	3.36	8.51e-11	1.17e-09
ENSG00000224691.1	GS1-174L6.4	antisense	353	54.4	-1.28e-15	-2.66	1	1	0	-3.12	1	1	0	-3.44	1	1	0	-3.95	1	1	-1.9	3.13	1.42e-37	2.64e-36	-2.67	3.21	1.14e-14	2.27e-13
ENSG00000047410.13	TPR	protein_coding	12350	34.16	-0.282	8.46	0.0601	0.136	0.0778	8.68	0.606	0.888	-0.655	8.1	1.02e-05	3.96e-05	-0.0726	6.56	0.759	1	-1.48	8.28	7.09e-52	2.31e-50	-1.07	8.01	9.15e-12	1.4e-10
ENSG00000157181.14	C1orf27	protein_coding	4153	35.17	0.0652	5.27	0.676	0.798	0.0825	5.34	0.596	0.883	-0.486	4.77	0.00185	0.00439	-0.102	3.44	0.68	1	-0.4	5.5	0.00017	0.000344	-0.203	5.04	0.261	0.381
ENSG00000116711.9	PLA2G4A	protein_coding	2875	36.1	-0.0605	1.54	0.792	0.882	0.332	1.76	0.114	0.443	0.407	1.26	0.0584	0.0952	0.0269	0.591	0.929	1	0.66	4.22	2e-07	5.57e-07	0.195	3.3	0.382	0.511
ENSG00000162670.10	BRINP3	protein_coding	4287	33.26	0.521	-2.42	0.684	0.803	0.964	-2.76	0.443	0.8	0.927	-3.16	0.479	0.57	1.96	-3.84	0.215	1	0.572	3.06	0.000282	0.000557	0.231	2.25	0.393	0.522
ENSG00000116741.7	RGS2	protein_coding	2096	40.83	0.866	3.76	3.45e-07	5.4e-06	0.395	3.59	0.0192	0.163	-0.029	3.18	0.862	0.91	-0.0503	2.7	0.841	1	0.431	3.2	0.00372	0.00629	-0.199	2.44	0.48	0.605
ENSG00000116750.13	UCHL5	protein_coding	6661	35	-0.258	5.23	0.101	0.2	-0.244	5.3	0.12	0.453	-0.448	4.88	0.00392	0.00863	0.119	3.66	0.627	1	-1.16	7	1.97e-31	2.81e-30	-0.629	6.71	0.00012	0.00056
ENSG00000116747.12	TROVE2	protein_coding	9102	35.99	-0.374	7.65	0.0131	0.0411	-0.0936	7.86	0.537	0.854	-0.595	7.38	6.24e-05	0.000203	-0.219	5.91	0.357	1	-0.47	8.38	9.44e-07	2.47e-06	-0.614	7.78	9.66e-05	0.000463
ENSG00000023572.8	GLRX2	protein_coding	1299	41.92	-0.547	1.6	0.017	0.0502	0.348	2.08	0.0813	0.373	-0.304	1.64	0.131	0.191	0.182	1.63	0.495	1	-0.232	4.07	0.0626	0.0863	-0.0648	3.62	0.769	0.847
ENSG00000134371.9	CDC73	protein_coding	5352	35.71	-0.5	5.88	0.0012	0.00584	-0.287	6.05	0.0639	0.328	0.0573	5.76	0.701	0.775	0.152	4.91	0.525	1	-1.17	6.51	9e-31	1.24e-29	-0.735	6.22	1.44e-05	8.51e-05
ENSG00000162687.16	KCNT2	protein_coding	7100	33.86	0.373	5.64	0.0159	0.0479	0.0692	5.52	0.656	0.91	-0.123	5.03	0.422	0.515	-0.295	3.13	0.238	1	-0.23	4.91	0.041	0.0583	-0.385	4.4	0.0466	0.0959
ENSG00000066279.16	ASPM	protein_coding	10938	34.66	-0.731	8.12	1.28e-06	1.69e-05	-0.00141	8.48	0.993	1	-1.32	7.87	4.23e-18	9.94e-17	-0.472	5.95	0.0479	1	-1.06	7.9	1.34e-27	1.59e-26	-0.555	7.59	0.000412	0.00166
ENSG00000177888.7	ZBTB41	protein_coding	8562	33.4	0.564	5.63	0.000278	0.00175	0.0615	5.39	0.693	0.923	-0.398	4.87	0.0103	0.0206	-0.129	3.11	0.605	1	0.0776	6.09	0.452	0.51	-0.422	5.35	0.016	0.0396
ENSG00000213047.11	DENND1B	protein_coding	13203	34.32	0.14	3.7	0.409	0.564	-0.0426	3.66	0.8	0.965	0.0379	3.25	0.821	0.877	-0.0205	2.05	0.938	1	0.385	5.54	0.000354	0.00069	0.0148	4.75	0.936	0.971
ENSG00000143355.15	LHX9	protein_coding	10442	43.13	2.21	-2.5	0.122	0.232	1.54	-3.02	0.311	0.692	0	-3.44	1	1	1.98	-3.84	0.21	1	-0.0631	1.98	0.741	0.785	1.24	1.7	0.00049	0.00193
ENSG00000151414.14	NEK7	protein_coding	5485	35.84	0.891	5.26	1.52e-08	3.38e-07	0.0312	4.86	0.844	0.981	0.233	4.5	0.132	0.192	0.0029	3.09	0.991	1	-0.261	6.63	0.00914	0.0146	-0.102	6.07	0.544	0.662
ENSG00000236468.1	RP11-104D3.2	processed_pseudogene	1335	45.17	0	-2.66	1	1	0	-3.12	1	1	0	-3.44	1	1	0	-3.95	1	1	-2.5	1.78	1.03e-33	1.63e-32	-0.739	2.26	0.0212	0.0501
ENSG00000116833.13	NR5A2	protein_coding	7559	40.7	0.448	3.27	0.0109	0.0354	0.559	3.42	0.00108	0.0243	0.0111	2.96	0.948	0.978	-0.0449	3.18	0.856	1	0.203	3.26	0.16	0.202	-0.00566	2.67	0.983	1
ENSG00000203721.5	LINC00862	lincRNA	1757	42.07	0.614	1.73	0.00539	0.0202	-0.434	1.32	0.0568	0.309	-1.08	0.954	3.06e-06	1.31e-05	0.382	-0.149	0.25	1	-1.75	-0.103	1.22e-06	3.14e-06	-1.66	0.269	0.0113	0.0295
ENSG00000162702.7	ZNF281	protein_coding	4895	43.03	-0.299	7	0.048	0.115	-0.201	7.17	0.188	0.556	-0.965	6.86	1.41e-10	1.27e-09	-0.145	6.12	0.542	1	-0.471	6.42	2.95e-06	7.32e-06	0.0882	6.02	0.601	0.713
ENSG00000230623.2	RP11-469A15.2	lincRNA	507	40.61	0.987	4.33	1.92e-09	5.34e-08	0.18	3.97	0.273	0.654	1.11	4.12	1.74e-12	2.04e-11	0.168	3.68	0.49	1	0	-2.55	1	1	0	-1.64	1	1
ENSG00000118193.11	KIF14	protein_coding	7277	37.83	-0.413	6.4	0.00687	0.0245	-0.233	6.58	0.129	0.467	-1.14	6.09	1.11e-13	1.54e-12	-0.119	4.45	0.62	1	-0.587	6.49	5.18e-09	1.69e-08	-0.573	6.02	0.000948	0.00346
ENSG00000118197.13	DDX59	protein_coding	4470	42	0.188	4.38	0.245	0.39	-0.0335	4.38	0.835	0.978	-0.248	4.19	0.114	0.17	0.0344	3.63	0.888	1	-0.515	4.72	6.32e-06	1.51e-05	-0.623	4.32	0.00271	0.00865
ENSG00000118200.14	CAMSAP2	protein_coding	7777	37.69	-0.367	6.35	0.0163	0.0487	-0.219	6.51	0.153	0.507	-0.54	6.12	0.000326	0.000908	-0.0877	4.95	0.714	1	-0.751	6.53	7.87e-14	3.91e-13	-0.187	6.2	0.261	0.38
ENSG00000163362.10	C1orf106	protein_coding	5413	53.22	-0.48	3.9	0.00417	0.0163	-0.153	4.15	0.351	0.728	0.163	4.85	0.291	0.377	-0.055	5.82	0.817	1	-1.09	3.12	4.97e-14	2.51e-13	-0.53	3.15	0.0482	0.0984
ENSG00000116852.14	KIF21B	protein_coding	12150	55	-0.243	4.57	0.131	0.244	0.109	4.86	0.49	0.831	0.732	5.86	1.13e-06	5.24e-06	-0.105	6.71	0.659	1	0.489	3.85	0.000169	0.000344	0.592	3.26	0.0122	0.0314
ENSG00000229191.1	RP11-168O16.1	antisense	3508	50.23	-0.573	4.13	0.000517	0.00293	0.138	4.56	0.389	0.762	-0.519	4.61	0.000841	0.00215	-0.439	4.4	0.0681	1	-0.528	-0.0527	0.135	0.173	-0.41	0.0443	0.622	0.73
ENSG00000116857.16	TMEM9	protein_coding	3915	48.53	0.246	6.29	0.107	0.209	0.362	6.46	0.0174	0.153	0.0971	6.6	0.51	0.601	0.0329	6.94	0.889	1	0.207	6.38	0.0406	0.0578	0.0384	5.67	0.824	0.889
ENSG00000118194.18	TNNT2	protein_coding	7259	54.6	-0.787	1.21	0.00155	0.00723	0.0332	1.65	0.877	0.989	-0.336	2.09	0.0934	0.143	-0.446	2.26	0.0814	1	0.522	-0.58	0.23	0.28	-0.718	-0.551	0.578	0.693
ENSG00000159166.13	LAD1	protein_coding	3482	54.66	-0.578	3.41	0.000951	0.00482	0.249	3.92	0.132	0.472	-0.481	4.04	0.00268	0.00613	-0.0182	5.18	0.939	1	0	-2.55	1	1	0	-1.64	1	1
ENSG00000174307.6	PHLDA3	protein_coding	3138	57.71	0.575	2.87	0.00186	0.00841	-0.144	2.65	0.436	0.794	0.245	3.48	0.152	0.217	-0.277	3.99	0.253	1	0.0655	4.01	0.602	0.656	-0.0222	3.53	0.924	0.962
ENSG00000134369.15	NAV1	protein_coding	22453	47.44	-0.947	5.55	1.68e-09	4.79e-08	-0.648	5.76	3.64e-05	0.00153	-0.171	6.2	0.249	0.33	-0.112	6.68	0.637	1	-1.47	5.25	1.83e-40	3.86e-39	-0.449	5.21	0.0175	0.0426
ENSG00000198700.9	IPO9	protein_coding	11915	41.91	-0.0908	6.83	0.549	0.694	-0.12	6.95	0.43	0.791	0.868	7.26	2.49e-09	1.81e-08	0.108	7.75	0.648	1	-0.275	8.1	0.00418	0.00701	-0.246	7.51	0.12	0.206
ENSG00000198892.6	SHISA4	protein_coding	1746	58.4	0.915	0.944	0.000584	0.00323	-0.362	0.41	0.201	0.571	0.483	1.62	0.0424	0.0719	-0.0198	1.8	0.94	1	-1.48	-0.742	0.00145	0.0026	2.51	-0.0583	0.000343	0.00141
ENSG00000163431.12	LMOD1	protein_coding	3971	48.52	2.07	0.966	1.42e-13	9.19e-12	0.303	0.0368	0.34	0.719	1.27	1.33	1.53e-06	6.91e-06	-0.015	0.308	0.961	1	0.414	1.9	0.0369	0.053	1.11	1.51	0.00127	0.00448
ENSG00000134375.10	TIMM17A	protein_coding	3513	42.32	-0.341	4.93	0.0316	0.0826	0.0649	5.23	0.678	0.917	-0.503	4.91	0.00104	0.00261	-0.00162	5.03	0.995	1	-0.551	6.85	2.76e-08	8.41e-08	-0.716	6.32	2.9e-05	0.000158
ENSG00000176393.10	RNPEP	protein_coding	3479	48.75	0.27	4.89	0.0884	0.182	0.102	4.91	0.518	0.844	0.587	5.55	9.33e-05	0.000293	-0.0492	6.12	0.836	1	-0.301	6.55	0.0027	0.00467	-0.452	5.99	0.0104	0.0274
ENSG00000163435.15	ELF3	protein_coding	7191	54.78	-0.0175	1.82	0.935	0.98	-0.127	1.88	0.538	0.854	-0.726	2.13	0.000197	0.000578	-0.108	2.39	0.67	1	-0.356	0.431	0.228	0.279	1.51	0.623	0.0071	0.0198
ENSG00000143862.7	ARL8A	protein_coding	1975	53.33	0.56	3.77	0.000948	0.00481	-0.0914	3.54	0.591	0.879	0.447	4.39	0.00487	0.0105	-0.139	5.04	0.561	1	-0.606	4.83	8.12e-08	2.36e-07	-0.315	4.53	0.121	0.207
ENSG00000077152.9	UBE2T	protein_coding	1065	40.71	-0.163	5.34	0.297	0.449	0.144	5.61	0.353	0.73	0.0953	5.31	0.526	0.616	0.162	5.31	0.498	1	-0.0916	6.19	0.37	0.428	-0.162	5.57	0.346	0.474
ENSG00000077157.20	PPP1R12B	protein_coding	20796	39.63	0.491	4.44	0.00245	0.0105	-0.00794	4.27	0.961	1	0.889	4.41	8.3e-09	5.54e-08	-0.205	3.52	0.403	1	-0.657	5.21	1.56e-09	5.35e-09	-0.145	4.93	0.436	0.563
ENSG00000143858.11	SYT2	protein_coding	7774	50.15	-0.114	3.05	0.529	0.676	-0.102	3.14	0.563	0.868	0.369	3.9	0.0235	0.0426	0.0889	4.69	0.71	1	-1.13	2.33	6.3e-11	2.46e-10	0.178	2.5	0.539	0.658
ENSG00000117139.16	KDM5B	protein_coding	12092	41.09	0.0778	8.72	0.603	0.74	-0.013	8.81	0.931	1	0.941	8.97	7.74e-11	7.19e-10	-0.119	8.9	0.615	1	-0.343	6.75	0.000563	0.00107	-0.984	6.14	2.31e-08	2.31e-07
ENSG00000228288.6	PCAT6	antisense	890	60.6	0.604	0.0753	0.0742	0.159	-0.429	-0.303	0.222	0.597	0.498	0.916	0.0824	0.128	0.0104	0.845	0.971	1	-2.79	-0.536	6.85e-10	2.42e-09	0.897	0.38	0.0873	0.16
ENSG00000214796.8	RP11-480I12.5	transcribed_unprocessed_pseudogene	2958	51.87	-1.05	3.15	8.61e-09	2.06e-07	0.168	3.76	0.315	0.696	-0.542	3.83	0.000816	0.00209	0.0222	4.41	0.927	1	0.614	2.65	0.000202	0.000406	0.188	2	0.561	0.678
ENSG00000183155.4	RABIF	protein_coding	2430	45.67	-0.682	1.98	0.00144	0.00679	0.241	2.47	0.201	0.571	-0.144	2.47	0.427	0.519	0.126	3.25	0.609	1	-0.545	4.45	3.65e-06	8.95e-06	-0.779	4.06	0.000409	0.00165
ENSG00000117153.15	KLHL12	protein_coding	3552	41.92	0.169	5.53	0.277	0.426	-0.0387	5.56	0.803	0.966	0.499	5.65	0.000779	0.002	-0.122	5.35	0.609	1	0.792	5.98	4.71e-14	2.38e-13	-0.0391	4.89	0.832	0.896
ENSG00000159346.12	ADIPOR1	protein_coding	3193	44.28	0.232	6.42	0.128	0.24	0.283	6.57	0.0633	0.327	0.365	6.61	0.0128	0.0249	0.032	6.84	0.892	1	0.204	6.91	0.0392	0.056	-0.0725	6.1	0.667	0.767
ENSG00000159348.12	CYB5R1	protein_coding	4504	50.33	0.299	2.66	0.114	0.219	-0.0371	2.57	0.842	0.98	-0.204	2.95	0.244	0.325	0.0103	3.37	0.966	1	0.156	4.56	0.183	0.228	-0.269	3.96	0.219	0.332
ENSG00000163444.11	TMEM183A	protein_coding	4026	41.5	-0.0375	7.1	0.804	0.891	0.265	7.38	0.08	0.37	0.6	7.28	3.77e-05	0.000129	0.169	7.49	0.474	1	0.536	6.65	1.02e-07	2.92e-07	-0.577	5.58	0.0012	0.00426
ENSG00000143847.15	PPFIA4	protein_coding	9707	52.65	-1.05	3.82	6.89e-10	2.18e-08	0.065	4.38	0.687	0.92	-1.13	4.25	1.24e-12	1.49e-11	-0.171	2.97	0.49	1	0.839	4.32	8.33e-12	3.5e-11	0.806	3.59	0.000192	0.000849
ENSG00000163485.15	ADORA1	protein_coding	4191	48.14	0.104	0.0256	0.761	0.86	0.829	0.502	0.00385	0.0578	0.892	1.16	0.000637	0.00166	0.184	1.92	0.479	1	-0.715	1.71	0.000372	0.000723	-1.07	1.64	0.0143	0.0359
ENSG00000159388.5	BTG2	protein_coding	2757	53.33	1.76	3.27	1.62e-21	3.25e-19	-0.303	2.1	0.126	0.464	0.833	3.41	2.19e-06	9.63e-06	-0.178	1.88	0.496	1	-0.0871	4.59	0.453	0.511	-0.432	4.08	0.0488	0.0995
ENSG00000202300.1	RNU6-487P	snRNA	104	43.27	0	-2.66	1	1	0	-3.12	1	1	0	-3.44	1	1	1.28e-15	-3.95	1	1	1.06	-0.873	0.069	0.0943	6.58	2.12	3.38e-75	4.63e-73
ENSG00000058668.14	ATP2B4	protein_coding	9721	46.5	0.267	5.07	0.0901	0.185	-0.497	4.83	0.00188	0.0358	0.346	5.45	0.0213	0.0391	-0.0541	5.39	0.82	1	-0.128	6.35	0.205	0.253	-0.711	5.72	8.72e-05	0.000423
ENSG00000058673.15	ZC3H11A	protein_coding	9700	40.85	0.365	7.46	0.0155	0.0468	-0.117	7.37	0.442	0.798	-0.143	7.17	0.33	0.419	-0.154	6.21	0.515	1	-0.765	7.28	6.57e-15	3.56e-14	-0.8	6.83	1.48e-06	1.08e-05
ENSG00000257315.1	ZBED6	protein_coding	4250	41.18	0.66	4.52	4.35e-05	0.000364	-0.121	4.23	0.455	0.808	-0.451	3.96	0.00469	0.0101	-0.471	2.61	0.0624	1	0.00582	4.64	0.96	0.976	-0.636	3.98	0.00346	0.0107
ENSG00000182004.12	SNRPE	protein_coding	1474	42.59	-0.0173	6.32	0.91	0.965	0.119	6.49	0.437	0.795	-0.307	6.18	0.0391	0.067	0.00266	5.99	0.991	1	-0.675	6.72	1.3e-11	5.35e-11	-0.872	6.23	3.21e-07	2.63e-06
ENSG00000143842.14	SOX13	protein_coding	7420	51.76	-0.124	4.71	0.437	0.591	-0.105	4.81	0.51	0.839	0.82	5.89	4.57e-08	2.71e-07	-0.132	6.78	0.578	1	-0.775	4.15	2.6e-10	9.56e-10	-0.941	3.94	8.23e-05	0.000402
ENSG00000143845.14	ETNK2	protein_coding	4472	52.5	-0.0911	3.63	0.592	0.731	0.318	3.94	0.0539	0.299	0.194	4.42	0.22	0.297	0.0778	4.88	0.745	1	0.642	5.26	5.53e-09	1.8e-08	-0.165	4.36	0.418	0.546
ENSG00000174567.7	GOLT1A	protein_coding	1136	47.52	1.05	1.45	9.12e-06	9.58e-05	0.633	1.32	0.00647	0.0815	0.578	1.68	0.00784	0.016	0.207	1.68	0.433	1	0.821	-1.65	0.322	0.378	-2.06	-1.39	0.534	0.654
ENSG00000143850.12	PLEKHA6	protein_coding	7820	48.91	-0.448	2.28	0.0258	0.0701	-0.111	2.51	0.554	0.863	0.694	3.44	4.94e-05	0.000164	0.103	3.93	0.669	1	-0.151	2.37	0.378	0.437	-0.134	2.03	0.709	0.801
ENSG00000158615.8	PPP1R15B	protein_coding	5227	40.44	0.242	6.35	0.113	0.219	-0.456	6.18	0.00324	0.0513	0.346	6.25	0.0189	0.0351	-0.217	5.84	0.361	1	-0.184	7.69	0.058	0.0805	-0.719	6.95	1.2e-05	7.24e-05
ENSG00000133056.13	PIK3C2B	protein_coding	9414	49.35	-0.195	3.58	0.255	0.402	-0.255	3.64	0.131	0.471	0.639	4.58	4.53e-05	0.000152	0.188	5.01	0.431	1	-0.858	4.97	1.54e-14	8.08e-14	-1.03	4.71	1.22e-06	9.03e-06
ENSG00000198625.12	MDM4	protein_coding	11008	42.52	-0.155	6.47	0.309	0.461	-0.427	6.47	0.00561	0.0741	0.0759	6.6	0.606	0.69	-0.252	6	0.288	1	-1.39	8.1	4.84e-46	1.28e-44	-1.17	7.8	5.35e-13	9.15e-12
ENSG00000200408.1	RNA5SP74	rRNA	109	57.8	0	-2.66	1	1	0	-3.12	1	1	1.28e-15	-3.44	1	1	0	-3.95	1	1	-1.98	4.06	4.36e-54	1.5e-52	1.92	6.02	1.68e-30	7.78e-29
ENSG00000170382.11	LRRN2	protein_coding	5681	50.12	-2.21	-0.593	4.02e-07	6.13e-06	-0.982	-0.406	0.00703	0.0859	1.43	1.49	9.09e-08	5.13e-07	0.0133	2.9	0.957	1	-1.21	3.32	7.74e-18	5.1e-17	-1	3.3	0.000236	0.00101
ENSG00000163531.15	NFASC	protein_coding	21271	47.92	0.861	2.49	1.11e-05	0.000113	0.454	2.39	0.0181	0.157	1.36	3.61	7.64e-15	1.23e-13	0.125	4.32	0.603	1	-0.366	2.61	0.0235	0.035	-0.765	2.29	0.0553	0.11
ENSG00000184144.9	CNTN2	protein_coding	10074	54.13	-1.35	0.479	8e-06	8.59e-05	-0.284	0.713	0.279	0.661	-0.588	1.24	0.0137	0.0264	0.126	2.08	0.626	1	-1.01	-2.09	0.324	0.38	-2.44	-1.31	0.376	0.504
ENSG00000174529.7	TMEM81	protein_coding	1332	47.52	0.0155	0.849	0.954	0.991	-0.0824	0.869	0.744	0.946	0.0355	1.28	0.877	0.922	-0.367	0.872	0.198	1	-0.157	1.33	0.488	0.545	-1.93	0.964	0.00179	0.00603
ENSG00000117222.13	RBBP5	protein_coding	4404	40.77	-0.337	5.28	0.0312	0.0816	-0.0449	5.52	0.773	0.956	0.391	5.48	0.00868	0.0176	-0.0599	5.35	0.801	1	-0.322	6.12	0.00165	0.00292	-0.855	5.51	2.81e-06	1.92e-05
ENSG00000133059.16	DSTYK	protein_coding	8339	43.55	0.138	4.23	0.4	0.557	0.00311	4.27	0.985	1	0.525	4.56	0.000646	0.00169	-0.0972	4.63	0.685	1	0.31	6.5	0.00211	0.00369	-0.106	5.69	0.541	0.659
ENSG00000133069.14	TMCC2	protein_coding	4922	51.21	0.106	2	0.613	0.748	0.22	2.16	0.268	0.65	0.5	2.92	0.0062	0.013	0.0158	3.48	0.948	1	0.0672	3.83	0.601	0.655	-0.0724	3.37	0.762	0.842
ENSG00000163545.8	NUAK2	protein_coding	3441	51.28	1.2	2.68	5.34e-10	1.74e-08	-0.245	1.95	0.231	0.609	1.33	3.55	9.16e-14	1.28e-12	-0.0545	3.93	0.822	1	-1.03	1.68	3.54e-07	9.67e-07	-2.43	1.72	2.78e-07	2.31e-06
ENSG00000162873.14	KLHDC8A	protein_coding	3651	50.88	0.744	-0.143	0.0401	0.0998	0.91	-0.0247	0.00624	0.0797	1.29	1.13	8.47e-06	3.33e-05	-0.125	1.75	0.635	1	0.417	-0.134	0.261	0.314	-1.21	-0.318	0.321	0.447
ENSG00000186007.9	LEMD1	protein_coding	2199	47.07	-0.65	1.81	0.00305	0.0126	-0.0959	2.11	0.628	0.896	-0.0271	2.45	0.883	0.927	0.0067	2.28	0.979	1	-1.73	-2.46	0.196	0.242	-1.08	-1.55	0.642	0.747
ENSG00000281406.1	BLACAT1	lincRNA	2994	50.87	-1.03	2.37	3.33e-07	5.25e-06	0.0264	2.88	0.883	0.992	-0.247	3.2	0.147	0.212	-0.0133	3.27	0.957	1	2.7	-2.31	0.0562	0.0781	0	-1.64	1	1
ENSG00000224717.1	RP11-576D8.4	lincRNA	2885	49.66	-0.764	0.288	0.0169	0.0501	0.0403	0.657	0.88	0.99	-0.252	0.999	0.304	0.391	-0.0714	1.29	0.793	1	-0.862	0.478	0.00282	0.00485	-3.16	0.532	0.000841	0.00311
ENSG00000117266.15	CDK18	protein_coding	6831	55.71	0.106	3.4	0.542	0.688	-0.118	3.41	0.492	0.831	1.02	4.8	1.24e-10	1.12e-09	0.0978	5.19	0.682	1	-0.702	4.31	5.77e-09	1.88e-08	-0.105	4.16	0.62	0.728
ENSG00000174514.12	MFSD4A	protein_coding	5790	50.98	-1.09	-1.71	0.127	0.24	-0.642	-1.88	0.329	0.708	-1.28	-1.76	0.0385	0.066	-0.005	-1.6	0.992	1	-0.37	2.67	0.02	0.0301	0.373	2.56	0.178	0.282
ENSG00000158711.13	ELK4	protein_coding	12142	41.85	0.609	6.42	6.69e-05	0.000525	-0.372	6.06	0.0162	0.146	-0.0761	6.06	0.608	0.692	-0.199	4.91	0.407	1	-1.14	6.8	4.02e-30	5.38e-29	-1.14	6.49	6.02e-11	8.45e-10
ENSG00000158715.5	SLC45A3	protein_coding	3702	54.41	-0.522	2.91	0.00462	0.0179	0.0169	3.26	0.922	1	-0.133	3.73	0.42	0.512	-0.0482	4.39	0.841	1	0.314	3.41	0.0243	0.0361	-0.422	2.8	0.14	0.232
ENSG00000069275.12	NUCKS1	protein_coding	6546	39.57	-0.404	10.1	0.00689	0.0245	-0.0342	10.3	0.82	0.972	0.226	10	0.119	0.176	-0.116	9.02	0.624	1	-1.04	10.6	1.21e-27	1.44e-26	-3.03	9.98	1.31e-76	1.86e-74
ENSG00000117280.12	RAB29	protein_coding	3882	45.95	0.337	2.84	0.0682	0.149	0.0962	2.81	0.595	0.882	0.000382	2.99	0.998	1	0.109	2.45	0.666	1	-0.324	5.49	0.00231	0.00402	-0.521	4.98	0.00676	0.019
ENSG00000133065.10	SLC41A1	protein_coding	6357	50.84	-0.276	4.32	0.0909	0.186	0.0102	4.55	0.949	1	0.467	5.28	0.00214	0.00502	-0.206	5.83	0.387	1	-0.33	6.09	0.00129	0.00232	-0.898	5.56	1.91e-06	1.35e-05
ENSG00000196550.10	FAM72A	protein_coding	3783	42.13	0.711	3.36	4.92e-05	0.000405	0.05	3.11	0.776	0.956	0.632	3.32	0.000134	0.000406	-0.0703	2.59	0.78	1	-0.986	2.23	2.08e-08	6.41e-08	-1.34	2.13	0.000275	0.00116
ENSG00000266028.7	SRGAP2	protein_coding	15675	42.75	0.0392	5.11	0.803	0.89	-0.123	5.14	0.433	0.792	0.974	5.65	6.45e-11	6.11e-10	0.0677	5.67	0.776	1	-1.2	5.86	4.2e-30	5.63e-29	-1.15	5.61	8.78e-10	1.07e-08
ENSG00000263528.7	IKBKE	protein_coding	3791	53.36	-0.428	2.12	0.0375	0.0946	0.139	2.48	0.462	0.813	-0.288	2.81	0.109	0.163	0.064	3.68	0.792	1	0.534	3.48	0.000124	0.000255	-0.674	2.71	0.0251	0.0575
ENSG00000266094.6	RASSF5	protein_coding	6654	48.2	-1.67	-1.17	0.00252	0.0108	-0.267	-0.989	0.55	0.861	1.19	0.133	0.000639	0.00167	-0.581	0.651	0.0483	1	-0.247	4.75	0.03	0.0438	-0.56	4.29	0.00852	0.0232
ENSG00000143486.15	EIF2D	protein_coding	8064	46.17	0.253	5.89	0.0995	0.199	0.245	6	0.11	0.436	-0.0215	6.05	0.885	0.928	0.0859	6.22	0.717	1	-0.191	6.52	0.0568	0.0789	-0.646	5.9	0.000247	0.00106
ENSG00000143479.15	DYRK3	protein_coding	4218	44.46	-0.142	2.95	0.436	0.59	0.124	3.18	0.476	0.823	-0.0537	3.2	0.748	0.816	0.2	3.15	0.417	1	0.0881	4.26	0.468	0.526	-0.38	3.65	0.0974	0.174
ENSG00000162889.10	MAPKAPK2	protein_coding	4195	48.7	-0.171	4.54	0.287	0.437	-0.1	4.67	0.529	0.85	0.376	5.28	0.0131	0.0254	0.103	5.94	0.665	1	-0.911	5.94	1.59e-18	1.1e-17	-0.902	5.61	1.42e-06	1.04e-05
ENSG00000182795.12	C1orf116	protein_coding	5502	47.46	0.189	1.46	0.416	0.571	0.0101	1.45	0.964	1	0.92	2.45	2.6e-06	1.13e-05	0.282	2.82	0.258	1	1.74	-0.727	0.000903	0.00166	-3.14	-1.11	0.223	0.337
ENSG00000123836.14	PFKFB2	protein_coding	10197	42.36	0.576	4.9	0.000279	0.00175	0.132	4.76	0.405	0.775	0.313	4.78	0.0401	0.0685	0.00126	4.52	0.996	1	0.863	5.55	1.74e-15	9.89e-15	0.413	4.58	0.0282	0.0634
ENSG00000180667.10	YOD1	protein_coding	6521	39.45	0.596	6.25	9.95e-05	0.000735	-0.0253	6.03	0.869	0.987	-0.237	5.7	0.115	0.171	-0.214	4.66	0.372	1	0.479	6.99	1.43e-06	3.66e-06	-0.151	6.03	0.368	0.497
ENSG00000196352.13	CD55	protein_coding	4056	36.32	0.257	4.42	0.112	0.217	0.276	4.49	0.0851	0.382	0.833	4.21	8.12e-08	4.62e-07	0.0558	3.62	0.82	1	-0.843	4.94	4.7e-14	2.37e-13	-1.05	4.58	3.1e-07	2.55e-06
ENSG00000117322.16	CR2	protein_coding	4885	39.17	-0.201	1.64	0.374	0.53	0.025	1.8	0.905	0.996	0.959	1.95	6.77e-07	3.27e-06	-0.0894	1.94	0.733	1	-0.439	2.76	0.00503	0.00834	-0.439	2.47	0.131	0.221
ENSG00000117335.18	CD46	protein_coding	8708	38.21	0.335	7.9	0.0258	0.0702	-0.11	7.79	0.467	0.816	-0.256	7.43	0.0818	0.127	-0.162	5.97	0.496	1	-0.278	6.89	0.00497	0.00824	-0.613	6.26	0.000279	0.00117
ENSG00000203709.9	C1orf132	lincRNA	15645	47.66	-2.62	-0.176	5.88e-11	2.38e-09	-0.977	0.0811	0.00175	0.0339	-1.16	0.388	3.56e-05	0.000122	0.441	-0.0712	0.177	1	-0.434	4.78	0.000129	0.000266	-0.54	4.41	0.0109	0.0285
ENSG00000174059.16	CD34	protein_coding	9219	45.46	-0.805	-1.62	0.237	0.381	-0.511	-1.8	0.415	0.781	-0.519	-1.67	0.357	0.447	0.523	-1.34	0.231	1	-3.19	1.61	1.57e-47	4.38e-46	-3.12	2.06	3.07e-12	4.89e-11
ENSG00000076356.6	PLXNA2	protein_coding	13781	47.98	-0.212	-0.588	0.619	0.752	-0.341	-0.833	0.416	0.782	3.12	1.53	7.12e-29	4.35e-27	-0.209	1.57	0.434	1	0.255	4.28	0.0354	0.051	-0.0261	3.69	0.909	0.952
ENSG00000230937.9	MIR205HG	processed_transcript	3518	47.9	1.54	4.42	1.74e-20	3.04e-18	-0.266	3.45	0.12	0.452	0.681	4.32	1.63e-05	6.02e-05	-0.716	3.65	0.00348	0.767	-3.91	-0.432	1.46e-17	9.45e-17	-2.76	0.299	0.00543	0.0157
ENSG00000162757.4	C1orf74	protein_coding	4684	44.56	-0.211	3.55	0.219	0.359	0.128	3.81	0.441	0.798	-0.25	3.73	0.12	0.178	0.0565	3.65	0.816	1	0.652	4.49	5.98e-08	1.77e-07	0.206	3.65	0.343	0.471
ENSG00000117595.10	IRF6	protein_coding	4915	44.96	0.632	4.66	8.11e-05	0.000619	-0.0984	4.39	0.542	0.856	0.581	4.86	0.000141	0.000424	-0.00489	4.69	0.984	1	-0.388	1.65	0.0594	0.0822	-0.281	1.49	0.473	0.599
ENSG00000117597.17	DIEXF	protein_coding	10376	41.44	0.0273	4.94	0.863	0.931	0.201	5.12	0.2	0.57	-0.339	4.76	0.0274	0.0488	0.0153	4.85	0.949	1	-0.871	5.82	7.01e-17	4.35e-16	-0.943	5.47	3.9e-07	3.16e-06
ENSG00000143469.16	SYT14	protein_coding	12436	36.49	-0.227	5.93	0.14	0.257	0.00791	6.1	0.959	1	-0.71	5.57	3.46e-06	1.47e-05	-0.167	4.2	0.491	1	-0.865	4.44	2.06e-13	9.86e-13	-0.742	4.19	0.000533	0.00208
ENSG00000203706.8	SERTAD4-AS1	antisense	1004	58.06	2.41	0.0263	5.5e-10	1.78e-08	0.262	-1.1	0.585	0.877	0.858	-0.0014	0.0329	0.0574	-0.127	0.536	0.668	1	0.502	0.904	0.059	0.0817	-0.922	0.394	0.184	0.29
ENSG00000082497.11	SERTAD4	protein_coding	5467	43.15	1.27	2.14	1.1e-09	3.26e-08	0.386	1.74	0.0683	0.34	0.821	2.08	2.77e-05	9.73e-05	-0.206	2.41	0.418	1	-0.281	4.83	0.0128	0.0198	-0.605	4.32	0.00363	0.0111
ENSG00000054392.12	HHAT	protein_coding	6641	42.26	-0.0458	-0.652	0.916	0.969	-0.0729	-0.755	0.86	0.985	0.268	-0.636	0.475	0.566	0.564	-1.02	0.157	1	1.09	3.29	7.99e-13	3.65e-12	0.804	2.28	0.00426	0.0127
ENSG00000200972.1	RNU5A-8P	snRNA	114	39.47	-1.16	2.48	1.04e-08	2.42e-07	-3.44	2.16	4.63e-46	3.07e-43	-4.06	1.97	4.57e-52	1.15e-49	0.274	-0.698	0.467	1	-0.201	7.59	0.0387	0.0553	0.507	9.72	0.00086	0.00318
ENSG00000117625.13	RCOR3	protein_coding	9092	37.38	-0.059	4.45	0.715	0.826	-0.109	4.5	0.499	0.834	-0.39	4.09	0.0144	0.0276	-0.252	2.97	0.314	1	-1.13	5.19	5.18e-25	5.33e-24	-0.807	4.98	2.39e-05	0.000133
ENSG00000082512.14	TRAF5	protein_coding	9022	44.65	-0.0457	4.48	0.777	0.872	-0.113	4.55	0.479	0.823	-0.861	4.34	4.66e-08	2.76e-07	-0.199	3.35	0.417	1	-0.542	5.12	7.42e-07	1.96e-06	-0.731	4.74	0.000326	0.00135
ENSG00000153363.12	LINC00467	lincRNA	4448	39.05	-0.358	1.84	0.1	0.2	0.0182	2.06	0.927	1	0.0688	1.77	0.727	0.797	0.2	1.79	0.451	1	-0.524	3.99	2.89e-05	6.39e-05	-1.28	3.55	2.88e-07	2.38e-06
ENSG00000170385.9	SLC30A1	protein_coding	5474	38.51	0.276	5.32	0.0773	0.164	-0.0976	5.23	0.533	0.852	0.0109	4.95	0.943	0.974	-0.0474	3.84	0.846	1	-0.163	5.55	0.126	0.162	-0.889	4.88	5.02e-06	3.27e-05
ENSG00000117650.12	NEK2	protein_coding	3095	39.5	0.47	5.83	0.00229	0.00999	-0.0379	5.7	0.807	0.966	-0.143	5.39	0.343	0.433	0.0494	4.22	0.838	1	-0.144	5.72	0.171	0.214	-1.07	4.99	6.22e-08	5.73e-07
ENSG00000123684.12	LPGAT1	protein_coding	8799	38.3	-0.429	5.18	0.00639	0.0231	-0.0245	5.43	0.875	0.989	-0.0526	5.11	0.729	0.798	-0.0661	4.16	0.785	1	-0.0985	7.91	0.307	0.362	-0.414	7.18	0.00973	0.0259
ENSG00000143493.12	INTS7	protein_coding	5311	38.12	-0.601	5.09	0.000143	0.00101	0.0407	5.43	0.793	0.963	0.104	5.1	0.492	0.584	0.0635	4.95	0.791	1	-1.01	6.39	4.05e-23	3.76e-22	-1.15	5.99	9.14e-11	1.25e-09
ENSG00000143476.17	DTL	protein_coding	4916	38.44	-0.311	6.73	0.0404	0.1	0.218	7.08	0.15	0.502	0.712	6.86	1.07e-06	5e-06	-0.0939	6.88	0.692	1	-1.12	6.78	2.91e-29	3.74e-28	-0.789	6.46	2.87e-06	1.96e-05
ENSG00000066027.11	PPP2R5A	protein_coding	3825	39.28	0.342	6.08	0.0259	0.0704	0.0669	6.07	0.663	0.913	0.384	5.87	0.00955	0.0192	-0.209	5.42	0.38	1	-0.118	5.82	0.258	0.311	-0.898	5.09	2.12e-06	1.48e-05
ENSG00000065600.12	TMEM206	protein_coding	2914	44.57	0.262	4.21	0.109	0.213	0.194	4.28	0.229	0.608	-0.000268	4.26	0.999	1	-0.08	4.25	0.74	1	0.13	5.3	0.231	0.281	0.000946	4.64	0.996	1
ENSG00000117691.9	NENF	protein_coding	1297	47.72	-0.131	3.54	0.446	0.601	0.0133	3.72	0.937	1	-0.713	3.63	1.24e-05	4.72e-05	0.0715	3.74	0.768	1	0.252	5.83	0.0161	0.0246	-0.414	4.98	0.0274	0.0619
ENSG00000162772.16	ATF3	protein_coding	4040	43.16	1.29	3.89	3.84e-14	2.79e-12	0.228	3.37	0.184	0.552	1.05	3.83	6.27e-11	5.96e-10	0.256	3.61	0.294	1	-0.332	4.9	0.00305	0.00522	0.976	4.76	4.55e-08	4.29e-07
ENSG00000123685.8	BATF3	protein_coding	2713	49.13	-0.218	-0.663	0.616	0.75	0.284	-0.574	0.462	0.813	0.125	-0.0993	0.72	0.791	0.627	-0.319	0.066	1	-0.211	3.25	0.136	0.175	-0.342	2.9	0.205	0.315
ENSG00000117697.14	NSL1	protein_coding	4091	39.75	-0.171	6.08	0.264	0.411	-0.0322	6.26	0.834	0.977	-0.491	5.86	0.00111	0.00276	0.125	5.24	0.601	1	-0.00473	6.04	0.963	0.978	0.0985	5.43	0.575	0.689
ENSG00000203705.10	TATDN3	protein_coding	3788	40.66	0.486	3.96	0.00355	0.0143	0.315	3.96	0.0557	0.306	0.229	3.71	0.152	0.218	0.0684	3.15	0.782	1	-0.278	5.07	0.0116	0.0182	-0.813	4.51	8.02e-05	0.000392
ENSG00000198468.7	FLVCR1-AS1	lincRNA	3094	45.88	0.774	3.79	4.74e-06	5.42e-05	0.186	3.56	0.271	0.653	0.311	3.84	0.0529	0.0873	0.0109	3.27	0.964	1	-1.11	2.16	5.13e-10	1.84e-09	-3.06	2.11	8.11e-12	1.25e-10
ENSG00000162769.12	FLVCR1	protein_coding	6442	40.27	0.484	6.22	0.00158	0.00736	-0.0144	6.08	0.925	1	0.615	6.1	2.98e-05	0.000104	-0.209	5.77	0.38	1	-0.465	6.61	3.26e-06	8.04e-06	-0.621	6.08	0.000333	0.00137
ENSG00000143494.15	VASH2	protein_coding	9086	48.23	0.261	7.09	0.0838	0.175	-0.418	6.9	0.00641	0.0813	-1.21	6.81	1.81e-15	3.15e-14	-0.331	5.97	0.163	1	-0.601	4.17	8.45e-07	2.22e-06	-0.519	3.91	0.0216	0.0509
ENSG00000174606.12	ANGEL2	protein_coding	7279	38.68	-0.65	5.27	3.56e-05	0.000306	0.203	5.7	0.189	0.556	0.132	5.34	0.379	0.471	-0.00241	5.18	0.992	1	-0.122	6.57	0.222	0.271	-0.389	5.91	0.0238	0.0551
ENSG00000136643.11	RPS6KC1	protein_coding	6190	37.51	-0.188	5.48	0.227	0.369	0.09	5.69	0.56	0.866	0.195	5.34	0.194	0.268	-0.0544	4.71	0.821	1	-0.0676	5.42	0.529	0.586	-0.747	4.72	0.000136	0.000629
ENSG00000117707.15	PROX1	protein_coding	8928	41.17	0.921	0.886	0.000602	0.00331	-1.39	0.188	4.62e-06	0.000257	-0.296	0.355	0.267	0.351	0.236	-0.818	0.535	1	-0.305	4.13	0.0129	0.0201	0.0324	3.8	0.878	0.929
ENSG00000143499.13	SMYD2	protein_coding	4889	43.58	-0.542	2.18	0.00838	0.0287	0.194	2.59	0.297	0.678	-0.355	2.38	0.0508	0.0842	-0.0534	2.85	0.83	1	0.19	5.62	0.0728	0.099	-0.72	4.81	0.000247	0.00106
ENSG00000152104.11	PTPN14	protein_coding	18756	41.3	0.392	6.93	0.00978	0.0325	-0.0798	6.81	0.601	0.885	0.543	6.91	0.000199	0.000583	-0.132	6.89	0.577	1	-0.748	7.31	2.34e-14	1.21e-13	-0.974	6.86	6.23e-09	6.75e-08
ENSG00000117724.12	CENPF	protein_coding	11690	40.92	-0.12	9.23	0.421	0.576	-0.245	9.31	0.106	0.429	-1.89	8.77	3.43e-34	3.17e-32	-0.295	6.93	0.214	1	-0.973	8.66	4.35e-24	4.27e-23	-1.05	8.23	2.85e-11	4.14e-10
ENSG00000082482.13	KCNK2	protein_coding	3910	36.37	-4.34	-0.0206	6.81e-23	1.72e-20	-0.635	0.416	0.0248	0.189	0.477	0.386	0.0673	0.108	0.209	-0.164	0.538	1	1.99	1.72	5.26e-15	2.87e-14	2.83	0.386	1.17e-08	1.21e-07
ENSG00000136636.12	KCTD3	protein_coding	4929	36.04	-0.23	7.08	0.128	0.241	0.0527	7.29	0.728	0.939	0.122	6.88	0.406	0.499	0.0288	6.04	0.903	1	-0.462	7.23	2.48e-06	6.21e-06	-0.731	6.62	1.01e-05	6.19e-05
ENSG00000196482.16	ESRRG	protein_coding	10912	38.06	0.346	2.8	0.0624	0.14	0.2	2.8	0.27	0.652	0.116	2.45	0.519	0.609	0.0231	1.25	0.934	1	-0.96	3.5	1.14e-12	5.14e-12	-0.399	3.42	0.0948	0.17
ENSG00000092978.10	GPATCH2	protein_coding	8833	36.36	-0.278	4.8	0.0812	0.171	-0.0281	4.98	0.859	0.985	-0.128	4.57	0.409	0.501	0.0624	3.62	0.799	1	-0.0928	5.51	0.384	0.443	-0.705	4.83	0.000251	0.00107
ENSG00000162814.10	SPATA17	protein_coding	6515	35.7	-0.404	-0.437	0.314	0.466	0.471	-0.406	0.197	0.566	-0.867	-1.23	0.0469	0.0784	1.49	-1.74	0.00325	0.738	-0.892	2.34	2.01e-07	5.61e-07	-1.35	2.18	7.77e-05	0.000382
ENSG00000067533.5	RRP15	protein_coding	7883	37.64	-0.95	5.77	1.14e-09	3.37e-08	-0.0576	6.2	0.708	0.929	-0.795	5.7	1.96e-07	1.04e-06	-0.012	4.75	0.96	1	-1.08	6.65	8.14e-27	9.32e-26	-1.24	6.28	2.92e-12	4.67e-11
ENSG00000143353.11	LYPLAL1	protein_coding	2966	33.96	0.194	3.72	0.254	0.4	0.0452	3.68	0.788	0.961	0.0322	3.2	0.849	0.899	-0.109	2.15	0.676	1	-0.399	4.8	0.000454	0.000871	-0.63	4.3	0.00157	0.00537
ENSG00000277007.1	RP11-392O17.2	lincRNA	2614	40.63	0.996	0.261	0.00178	0.00812	-0.612	-0.327	0.0797	0.37	-3.46	-1.09	1.85e-15	3.2e-14	0.602	-2.89	0.451	1	-2.51	1.75	5.69e-34	9.15e-33	-3.76	2.1	1.29e-15	2.78e-14
ENSG00000196660.10	SLC30A10	protein_coding	5770	39.85	-0.647	0.371	0.0352	0.0902	-0.497	0.357	0.0867	0.385	-0.613	0.0575	0.0323	0.0566	-0.578	-1.64	0.233	1	0.254	3.48	0.0671	0.092	-0.047	2.85	0.853	0.911
ENSG00000136628.17	EPRS	protein_coding	5450	38.15	-0.101	8.4	0.502	0.653	0.0584	8.56	0.699	0.925	0.0438	8.17	0.764	0.829	0.183	7.11	0.439	1	-0.619	8.59	1.01e-10	3.86e-10	-1.25	7.97	3.13e-15	6.49e-14
ENSG00000162813.17	BPNT1	protein_coding	3113	40.42	0.0451	3.69	0.79	0.881	0.406	3.96	0.0136	0.133	0.599	3.79	0.000166	0.000495	0.185	3.97	0.444	1	-0.167	5.72	0.11	0.144	-1.01	5.02	2.16e-07	1.83e-06
ENSG00000067704.9	IARS2	protein_coding	4165	39.21	0.0701	7.31	0.642	0.769	0.16	7.47	0.289	0.67	0.138	7.11	0.346	0.436	-0.0491	6.41	0.836	1	-0.368	7.78	0.000139	0.000285	-0.78	7.1	1.59e-06	1.15e-05
ENSG00000118873.15	RAB3GAP2	protein_coding	10344	37.8	0.133	7.1	0.377	0.533	-0.0346	7.13	0.82	0.972	-0.077	6.77	0.601	0.686	0.0332	5.82	0.889	1	-0.147	6.76	0.14	0.179	-0.767	6.06	9.37e-06	5.79e-05
ENSG00000116141.15	MARK1	protein_coding	5417	37.1	-0.212	4.42	0.19	0.325	0.0716	4.62	0.654	0.909	0.8	4.47	1.9e-07	1.02e-06	-0.00234	4.05	0.992	1	-0.961	5.06	3.67e-18	2.47e-17	-0.824	4.77	2.86e-05	0.000156
ENSG00000162817.6	C1orf115	protein_coding	3413	48.31	0.537	2.86	0.00363	0.0146	-0.0775	2.62	0.676	0.916	0.516	3.36	0.00239	0.00552	-0.00345	3.41	0.989	1	0.649	5.39	2.71e-09	9.12e-09	-0.146	4.44	0.462	0.588
ENSG00000117791.15	MARC2	protein_coding	2597	44.02	0.217	2.62	0.252	0.398	0.111	2.66	0.548	0.86	-0.2	2.57	0.262	0.345	0.0156	2.29	0.951	1	-0.351	4.01	0.0049	0.00812	-0.607	3.58	0.0107	0.0281
ENSG00000186205.12	MARC1	protein_coding	9258	45.28	-0.148	4.41	0.361	0.516	0.191	4.67	0.229	0.606	-0.397	4.54	0.0104	0.0207	-0.0731	4.91	0.76	1	-0.309	6.11	0.00247	0.00429	-0.757	5.55	3.58e-05	0.000191
ENSG00000136630.12	HLX	protein_coding	5660	54.42	-0.959	-1.85	0.222	0.362	-0.379	-1.97	0.588	0.879	-1.55	-2.04	0.0277	0.0493	1.09	-1.68	0.0236	1	-1.09	3.6	4.13e-16	2.43e-15	-1.22	3.52	6.06e-06	3.88e-05
ENSG00000143507.17	DUSP10	protein_coding	2914	41.35	2.28	0.866	1.27e-15	1.18e-13	0.934	0.107	0.00281	0.0469	1.7	0.656	4.95e-10	4.08e-09	-0.135	0.92	0.636	1	0.19	2.23	0.299	0.354	0.544	1.83	0.0771	0.145
ENSG00000276997.4	RP11-378J18.9	lincRNA	1588	46.78	0.0282	0.0764	0.933	0.978	-1.3	-0.415	0.000386	0.0112	-1.81	-0.473	7.52e-08	4.31e-07	-0.573	-1.55	0.219	1	-1.12	2.65	1.66e-12	7.41e-12	0.0314	2.79	0.905	0.949
ENSG00000143498.17	TAF1A	protein_coding	2895	36.34	-0.077	3.72	0.65	0.775	0.0743	3.85	0.654	0.909	0.292	3.48	0.0739	0.117	0.0654	2.61	0.797	1	-0.702	3.99	1.84e-08	5.71e-08	-1.17	3.62	1.13e-06	8.45e-06
ENSG00000154305.16	MIA3	protein_coding	10171	39.16	0.108	6.27	0.48	0.633	0.0177	6.32	0.908	0.997	-0.0632	6.01	0.67	0.748	-0.0881	5.19	0.712	1	-0.277	6.81	0.00523	0.00864	-0.303	6.26	0.0695	0.133
ENSG00000272750.1	RP11-378J18.8	antisense	2646	34.13	-0.632	1.03	0.0156	0.0471	0.0216	1.28	0.925	1	-1.59	0.365	8.62e-08	4.88e-07	0.597	-1.34	0.18	1	0.486	0.453	0.141	0.18	1.93	0.00279	0.00256	0.00823
ENSG00000186063.12	AIDA	protein_coding	4232	38.46	-0.165	7.26	0.273	0.421	-0.163	7.37	0.284	0.666	-0.371	7	0.0121	0.0237	0.0845	5.84	0.722	1	-0.676	6.14	3.76e-11	1.5e-10	-0.772	5.67	1.43e-05	8.46e-05
ENSG00000162819.11	BROX	protein_coding	4980	36.81	0.246	5.83	0.111	0.215	0.0955	5.84	0.536	0.853	-0.0959	5.39	0.525	0.615	-0.0748	4.5	0.756	1	-1.12	6.26	6.88e-28	8.29e-27	-1.43	5.87	5.85e-15	1.19e-13
ENSG00000228106.5	RP11-452F19.3	lincRNA	1069	37.92	-0.0134	1.78	0.951	0.989	0.175	1.93	0.391	0.763	0.0539	1.44	0.796	0.857	0.653	1.7	0.0147	1	-0.0986	1.98	0.611	0.665	-0.533	1.53	0.15	0.246
ENSG00000154309.8	DISP1	protein_coding	5382	37.44	-0.101	2.96	0.58	0.721	-0.222	2.97	0.214	0.588	0.772	2.97	5.03e-06	2.07e-05	0.416	2.89	0.0968	1	0.166	3.27	0.25	0.303	-0.211	2.65	0.43	0.558
ENSG00000187554.11	TLR5	protein_coding	4608	46.61	1.36	0.299	1.96e-05	0.000183	-1.42	-0.621	0.000265	0.00824	-0.123	0.124	0.691	0.766	1.2	-1.21	0.00454	0.846	0.0586	1.02	0.816	0.852	1.79	0.836	0.000229	0.000987
ENSG00000143502.14	SUSD4	protein_coding	4710	44.23	0.552	1.35	0.0208	0.0591	-0.502	0.939	0.0429	0.261	0.688	1.76	0.00101	0.00253	0.116	1.53	0.663	1	-0.139	3.12	0.34	0.398	0.233	2.81	0.363	0.492
ENSG00000162909.17	CAPN2	protein_coding	8792	48.73	0.174	5.42	0.264	0.411	-0.486	5.22	0.00207	0.0381	-0.862	5.33	1.76e-08	1.11e-07	-0.194	4.98	0.416	1	-0.604	7.51	5.76e-10	2.05e-09	-0.723	7.03	1.16e-05	7.06e-05
ENSG00000143514.16	TP53BP2	protein_coding	5991	39.79	-0.0338	5.73	0.827	0.906	-0.113	5.79	0.467	0.817	0.355	5.71	0.0168	0.0317	-0.127	5.52	0.594	1	-1.23	6.3	3.11e-33	4.86e-32	-1.03	6.02	6.67e-09	7.18e-08
ENSG00000272645.2	GTF2IP20	transcribed_unprocessed_pseudogene	2052	44.31	-0.0714	0.43	0.813	0.897	-0.426	0.316	0.139	0.486	0.52	0.969	0.0326	0.0571	0.299	0.836	0.296	1	-1.28	3.76	9.39e-23	8.53e-22	-1.22	3.67	7.53e-07	5.82e-06
ENSG00000185495.10	RP11-504P24.3	transcribed_unprocessed_pseudogene	4349	36.59	-0.441	3.19	0.0139	0.0432	-0.284	3.3	0.101	0.417	-0.529	2.86	0.00276	0.00629	-0.208	1.06	0.468	1	-0.264	3.35	0.0603	0.0833	0.425	3.12	0.0597	0.117
ENSG00000278467.1	RP11-504P24.9	lincRNA	573	44.92	-0.3	1.42	0.203	0.34	-0.0831	1.59	0.7	0.925	-1.27	1.15	1.06e-08	6.98e-08	-0.44	0.0952	0.167	1	0.392	1.57	0.0775	0.105	-0.297	0.957	0.513	0.635
ENSG00000143756.11	FBXO28	protein_coding	6044	40.97	-0.139	6	0.364	0.519	-0.0763	6.15	0.62	0.893	-0.464	5.84	0.00203	0.00478	-0.177	5.59	0.457	1	-0.0588	6.89	0.552	0.608	-0.186	6.23	0.263	0.382
ENSG00000143753.12	DEGS1	protein_coding	2515	46.06	-0.312	4.41	0.0542	0.126	-0.365	4.52	0.0238	0.184	-0.338	4.68	0.0282	0.0501	0.0316	5.1	0.895	1	-0.744	6.73	8.83e-14	4.36e-13	-0.208	6.38	0.213	0.324
ENSG00000143748.17	NVL	protein_coding	4813	41.59	-0.477	5.14	0.00246	0.0105	0.0248	5.46	0.873	0.988	-0.413	5.16	0.00657	0.0137	0.0198	4.9	0.934	1	-1.09	6.32	7.4e-27	8.5e-26	-1.25	5.96	4.82e-12	7.54e-11
ENSG00000143771.11	CNIH4	protein_coding	5098	43.22	0.245	6.58	0.108	0.211	0.0239	6.61	0.876	0.989	-0.45	6.38	0.00254	0.00583	0.0969	6.38	0.683	1	-0.0275	6.96	0.781	0.821	-0.273	6.27	0.103	0.182
ENSG00000162923.14	WDR26	protein_coding	10481	38.39	-0.0033	6.74	0.983	1	-0.397	6.69	0.0099	0.108	-0.186	6.47	0.21	0.286	-0.00663	5.43	0.978	1	-1.16	7.77	2.23e-32	3.35e-31	-0.828	7.43	2.58e-07	2.15e-06
ENSG00000143786.7	CNIH3	protein_coding	6386	44.14	0.266	1.45	0.253	0.399	0.439	1.65	0.0415	0.257	0.152	1.67	0.461	0.552	-0.069	2.18	0.788	1	0.0789	3.17	0.587	0.642	-0.151	2.66	0.591	0.704
ENSG00000185842.14	DNAH14	protein_coding	19693	37.4	0.209	5.2	0.183	0.316	0.00563	5.19	0.971	1	-0.363	4.75	0.019	0.0353	0.109	3.9	0.654	1	-0.288	6.31	0.0044	0.00735	-0.233	5.81	0.178	0.282
ENSG00000143815.14	LBR	protein_coding	5257	41.69	-0.436	6.63	0.00415	0.0163	-0.0876	6.9	0.566	0.869	-0.456	6.63	0.00216	0.00505	-0.0641	6.32	0.787	1	-0.675	8.23	2.27e-12	1e-11	-0.845	7.7	1.23e-07	1.08e-06
ENSG00000154380.16	ENAH	protein_coding	14818	38.55	-0.142	8.4	0.344	0.499	-0.16	8.52	0.29	0.671	0.193	8.31	0.184	0.257	-0.121	7.68	0.608	1	-0.995	8.9	3.34e-25	3.48e-24	-0.884	8.49	1.52e-08	1.55e-07
ENSG00000143742.12	SRP9	protein_coding	1728	40.6	-0.329	8.84	0.0279	0.0746	-0.0196	9.04	0.897	0.994	-0.195	8.66	0.182	0.254	0.0249	7.72	0.916	1	-0.476	8.61	6.37e-07	1.7e-06	-2.48	7.85	1.53e-51	1.24e-49
ENSG00000143819.12	EPHX1	protein_coding	2508	50.76	0.0464	3.21	0.794	0.884	-0.262	3.16	0.136	0.479	0.534	4.09	0.000962	0.00242	0.0949	5.21	0.691	1	-0.596	4.27	7.52e-07	1.99e-06	-0.462	4	0.0394	0.0833
ENSG00000196187.11	TMEM63A	protein_coding	10339	51.62	0.158	3.78	0.347	0.501	0.151	3.87	0.362	0.739	0.391	4.55	0.0127	0.0248	0.0331	5.98	0.889	1	-0.666	5.87	1.55e-10	5.83e-10	-0.244	5.57	0.175	0.279
ENSG00000243709.1	LEFTY1	protein_coding	1891	50.49	-1.43	-0.0317	0.000101	0.000746	-0.382	0.288	0.19	0.556	-0.421	0.737	0.106	0.16	-0.0828	3.73	0.733	1	0.806	-1.9	0.366	0.424	-2.11	-1.39	0.434	0.562
ENSG00000143811.16	PYCR2	protein_coding	3602	54.97	-0.49	3.72	0.004	0.0158	0.11	4.12	0.502	0.836	-0.353	4.39	0.0251	0.0452	-0.0149	5.35	0.95	1	-0.446	6.13	1.31e-05	3.02e-05	-0.652	5.65	0.000395	0.00159
ENSG00000143768.11	LEFTY2	protein_coding	2392	56.28	-0.367	0.641	0.195	0.331	0.0601	0.942	0.81	0.967	-0.206	1.44	0.372	0.464	-0.135	3.49	0.582	1	0	-2.55	1	1	0	-1.64	1	1
ENSG00000143751.9	SDE2	protein_coding	3975	40.61	0.0662	4.81	0.677	0.798	0.0973	4.92	0.537	0.854	0.469	4.86	0.00197	0.00465	-0.1	4.86	0.675	1	-0.544	7.25	2.75e-08	8.39e-08	-1.02	6.66	1.09e-09	1.3e-08
ENSG00000163041.9	H3F3A	protein_coding	3146	44.56	0.122	8.34	0.417	0.571	-0.2	8.29	0.186	0.553	0.243	8.41	0.0949	0.145	0.0997	8.48	0.673	1	-2.4	8.9	2.7e-127	4.17e-125	-3.11	8.68	3.65e-77	5.23e-75
ENSG00000182827.8	ACBD3	protein_coding	3578	41.45	0.507	5.62	0.00107	0.00531	-0.266	5.37	0.0895	0.391	0.0372	5.34	0.804	0.863	0.06	4.62	0.803	1	-0.0803	6.87	0.418	0.477	-0.122	6.21	0.465	0.591
ENSG00000183814.15	LIN9	protein_coding	4442	39.7	-0.181	4.82	0.254	0.4	0.105	5.04	0.504	0.837	-0.867	4.5	4.11e-08	2.47e-07	0.0729	3.39	0.767	1	-0.269	5.94	0.00915	0.0146	-0.317	5.39	0.0758	0.143
ENSG00000143799.12	PARP1	protein_coding	7169	46.8	0.0509	8.24	0.734	0.841	-0.253	8.23	0.0954	0.406	0.605	8.77	2.95e-05	0.000103	0.0507	9.13	0.83	1	-1.23	9.57	1.03e-37	1.94e-36	-2.64	9.06	5.26e-58	4.83e-56
ENSG00000203685.9	STUM	protein_coding	7791	49.66	-2.29	-0.58	1.99e-07	3.32e-06	-0.982	-0.345	0.00568	0.0748	-0.561	0.247	0.0674	0.108	-0.303	0.0576	0.344	1	-2.04	4.3	2.3e-59	9.23e-58	-0.16	4.52	0.423	0.551
ENSG00000143772.9	ITPKB	protein_coding	7036	49.82	1.26	3.52	9.86e-13	5.38e-11	-0.254	2.73	0.167	0.527	0.517	3.65	0.00201	0.00474	0.109	3.68	0.653	1	-0.623	5.03	1.74e-08	5.42e-08	-1.18	4.65	4.2e-08	3.99e-07
ENSG00000143801.16	PSEN2	protein_coding	3752	52.42	-0.781	2.4	8.19e-05	0.000624	0.0627	2.87	0.728	0.939	-0.317	3.18	0.0644	0.104	0.0298	4.22	0.901	1	0.218	5.69	0.0386	0.0552	-0.173	4.99	0.362	0.49
ENSG00000163050.16	COQ8A	protein_coding	7797	49.11	1.24	4.69	2.76e-14	2.07e-12	0.17	4.12	0.298	0.679	0.263	4.59	0.0902	0.139	0.0724	4.9	0.762	1	0.0694	6.82	0.484	0.541	-0.643	6.08	0.000249	0.00106
ENSG00000143776.18	CDC42BPA	protein_coding	14055	36.66	-0.0461	6.34	0.763	0.862	0.0538	6.45	0.725	0.938	-0.0616	6.04	0.679	0.756	-0.21	5.48	0.378	1	-0.452	7.8	2.96e-06	7.35e-06	-0.764	7.18	2.4e-06	1.67e-05
ENSG00000202264.1	RNA5SP77	rRNA	120	55	0	-2.66	1	1	0	-3.12	1	1	0	-3.44	1	1	0	-3.95	1	1	-0.505	1.97	0.00798	0.0128	4.35	3.95	8.4e-96	1.91e-93
ENSG00000181450.17	ZNF678	protein_coding	8915	40.32	0.305	6.89	0.0443	0.108	-0.239	6.77	0.118	0.449	-1.28	6.31	7.41e-17	1.52e-15	-0.22	4.75	0.358	1	0.0768	6.61	0.443	0.502	-0.185	5.91	0.276	0.397
ENSG00000143740.14	SNAP47	protein_coding	6580	53.99	-0.0471	4.93	0.765	0.863	0.131	5.14	0.405	0.775	-0.536	5.28	0.000445	0.00121	-0.0318	5.71	0.894	1	0.685	6.83	7.44e-12	3.14e-11	0.188	5.91	0.272	0.393
ENSG00000081692.12	JMJD4	protein_coding	4315	61.26	-0.707	3.24	6.87e-05	0.000537	0.0683	3.77	0.683	0.918	-1.15	3.62	2.88e-12	3.23e-11	0.017	4.39	0.944	1	0.444	6.81	8.69e-06	2.04e-05	-0.269	5.93	0.126	0.214
ENSG00000143816.7	WNT9A	protein_coding	3971	57.24	-1.76	-0.55	3.94e-05	0.000336	-0.043	-0.119	0.897	0.995	-0.442	0.353	0.15	0.215	-0.146	1.01	0.602	1	1.04	1.92	3.52e-07	9.63e-07	-0.534	0.944	0.35	0.478
ENSG00000276255.2	RP5-881P19.7	lincRNA	2642	55.98	0.157	-0.201	0.668	0.791	-0.0308	-0.243	0.929	1	-0.659	0.0288	0.0426	0.0722	-0.273	-0.787	0.469	1	-0.513	3.07	0.00044	0.000844	-0.44	2.89	0.112	0.195
ENSG00000143761.13	ARF1	protein_coding	3281	52.33	0.208	6.47	0.173	0.302	-0.154	6.41	0.316	0.696	0.976	7.45	2.44e-11	2.45e-10	-0.0325	8.19	0.891	1	-0.747	9.15	4.95e-15	2.7e-14	-2.13	8.59	2.63e-40	1.63e-38
ENSG00000143793.12	C1orf35	protein_coding	4308	60.86	-0.485	2.2	0.0167	0.0496	0.149	2.68	0.421	0.783	-0.184	3.08	0.294	0.38	0.00125	3.87	0.996	1	-0.658	5.59	5.16e-10	1.84e-09	-0.592	5.26	0.002	0.00665
ENSG00000162910.18	MRPL55	protein_coding	1886	56.68	-0.845	3.45	1.39e-06	1.83e-05	0.17	4.06	0.3	0.681	-0.962	3.96	2.58e-09	1.87e-08	0.0604	4.74	0.801	1	0.387	6.22	0.000158	0.000321	-0.336	5.34	0.0682	0.131
ENSG00000143774.16	GUK1	protein_coding	4725	61.76	0.188	5.23	0.23	0.372	0.236	5.47	0.129	0.467	-0.721	5.43	2.32e-06	1.01e-05	0.0465	5.83	0.845	1	0.582	7.36	3.12e-09	1.04e-08	-0.109	6.39	0.516	0.638
ENSG00000181873.12	IBA57	protein_coding	10219	54.59	0.0477	3.19	0.788	0.88	0.109	3.35	0.529	0.85	-1.28	3.17	6.81e-14	9.71e-13	-0.188	3.49	0.443	1	-0.28	6.37	0.00562	0.00924	-0.682	5.85	0.000147	0.000671
ENSG00000154358.19	OBSCN	protein_coding	32289	53.87	0.182	4.17	0.268	0.416	-0.147	4.1	0.368	0.745	0.29	4.95	0.0606	0.0983	0.14	5	0.558	1	-0.362	5.34	0.000772	0.00143	-0.221	4.98	0.266	0.387
ENSG00000154370.13	TRIM11	protein_coding	8493	56.97	-0.131	3.63	0.441	0.596	0.0887	3.88	0.593	0.88	-0.34	4.2	0.0328	0.0573	-0.0983	5	0.681	1	-0.137	6.73	0.169	0.212	-0.741	6.11	2.49e-05	0.000138
ENSG00000181218.5	HIST3H2A	protein_coding	895	57.65	-0.625	4	0.000179	0.00122	0.45	4.7	0.00473	0.0662	-0.77	4.48	9.31e-07	4.39e-06	0.314	5.45	0.188	1	0.387	8.6	5.43e-05	0.000117	-2.4	7.35	4.72e-47	3.42e-45
ENSG00000196890.4	HIST3H2BB	protein_coding	2364	52.96	-0.964	3.24	7.26e-08	1.36e-06	-0.0725	3.73	0.665	0.913	-1.21	3.6	2.45e-13	3.22e-12	0.206	4.68	0.39	1	-0.271	7.48	0.00536	0.00885	-0.243	6.96	0.131	0.221
ENSG00000181201.3	HIST3H2BA	unitary_pseudogene	524	61.07	-0.114	0.0942	0.731	0.838	-0.495	0.0377	0.114	0.443	-1.18	0.147	7.6e-05	0.000243	0.472	0.461	0.119	1	0.481	0.888	0.0729	0.0991	1.07	0.641	0.0177	0.0431
ENSG00000168159.10	RNF187	protein_coding	3285	56.59	-0.198	4.79	0.213	0.352	-0.0266	5.03	0.866	0.986	-0.203	5.43	0.181	0.253	0.0262	6.16	0.912	1	-0.6	7.62	6.58e-10	2.33e-09	-1	7.11	2.15e-09	2.48e-08
ENSG00000202056.1	RNA5SP19	rRNA	109	57.8	0	-2.66	1	1	0	-3.12	1	1	1.28e-15	-3.44	1	1	0	-3.95	1	1	-4.29	-1.44	1.07e-07	3.06e-07	5.4	2.03	1.21e-65	1.35e-63
ENSG00000116574.5	RHOU	protein_coding	4372	46.54	0.82	4.33	5.37e-07	7.89e-06	-0.254	3.87	0.126	0.464	-0.869	3.81	7.56e-08	4.32e-07	-0.293	2.99	0.236	1	0.848	4.92	1.66e-13	8e-13	0.662	4.04	0.000887	0.00327
ENSG00000168118.11	RAB4A	protein_coding	3310	41.32	0.341	5.12	0.0297	0.0785	-0.00971	5.07	0.951	1	0.077	4.93	0.612	0.695	0.119	4.5	0.621	1	-0.416	6.03	5.09e-05	0.00011	-0.284	5.54	0.108	0.19
ENSG00000154429.10	CCSAP	protein_coding	6263	43.58	0.379	5.69	0.0141	0.0436	0.246	5.74	0.11	0.436	-0.738	5.33	1.32e-06	6.06e-06	-0.162	4.54	0.501	1	0.371	6.76	0.0002	0.000403	0.417	6.01	0.0128	0.0327
ENSG00000143632.14	ACTA1	protein_coding	1495	62.54	0.21	0.898	0.427	0.582	0.262	1.12	0.282	0.664	0.785	2.16	0.000308	0.000862	-0.387	4.45	0.108	1	-0.208	-0.886	0.674	0.723	0.666	-0.545	0.548	0.666
ENSG00000069248.11	NUP133	protein_coding	6080	40.25	-0.263	7.01	0.0821	0.172	0.0829	7.29	0.585	0.877	0.0903	7.03	0.538	0.627	0.0207	6.64	0.93	1	-0.23	7.76	0.0172	0.0262	-1.13	7	1.14e-11	1.73e-10
ENSG00000135776.4	ABCB10	protein_coding	4256	43.62	-0.583	3.83	0.00058	0.00321	0.098	4.22	0.546	0.858	-0.992	3.8	1.04e-09	8.07e-09	-0.124	3.28	0.613	1	0.255	6.57	0.0111	0.0174	-0.461	5.7	0.00846	0.023
ENSG00000135801.9	TAF5L	protein_coding	6412	41.9	-0.179	4.24	0.274	0.423	0.262	4.54	0.101	0.417	0.602	4.58	8.51e-05	0.00027	-0.135	5.14	0.572	1	-0.332	6.58	0.0009	0.00166	-0.593	6	0.000588	0.00226
ENSG00000135763.9	URB2	protein_coding	6001	43.59	-0.763	4.89	1.85e-06	2.36e-05	-0.0165	5.3	0.916	1	0.492	5.55	0.00098	0.00246	0.00383	6.64	0.987	1	0.0753	7.2	0.443	0.501	-0.367	6.43	0.0294	0.0656
ENSG00000143641.9	GALNT2	protein_coding	7743	45.94	0.756	5.32	1.47e-06	1.92e-05	0.33	5.17	0.0347	0.234	1.6	6.21	1.23e-26	6.24e-25	-0.00446	6.91	0.985	1	-0.228	7.19	0.0199	0.03	-0.529	6.57	0.00162	0.00554
ENSG00000177614.9	PGBD5	protein_coding	10662	48.34	0.638	4.24	0.000102	0.000753	0.102	4.03	0.535	0.853	-0.00266	4.35	0.986	1	0.268	4.96	0.262	1	-0.448	4.08	0.000263	0.000522	-0.384	3.78	0.0956	0.172
ENSG00000135775.13	COG2	protein_coding	10938	39.42	-0.323	5.29	0.0389	0.0975	0.271	5.65	0.0799	0.37	0.714	5.52	1.61e-06	7.29e-06	0.065	5.69	0.785	1	-0.359	6.36	0.000375	0.000728	-0.985	5.76	4.23e-08	4.01e-07
ENSG00000119280.16	C1orf198	protein_coding	5161	47.8	-0.861	5.06	6.01e-08	1.14e-06	0.0715	5.56	0.645	0.905	-0.398	5.6	0.00829	0.0169	-0.000116	6.09	1	1	-0.0549	5.73	0.6	0.655	-0.494	5.11	0.00948	0.0254
ENSG00000143643.12	TTC13	protein_coding	4212	39.73	-0.675	2.31	0.00086	0.00443	-0.37	2.5	0.05	0.285	-0.235	2.29	0.202	0.277	-0.0561	2.22	0.827	1	-0.443	5.9	1.89e-05	4.27e-05	-0.7	5.36	0.000119	0.000556
ENSG00000173409.13	ARV1	protein_coding	1987	41.75	-0.535	2.14	0.00991	0.0329	0.165	2.53	0.379	0.754	-0.411	2.13	0.0285	0.0506	0.186	2.11	0.471	1	-0.706	5.14	1.15e-10	4.38e-10	-0.393	4.8	0.0391	0.0829
ENSG00000182118.5	FAM89A	protein_coding	2394	47.02	-0.812	-0.829	0.0855	0.178	0.0804	-0.603	0.836	0.978	-0.83	-0.654	0.0286	0.0507	0.138	-0.368	0.687	1	0.545	4.95	1.58e-06	4.03e-06	0.0731	4.1	0.722	0.812
ENSG00000143633.12	C1orf131	protein_coding	5413	43.5	-0.462	2.76	0.0141	0.0436	0.246	3.18	0.158	0.514	-0.847	2.73	1.41e-06	6.44e-06	-0.192	2.71	0.444	1	-0.6	5.14	4.36e-08	1.3e-07	-0.584	4.76	0.00285	0.00905
ENSG00000116906.11	GNPAT	protein_coding	3173	41.78	-0.286	5.87	0.0635	0.141	0.0193	6.14	0.9	0.995	-0.195	5.9	0.191	0.264	0.0105	5.62	0.965	1	0.052	6.59	0.604	0.658	-0.508	5.8	0.0036	0.0111
ENSG00000116903.7	EXOC8	protein_coding	5100	43.25	0.0188	3.91	0.91	0.965	0.0816	4.04	0.619	0.893	-0.509	3.79	0.00153	0.0037	-0.0965	3.28	0.694	1	-0.106	7.02	0.28	0.334	-0.44	6.33	0.00893	0.0241
ENSG00000010072.15	SPRTN	protein_coding	5906	41.57	-0.495	3.42	0.00467	0.018	0.047	3.74	0.778	0.957	-0.379	3.44	0.0208	0.0383	-0.109	3.21	0.658	1	0.2	6.17	0.0506	0.0709	-0.307	5.39	0.0867	0.159
ENSG00000135766.8	EGLN1	protein_coding	7265	39.65	-0.0741	6.15	0.628	0.759	0.0135	6.3	0.93	1	-0.478	5.88	0.00147	0.00355	-0.0249	4.13	0.918	1	-0.541	7.71	2.42e-08	7.42e-08	-0.762	7.15	2.92e-06	1.99e-05
ENSG00000233461.5	RP11-295G20.2	antisense	1021	41.53	-0.526	0.582	0.0719	0.156	0.311	1	0.204	0.575	-0.627	0.396	0.0161	0.0306	0.353	0.571	0.235	1	-2.34	3.12	7.28e-54	2.49e-52	-2.54	3.28	6.33e-16	1.41e-14
ENSG00000116918.13	TSNAX	protein_coding	6241	37.66	-0.401	4.98	0.0112	0.0364	-0.0398	5.21	0.799	0.965	-0.426	4.77	0.00598	0.0126	0.242	3.63	0.322	1	-1.25	6.35	1.64e-34	2.7e-33	-1.29	6.04	9.96e-13	1.68e-11
ENSG00000162946.20	DISC1	protein_coding	12906	42.18	-0.602	1.29	0.0143	0.0439	0.248	1.4	0.27	0.653	-0.3	1.3	0.166	0.235	0.0985	1.55	0.713	1	-0.309	4.04	0.0129	0.02	-0.0209	3.7	0.925	0.962
ENSG00000235152.1	RP5-865N13.2	lincRNA	818	44.34	-0.285	2.17	0.164	0.291	0.0423	2.42	0.824	0.974	-0.465	2.22	0.0123	0.0241	-0.29	1.48	0.282	1	-0.071	-2.31	0.958	0.974	-1.05	-1.55	0.714	0.804
ENSG00000116991.10	SIPA1L2	protein_coding	7641	41.11	0.594	4.11	0.000328	0.002	-0.277	3.79	0.0981	0.411	0.923	4.19	3.53e-09	2.5e-08	-0.0062	4.22	0.979	1	0.178	5.87	0.0864	0.116	-0.0888	5.17	0.619	0.728
ENSG00000212916.4	MAP10	protein_coding	3516	44.99	-1.02	2.35	4.95e-07	7.39e-06	0.0769	2.86	0.669	0.915	-1.36	2.38	1.5e-13	2.03e-12	-0.0228	1.95	0.93	1	0	-2.55	1	1	1.28e-15	-1.64	1	1
ENSG00000135778.11	NTPCR	protein_coding	15854	42.72	0.819	5.44	1.64e-07	2.8e-06	0.0108	5.1	0.945	1	0.781	5.44	1.76e-07	9.44e-07	0.127	5.68	0.593	1	-0.26	6.28	0.0102	0.0161	-0.596	5.71	0.000891	0.00328
ENSG00000135749.18	PCNX2	protein_coding	13815	40.87	0.524	6.9	0.000557	0.00311	-0.0721	6.71	0.637	0.901	0.778	6.88	1.01e-07	5.66e-07	-0.0198	6.54	0.933	1	-0.65	5.94	3.21e-10	1.17e-09	-0.414	5.59	0.0198	0.0473
ENSG00000143674.10	RP5-862P8.2	protein_coding	7916	39.87	0.315	5.91	0.0409	0.101	-0.00708	5.84	0.963	1	0.495	5.78	0.000831	0.00212	-0.148	5.49	0.534	1	-0.289	7.49	0.00299	0.00513	-0.693	6.83	2.44e-05	0.000136
ENSG00000135750.14	KCNK1	protein_coding	3627	42.16	0.729	3.95	1.29e-05	0.000128	0.111	3.73	0.505	0.837	0.00785	3.59	0.961	0.989	0.19	3.01	0.444	1	-0.456	4.23	0.000167	0.000338	-0.398	3.87	0.0674	0.129
ENSG00000183780.12	SLC35F3	protein_coding	3195	42.36	0.0471	1.04	0.854	0.925	-0.00443	1.09	0.985	1	-0.119	0.989	0.605	0.689	0.124	1.14	0.656	1	0.373	1.41	0.109	0.143	1.02	0.975	0.0167	0.0409
ENSG00000168275.14	COA6	protein_coding	1257	44.99	0.0982	3.96	0.555	0.699	0.154	4.11	0.346	0.725	-1.02	3.69	3.72e-10	3.13e-09	-0.0332	3.7	0.892	1	-0.691	4.88	7.49e-10	2.64e-09	-1.14	4.46	1.63e-07	1.4e-06
ENSG00000059588.9	TARBP1	protein_coding	7743	40.27	-0.112	5.5	0.471	0.624	-0.213	5.56	0.171	0.531	-0.365	5.3	0.0161	0.0305	-0.0403	4.45	0.867	1	-0.0509	8.11	0.596	0.651	-0.649	7.31	5.26e-05	0.00027
ENSG00000168264.10	IRF2BP2	protein_coding	4724	48.01	0.218	5.09	0.166	0.294	-0.307	4.95	0.053	0.297	-0.507	5.12	0.000895	0.00227	-0.258	5.17	0.28	1	-0.547	7.78	1.64e-08	5.11e-08	-0.735	7.25	6.34e-06	4.05e-05
ENSG00000173726.10	TOMM20	protein_coding	3542	41.67	0.15	7.64	0.319	0.472	-0.452	7.51	0.00314	0.0504	0.552	7.69	0.000146	0.000439	-0.108	7.16	0.649	1	-0.758	9.46	1.74e-15	9.86e-15	-2.6	8.77	1.34e-57	1.21e-55
ENSG00000207181.1	SNORA14B	snoRNA	135	46.67	-0.0052	0.172	0.987	1	-0.334	0.0702	0.281	0.663	-0.335	0.255	0.235	0.314	0.217	0.483	0.468	1	0.296	4.6	0.0124	0.0192	1.12	4.54	2.19e-10	2.87e-09
ENSG00000188739.14	RBM34	protein_coding	3113	44.48	-0.803	0.272	0.0122	0.0388	-0.258	0.397	0.361	0.738	-1.35	0.0947	2.17e-06	9.56e-06	0.191	-0.487	0.586	1	-1.71	1.62	1.53e-16	9.32e-16	-1.24	1.9	0.00158	0.00542
ENSG00000054267.20	ARID4B	protein_coding	11073	39.95	-0.101	5.86	0.511	0.66	-0.113	5.95	0.466	0.815	-1.2	5.46	8.69e-15	1.39e-13	-0.0214	4.05	0.93	1	-1.08	6.33	3.26e-26	3.61e-25	-1.06	6.01	2.51e-09	2.87e-08
ENSG00000152904.11	GGPS1	protein_coding	3809	43.08	0.00254	5.14	0.987	1	-0.14	5.21	0.373	0.748	-0.301	5.1	0.0474	0.0791	-0.0317	4.58	0.895	1	-0.491	6.21	1.41e-06	3.62e-06	0.0364	5.81	0.832	0.895
ENSG00000116957.12	TBCE	protein_coding	2568	44.4	-0.336	5.07	0.0332	0.0859	-0.0465	5.32	0.766	0.955	-0.797	5.06	2.14e-07	1.13e-06	0.254	4.66	0.29	1	-1.13	5.29	3.19e-25	3.33e-24	-0.658	5.07	0.000547	0.00212
ENSG00000162885.12	B3GALNT2	protein_coding	5702	40.36	-0.156	4.36	0.336	0.491	0.296	4.66	0.0623	0.324	0.514	4.52	0.000809	0.00207	-0.0846	4.46	0.725	1	0.142	6.48	0.161	0.202	-0.477	5.67	0.00677	0.019
ENSG00000168243.10	GNG4	protein_coding	5401	48.07	-0.12	5.48	0.439	0.593	0.341	5.82	0.0269	0.198	-0.198	5.83	0.186	0.259	0.0422	6.23	0.859	1	-1.01	5.84	4.46e-22	3.88e-21	-0.671	5.59	0.000255	0.00109
ENSG00000143669.13	LYST	protein_coding	19614	37.77	0.724	0.976	0.00653	0.0234	-0.196	0.406	0.491	0.831	-1.37	-0.353	4.01e-05	0.000136	0.388	-1.22	0.365	1	0.018	5.91	0.862	0.891	-0.0809	5.32	0.646	0.75
ENSG00000206803.1	RNU6-968P	snRNA	107	42.06	0	-2.66	1	1	0	-3.12	1	1	0	-3.44	1	1	0	-3.95	1	1	-0.0272	-1.16	0.964	0.979	7.71	3.42	9.16e-140	4.41e-137
ENSG00000116962.14	NID1	protein_coding	5864	44.98	0.729	4.68	5.96e-06	6.62e-05	-0.601	4.15	0.000278	0.00857	1.82	5.67	1.06e-32	8.91e-31	-0.388	6.03	0.103	1	-0.343	7.58	0.000403	0.000779	-0.413	7	0.0113	0.0294
ENSG00000077585.13	GPR137B	protein_coding	2309	43.63	0.485	2.55	0.0115	0.0371	0.0336	2.42	0.859	0.985	0.352	2.63	0.0479	0.0799	-0.0109	2.32	0.966	1	-0.0908	4.13	0.462	0.52	-0.45	3.58	0.0506	0.102
ENSG00000086619.13	ERO1B	protein_coding	5361	37.47	0.281	3.2	0.113	0.219	-0.0663	3.11	0.706	0.928	-0.125	2.73	0.478	0.569	-0.201	1.44	0.464	1	0.0708	5.35	0.514	0.57	0.171	4.75	0.353	0.482
ENSG00000222650.1	RNU2-70P	snRNA	179	46.37	0	-2.66	1	1	0	-3.12	1	1	-1.28e-15	-3.44	1	1	0	-3.95	1	1	1.25	2.39	1.32e-10	5.02e-10	3.39	2.6	2.47e-43	1.66e-41
ENSG00000186197.12	EDARADD	protein_coding	3726	44.65	-1.15	1.01	2.16e-05	0.0002	0.381	1.67	0.0754	0.358	0.0598	1.66	0.771	0.835	0.167	2.28	0.514	1	0.207	3.13	0.16	0.202	0.0166	2.59	0.953	0.983
ENSG00000116977.18	LGALS8	protein_coding	9710	43.48	0.281	4.36	0.0838	0.175	0.00817	4.33	0.96	1	-0.669	4.08	2.55e-05	9.01e-05	0.2	3.31	0.415	1	-0.438	-0.519	0.294	0.349	0.419	-0.214	0.601	0.712
ENSG00000119285.10	HEATR1	protein_coding	9049	38.51	-0.198	8.02	0.187	0.322	0.13	8.29	0.389	0.762	0.403	8.01	0.00551	0.0117	0.0473	7.64	0.841	1	-0.322	8.48	0.000753	0.0014	-0.593	7.82	0.000164	0.000739
ENSG00000077522.12	ACTN2	protein_coding	5530	43.06	-0.403	1.2	0.107	0.21	0.403	1.64	0.0619	0.323	-0.915	1.08	4.71e-05	0.000157	-0.131	0.682	0.653	1	-0.525	3.11	0.000328	0.000642	0.049	2.94	0.846	0.906
ENSG00000116984.12	MTR	protein_coding	11374	40.73	-0.0757	6.34	0.62	0.752	-0.2	6.39	0.193	0.561	-0.186	6.22	0.21	0.286	-0.138	5.49	0.562	1	-0.659	8.31	6.78e-12	2.87e-11	-0.98	7.77	8.69e-10	1.06e-08
ENSG00000198626.15	RYR2	protein_coding	17777	38.53	0.07	3.8	0.678	0.799	0.373	4.04	0.0228	0.18	0.243	3.65	0.131	0.191	-0.00534	3.89	0.982	1	-1.01	5.81	5.91e-22	5.11e-21	-1.42	5.46	2.21e-13	3.97e-12
ENSG00000215808.2	LINC01139	lincRNA	1537	40.69	0.201	3.36	0.247	0.392	0.305	3.51	0.072	0.35	0.64	3.42	8.59e-05	0.000272	0.502	3.19	0.0422	1	3.98	-2.03	0.00124	0.00224	4.55	-1.47	0.00195	0.00649
ENSG00000133019.11	CHRM3	protein_coding	12170	38.67	1.25	5.17	4.85e-15	4.02e-13	-0.0345	4.54	0.83	0.976	0.978	4.64	1.45e-10	1.3e-09	0.0425	3.92	0.861	1	0.233	4.63	0.0452	0.0639	0.682	4.16	0.000386	0.00156
ENSG00000155816.19	FMN2	protein_coding	9691	39.28	0.0943	0.759	0.735	0.841	0.497	0.702	0.0602	0.319	-0.211	0.243	0.444	0.536	0.148	-0.212	0.667	1	-1.55	5.05	1.08e-43	2.59e-42	-1.44	4.91	2.3e-12	3.72e-11
ENSG00000252317.1	Y_RNA	misc_RNA	93	37.63	-2.21	-2.5	0.123	0.233	-1.02	-2.84	0.433	0.792	0.00885	-3.08	0.995	1	0	-3.95	1	1	-0.871	0.518	0.00308	0.00526	3.23	2.17	1.89e-33	9.82e-32
ENSG00000182901.15	RGS7	protein_coding	2578	39.15	-0.21	2.02	0.316	0.469	-0.153	2.11	0.441	0.797	-0.0467	1.83	0.811	0.869	0.00608	0.873	0.983	1	-0.779	2.07	2.33e-05	5.21e-05	-0.433	1.98	0.182	0.287
ENSG00000091483.6	FH	protein_coding	2142	36.87	-0.0738	6.1	0.63	0.76	0.234	6.33	0.125	0.462	1.17	6.18	1.76e-15	3.06e-14	0.0218	6.2	0.927	1	0.756	6.44	2.08e-13	9.98e-13	-0.414	5.16	0.024	0.0555
ENSG00000054277.12	OPN3	protein_coding	3442	39.62	-0.294	4.79	0.0651	0.144	-0.0429	4.99	0.785	0.96	0.27	4.84	0.0759	0.12	-0.0241	3.87	0.921	1	1.05	4.55	1.6e-17	1.03e-16	-0.000276	3.34	0.999	1
ENSG00000203668.1	CHML	protein_coding	7078	37.83	-0.417	7.57	0.00564	0.0209	-0.079	7.83	0.602	0.886	-1.06	7.29	2.5e-12	2.85e-11	-0.386	6.03	0.104	1	-0.206	7.33	0.0348	0.0502	-0.293	6.7	0.0716	0.136
ENSG00000174371.16	EXO1	protein_coding	4140	39.58	-0.57	5.57	0.000251	0.00161	0.204	6.01	0.183	0.55	-0.156	5.6	0.299	0.385	-0.161	5.24	0.499	1	-0.432	7.09	1.12e-05	2.6e-05	-0.474	6.53	0.00427	0.0128
ENSG00000180287.16	PLD5	protein_coding	9545	40.38	-2.39	0.565	1.22e-14	9.44e-13	-1.13	0.805	1.3e-05	0.000628	-2.29	0.292	4.18e-16	7.83e-15	-0.0827	-0.348	0.813	1	-1.89	0.266	2.44e-09	8.22e-09	2.79	1.09	1.97e-12	3.22e-11
ENSG00000214837.8	LINC01347	transcribed_unprocessed_pseudogene	3841	45.53	-0.122	0.026	0.722	0.831	-1.05	-0.221	0.002	0.0373	-1.27	-0.119	3.91e-05	0.000133	-0.307	0.04	0.338	1	-1.72	2.64	1.72e-26	1.93e-25	-1.39	2.81	1.08e-05	6.61e-05
ENSG00000143702.15	CEP170	protein_coding	10939	36.28	-0.153	7.03	0.312	0.464	0.0492	7.21	0.746	0.946	-0.186	6.76	0.209	0.285	-0.0376	5.63	0.874	1	-0.896	6.38	9.08e-19	6.38e-18	-0.956	6	5.57e-08	5.17e-07
ENSG00000054282.15	SDCCAG8	protein_coding	5322	39.81	0.552	3.84	0.000993	0.005	-0.0213	3.64	0.899	0.995	0.287	3.51	0.0764	0.12	-0.151	2.96	0.544	1	-0.645	4.7	1.77e-08	5.5e-08	-0.674	4.35	0.00103	0.00371
ENSG00000117020.16	AKT3	protein_coding	9475	37.34	0.55	5.91	0.000358	0.00216	-0.303	5.59	0.0523	0.294	0.158	5.4	0.294	0.38	-0.0464	4.27	0.848	1	-0.266	7.32	0.00656	0.0107	0.0267	6.78	0.868	0.922
ENSG00000179456.10	ZBTB18	protein_coding	3906	44.35	0.8	4.2	1.21e-06	1.62e-05	-0.131	3.82	0.431	0.792	0.187	4.05	0.237	0.316	-0.112	3.69	0.646	1	-0.575	6.69	8.3e-09	2.67e-08	-0.966	6.16	4e-08	3.8e-07
ENSG00000035687.9	ADSS	protein_coding	3666	38.3	-0.0111	6.36	0.942	0.984	-0.0678	6.45	0.658	0.911	0.242	6.2	0.101	0.154	-0.015	5.57	0.95	1	-0.762	6.41	4.66e-14	2.36e-13	-0.915	5.95	2.49e-07	2.09e-06
ENSG00000121644.18	DESI2	protein_coding	5104	40.41	-0.0452	7.36	0.764	0.863	-0.0291	7.48	0.848	0.982	-0.0813	7.22	0.58	0.666	-0.207	6.77	0.383	1	0.0656	7.88	0.497	0.554	-0.0512	7.12	0.747	0.83
ENSG00000203667.9	COX20	protein_coding	4864	39.53	-0.5	4.88	0.00168	0.00774	-0.00109	5.18	0.994	1	-0.443	4.78	0.00412	0.00902	0.0457	4.1	0.85	1	-0.584	3.99	2.85e-06	7.07e-06	-0.577	3.69	0.0104	0.0275
ENSG00000153187.16	HNRNPU	protein_coding	8488	38.64	-0.774	8.86	2.69e-07	4.33e-06	-0.224	9.2	0.139	0.486	0.681	9.11	2.49e-06	1.08e-05	0.159	9.24	0.5	1	-2.1	9.76	5.54e-101	5.6e-99	-2.86	9.47	3.32e-68	3.96e-66
ENSG00000201758.1	RN7SKP55	misc_RNA	307	53.42	0	-2.66	1	1	0	-3.12	1	1	-1.28e-15	-3.44	1	1	0	-3.95	1	1	2.34	2.43	2.71e-28	3.32e-27	1.7	0.879	1.14e-05	6.94e-05
ENSG00000203666.12	EFCAB2	protein_coding	8607	42.37	-0.472	2.48	0.0161	0.0481	0.045	2.8	0.804	0.966	-0.245	2.63	0.165	0.234	0.119	2.59	0.637	1	-1.44	3.1	8.75e-23	7.96e-22	-1.24	3.15	1.13e-05	6.88e-05
ENSG00000162849.15	KIF26B	protein_coding	14403	44.8	-0.242	-0.513	0.556	0.7	0.0476	-0.555	0.901	0.996	1.54	0.378	5.66e-07	2.77e-06	-0.256	0.221	0.415	1	-0.514	4.04	3.52e-05	7.72e-05	-1.76	3.64	1.61e-10	2.14e-09
ENSG00000185420.18	SMYD3	protein_coding	5866	40.6	0.264	4.09	0.109	0.213	-0.0313	4.04	0.849	0.982	0.219	3.94	0.165	0.234	0.466	3.31	0.0584	1	0.505	4.43	2.89e-05	6.39e-05	-0.603	3.51	0.0103	0.0273
ENSG00000162851.7	TFB2M	protein_coding	1848	41.95	0.157	4.2	0.336	0.49	0.168	4.32	0.299	0.68	-0.558	3.9	0.000495	0.00133	0.203	3.66	0.404	1	0.578	4.25	3.62e-06	8.87e-06	-0.944	3.21	0.000275	0.00116
ENSG00000162852.13	CNST	protein_coding	5922	41.32	-0.0544	5.06	0.73	0.837	0.0514	5.21	0.742	0.945	-0.153	4.97	0.313	0.401	-0.117	4.53	0.627	1	0.886	5.38	1.07e-15	6.15e-15	-0.321	4.23	0.123	0.209
ENSG00000143653.9	SCCPDH	protein_coding	2503	41.94	0.0502	5.3	0.748	0.851	0.0178	5.41	0.909	0.997	-0.626	5.05	4.45e-05	0.000149	-0.0176	4.52	0.942	1	0.828	5.65	1.72e-14	9.01e-14	-1.31	4.37	2.83e-09	3.23e-08
ENSG00000260855.1	RP11-439E19.10	antisense	3472	38.91	0.134	0.53	0.645	0.772	-0.223	0.37	0.433	0.792	-1.48	-0.245	2.85e-06	1.22e-05	0.421	-1.6	0.38	1	-0.196	1.76	0.337	0.394	-0.243	1.42	0.528	0.649
ENSG00000153207.14	AHCTF1	protein_coding	9609	38.75	-0.365	7.68	0.0154	0.0466	0.122	8.01	0.418	0.782	-0.976	7.41	8.06e-11	7.44e-10	-0.0871	6.25	0.714	1	0.101	6.3	0.318	0.374	-0.906	5.47	8.47e-07	6.48e-06
ENSG00000197472.14	ZNF695	protein_coding	3756	42.51	0.196	4.15	0.233	0.376	-0.0286	4.15	0.861	0.986	-1.05	3.72	1.35e-10	1.21e-09	-0.429	2.71	0.0875	1	0.337	3.29	0.0191	0.0288	-0.368	2.58	0.191	0.299
ENSG00000135747.11	ZNF670-ZNF695	protein_coding	3197	42.2	-0.319	0.814	0.244	0.389	-0.126	0.963	0.608	0.889	-1.06	0.512	3.35e-05	0.000116	0.407	-0.194	0.225	1	-1.27	1.68	2.89e-10	1.06e-09	-1.3	1.79	0.000755	0.00282
ENSG00000277462.1	ZNF670	protein_coding	1994	41.24	-0.0233	3.96	0.888	0.949	0.11	4.13	0.5	0.834	-0.553	3.7	0.000659	0.00172	0.0392	2.75	0.876	1	0.804	2.69	2.53e-06	6.32e-06	-1.6	1.57	0.000309	0.00129
ENSG00000188295.14	ZNF669	protein_coding	1980	43.07	-0.159	3.83	0.343	0.497	0.233	4.13	0.153	0.507	-0.257	3.86	0.107	0.16	0.0227	3.81	0.925	1	0.0218	3.31	0.878	0.906	-0.491	2.73	0.0717	0.136
ENSG00000196418.12	ZNF124	protein_coding	4517	42.19	-0.226	5.26	0.148	0.269	0.04	5.5	0.797	0.965	-0.418	5.21	0.00591	0.0125	0.134	5.07	0.575	1	1.07	5.7	4.26e-23	3.95e-22	-0.361	4.37	0.0748	0.141
ENSG00000259865.1	RP11-488L18.10	lincRNA	1246	27.85	0.156	1.48	0.503	0.654	0.118	1.3	0.609	0.889	0.477	0.856	0.0447	0.0752	-0.305	-0.0789	0.369	1	-1.67	2.31	1.1e-21	9.31e-21	-2.57	2.25	3.61e-17	8.94e-16
ENSG00000227671.4	RP11-488L18.4	transcribed_unprocessed_pseudogene	2160	40.91	-0.084	3.96	0.614	0.748	-0.0776	4.06	0.636	0.901	-0.595	3.7	0.00025	0.000712	-0.311	3.09	0.21	1	0.181	4.15	0.146	0.185	-0.359	3.44	0.121	0.207
ENSG00000162714.12	ZNF496	protein_coding	10531	48.34	0.274	5.74	0.0763	0.163	0.0976	5.74	0.528	0.85	0.601	6.38	4.71e-05	0.000157	-0.00847	6.92	0.971	1	-0.137	5.86	0.186	0.231	-0.964	5.24	9.66e-07	7.32e-06
ENSG00000162722.8	TRIM58	protein_coding	3225	43.53	-0.944	-0.595	0.0278	0.0745	-0.321	-0.525	0.39	0.762	1.13	0.325	0.000157	0.000471	0.307	0.679	0.292	1	-0.895	2.17	4.99e-07	1.34e-06	-0.646	2.12	0.0539	0.108
ENSG00000175137.10	SH3BP5L	protein_coding	6442	52.31	-0.829	3.99	7.39e-07	1.05e-05	0.104	4.49	0.515	0.842	0.317	5.15	0.038	0.0652	-0.0209	5.97	0.93	1	0.55	4.7	2.07e-06	5.22e-06	-0.653	3.86	0.00565	0.0163
ENSG00000171161.12	ZNF672	protein_coding	3741	52.37	-0.348	4.08	0.0352	0.0902	0.365	4.53	0.0227	0.18	0.421	5.11	0.00593	0.0125	-0.0494	6.01	0.835	1	0.651	4.96	9.26e-09	2.96e-08	-1.21	3.95	1.04e-06	7.78e-06
ENSG00000171163.15	ZNF692	protein_coding	3929	54.21	-0.0117	3.21	0.947	0.987	0.219	3.45	0.201	0.571	-0.519	3.57	0.00172	0.00411	-0.00118	3.78	0.996	1	-0.314	4.75	0.00593	0.0097	-0.957	4.28	1.83e-05	0.000105
ENSG00000185220.11	PGBD2	protein_coding	3651	46.25	-0.192	2.5	0.32	0.473	0.00301	2.69	0.987	1	-0.664	2.58	0.000197	0.000576	-0.103	2.63	0.681	1	0.903	3.12	4.08e-09	1.35e-08	-0.0764	2.15	0.808	0.878
ENSG00000184731.5	FAM110C	protein_coding	3968	46.22	0.511	3.39	0.00333	0.0136	0.0404	3.25	0.816	0.97	-0.481	3.21	0.00417	0.00911	-0.219	2.72	0.38	1	1.23	1.99	3.29e-09	1.1e-08	3.27	1.43	1.14e-22	3.86e-21
ENSG00000035115.21	SH3YL1	protein_coding	11165	40.78	0.221	4.62	0.168	0.296	0.101	4.66	0.528	0.849	-0.141	4.39	0.363	0.454	-0.0784	3.83	0.747	1	-0.179	3.99	0.156	0.197	0.11	3.6	0.616	0.725
ENSG00000143727.15	ACP1	protein_coding	4160	42.67	-0.0676	6.76	0.656	0.781	-0.0439	6.9	0.773	0.956	-0.489	6.64	0.001	0.00251	-0.0149	6.1	0.95	1	0.358	7.06	0.000292	0.000575	0.47	6.29	0.00404	0.0122
ENSG00000189292.15	FAM150B	protein_coding	2191	48.13	-0.111	0.541	0.702	0.816	0.595	0.97	0.0176	0.155	-0.397	0.829	0.11	0.165	-0.184	1.19	0.504	1	-0.311	-0.0393	0.382	0.441	1.33	0.0714	0.0501	0.102
ENSG00000151353.14	TMEM18	protein_coding	5044	53.39	-0.0483	4.27	0.767	0.864	-0.176	4.31	0.277	0.658	-1.12	4.29	2.27e-12	2.6e-11	-0.162	4.3	0.502	1	0.602	5.84	1.06e-08	3.36e-08	0.578	5.07	0.00141	0.0049
ENSG00000235688.2	AC116614.1	antisense	539	57.25	0.635	1.75	0.00398	0.0158	-0.138	1.49	0.533	0.852	-1.07	1.48	6.78e-07	3.28e-06	-0.766	0.985	0.00704	1	-1.78	1.6	2.8e-17	1.78e-16	0.452	2.11	0.131	0.22
ENSG00000172554.11	SNTG2	protein_coding	4469	42.84	0.186	2.74	0.321	0.473	-0.0502	2.73	0.783	0.959	-0.3	2.59	0.0901	0.139	0.0899	2.04	0.729	1	0.375	1.59	0.0891	0.119	1.79	1.19	7.4e-06	4.66e-05
ENSG00000228613.1	AC144450.1	antisense	786	51.3	0.648	0.807	0.0179	0.0524	-0.0504	0.516	0.855	0.984	-0.0908	1.02	0.717	0.789	-0.27	0.877	0.343	1	-3.16	-1.79	0.000196	0.000395	2.19	-0.784	0.0211	0.05
ENSG00000203635.2	AC144450.2	lincRNA	1641	50.33	1.02	2.24	6.35e-07	9.17e-06	-0.365	1.57	0.0932	0.4	-0.132	2.15	0.501	0.592	-0.00523	1.99	0.984	1	-0.792	0.809	0.00237	0.00411	-1.15	0.874	0.0429	0.0894
ENSG00000130508.10	PXDN	protein_coding	11257	49.9	-0.0779	6.69	0.608	0.743	-0.437	6.65	0.00458	0.0647	0.188	7.31	0.199	0.274	-0.249	7.95	0.292	1	-0.103	6.49	0.306	0.361	0.686	6.11	3.53e-05	0.000189
ENSG00000032389.12	TSSC1	protein_coding	5775	48.27	0.0169	4.23	0.918	0.969	0.247	4.43	0.124	0.458	-0.243	4.51	0.118	0.175	0.0612	5.04	0.798	1	0.807	5.01	1.11e-12	5.03e-12	0.559	4.16	0.00483	0.0142
ENSG00000171853.15	TRAPPC12	protein_coding	9193	47.39	-0.439	3.38	0.0125	0.0395	0.0326	3.68	0.846	0.982	0.475	4.27	0.00261	0.00599	0.13	4.9	0.586	1	-0.157	5.81	0.131	0.169	-0.0899	5.31	0.617	0.727
ENSG00000182551.13	ADI1	protein_coding	5560	44.71	-0.662	4.69	3.87e-05	0.00033	0.149	5.14	0.343	0.721	-0.0538	5.13	0.722	0.793	0.134	5.91	0.572	1	0.123	6.6	0.218	0.267	-0.647	5.8	0.000255	0.00109
ENSG00000171865.9	RNASEH1	protein_coding	2865	45.37	-0.293	4.12	0.0754	0.161	0.291	4.51	0.0687	0.341	-0.245	4.37	0.116	0.172	-0.0172	4.58	0.943	1	0.836	5.47	1.93e-14	1e-13	0.228	4.44	0.234	0.35
ENSG00000234171.2	RNASEH1-AS1	antisense	1218	47.42	0.2	2.98	0.27	0.418	0.314	3.15	0.073	0.352	-0.15	3.18	0.376	0.467	-0.0448	3.55	0.854	1	-0.509	3.23	0.000345	0.000673	0.192	3.07	0.434	0.562
ENSG00000171863.12	RPS7	protein_coding	5583	44.76	0.109	10.2	0.465	0.619	-0.104	10.2	0.489	0.83	-1.2	9.82	1.13e-15	2.01e-14	0.175	9.22	0.458	1	0.518	8.86	6.16e-08	1.82e-07	1.12	8.34	4.12e-13	7.14e-12
ENSG00000118004.17	COLEC11	protein_coding	2778	51.1	1.05	-0.171	0.00466	0.018	0.566	-0.414	0.127	0.465	-0.126	-0.0987	0.721	0.792	0.048	-0.322	0.888	1	0.0725	1.54	0.736	0.781	0.416	1.28	0.293	0.416
ENSG00000176887.6	SOX11	protein_coding	8719	47.75	-0.539	6.88	0.000387	0.0023	-0.597	6.99	0.000107	0.00382	-1.92	6.74	1.18e-34	1.15e-32	-0.204	5.82	0.391	1	0.235	-1.85	0.781	0.821	0.997	-1.25	0.514	0.636
ENSG00000228203.6	RNF144A-AS1	processed_transcript	4648	51.22	-1.04	0.0586	0.00261	0.0111	0.144	0.439	0.613	0.89	-0.971	0.423	0.000475	0.00128	0.315	0.646	0.281	1	-1.35	0.725	5.32e-07	1.43e-06	-0.525	0.95	0.357	0.485
ENSG00000151692.14	RNF144A	protein_coding	6473	44.89	-0.186	4.59	0.246	0.391	-0.18	4.7	0.26	0.641	0.143	4.96	0.346	0.436	-0.0141	4.96	0.953	1	0.16	5.13	0.145	0.184	0.121	4.52	0.529	0.649
ENSG00000236008.1	AC011747.4	lincRNA	8956	50.41	0.00595	0.586	0.983	1	-2.19	0.0291	8.82e-12	1.25e-09	-3.18	0.0251	1.92e-26	9.55e-25	0.037	-1.52	0.935	1	-1.15	1.65	1.6e-08	5.01e-08	-0.673	1.77	0.107	0.187
ENSG00000115738.9	ID2	protein_coding	2205	49.26	0.542	5.21	0.000553	0.00309	-0.207	4.92	0.191	0.558	-1.54	4.65	2.53e-22	8.87e-21	0.028	3.29	0.909	1	0.484	6.52	1.74e-06	4.43e-06	1.5	6.16	3.33e-20	9.68e-19
ENSG00000134313.14	KIDINS220	protein_coding	11082	38.27	-0.239	6.4	0.118	0.226	-0.00681	6.59	0.964	1	0.0881	6.3	0.551	0.639	-0.21	5.56	0.378	1	0.0192	7.04	0.846	0.877	0.00717	6.38	0.965	0.991
ENSG00000143797.11	MBOAT2	protein_coding	8798	40.17	-0.051	5.27	0.744	0.849	-0.251	5.29	0.109	0.435	-0.748	4.95	1.31e-06	5.98e-06	-0.0825	3.87	0.734	1	0.858	7.28	5.16e-18	3.44e-17	0.782	6.34	1.39e-06	1.02e-05
ENSG00000151693.9	ASAP2	protein_coding	7248	46.56	-0.533	4.83	0.000842	0.00435	-0.396	4.98	0.0127	0.127	-0.862	4.97	2.4e-08	1.48e-07	-0.0809	4.4	0.736	1	0.512	5.41	2.31e-06	5.79e-06	0.527	4.7	0.00443	0.0132
ENSG00000119185.12	ITGB1BP1	protein_coding	6678	45.09	-0.331	3.18	0.0636	0.142	-0.1	3.38	0.559	0.865	-0.72	3.25	1.71e-05	6.26e-05	0.14	3.35	0.568	1	-0.0665	5.72	0.526	0.582	-0.406	5.11	0.0305	0.0677
ENSG00000119203.13	CPSF3	protein_coding	3769	42.1	-0.196	6.9	0.195	0.331	0.0891	7.16	0.557	0.864	-0.359	6.84	0.0152	0.029	-0.00297	6.28	0.99	1	0.106	6.64	0.287	0.342	-0.0792	5.91	0.64	0.745
ENSG00000134330.18	IAH1	protein_coding	5908	45.86	0.0628	3.09	0.725	0.834	0.31	3.32	0.0724	0.351	-0.728	3.02	1.98e-05	7.16e-05	0.0228	3.3	0.926	1	0.536	5.77	3.87e-07	1.05e-06	0.659	5.03	0.000215	0.000936
ENSG00000151694.12	ADAM17	protein_coding	5491	41	0.4	5.7	0.00966	0.0323	-0.149	5.54	0.338	0.716	-0.00707	5.42	0.962	0.99	0.0356	4.62	0.882	1	0.359	5.84	0.000618	0.00116	0.696	5.2	6.27e-05	0.000315
ENSG00000134308.13	YWHAQ	protein_coding	2713	40.33	-0.46	8.73	0.00218	0.00959	0.0517	9	0.732	0.941	0.654	8.83	6.15e-06	2.48e-05	-0.000569	8.64	0.998	1	-0.378	8.61	7.8e-05	0.000164	-1.78	7.86	1.24e-28	5.36e-27
ENSG00000115750.16	TAF1B	protein_coding	4064	39.53	-0.265	4.76	0.0971	0.195	-0.162	4.9	0.307	0.689	-1.01	4.43	2.65e-10	2.28e-09	-0.0816	3.27	0.741	1	0.000143	5.62	0.999	1	0.057	5.02	0.752	0.834
ENSG00000269973.1	RP11-95D17.1	lincRNA	3231	42.62	-0.56	1.61	0.0144	0.0441	-0.0338	1.9	0.869	0.987	-1.16	1.37	5.1e-08	3e-07	-0.027	0.762	0.926	1	0.212	3.24	0.142	0.181	0.281	2.72	0.267	0.387
ENSG00000134317.17	GRHL1	protein_coding	7952	42.62	-2.95	1.64	1.45e-31	7.45e-29	0.0735	2.34	0.702	0.926	-0.451	2.09	0.0168	0.0317	0.0174	2.17	0.946	1	0.0875	4.07	0.483	0.54	0.203	3.58	0.356	0.484
ENSG00000260077.1	RP11-254F7.2	lincRNA	1572	47.96	0.458	0.669	0.105	0.207	-0.0128	0.503	0.963	1	0.487	1.22	0.0439	0.074	0.226	0.811	0.432	1	-0.417	1.42	0.0566	0.0786	0.144	1.37	0.705	0.798
ENSG00000172059.10	KLF11	protein_coding	4589	50.79	-0.195	3.46	0.262	0.408	-0.41	3.45	0.0168	0.15	-0.59	3.77	0.000283	0.000801	-0.295	4.16	0.221	1	0.266	4.69	0.0212	0.0317	0.255	4.11	0.215	0.327
ENSG00000171848.13	RRM2	protein_coding	4955	45.64	-1.44	6.36	2.74e-20	4.63e-18	-0.347	6.85	0.0239	0.184	-0.534	6.86	0.000326	0.00091	-0.00274	7.59	0.991	1	-0.188	7.74	0.0518	0.0724	-0.509	7.05	0.0018	0.00606
ENSG00000163009.8	C2orf48	lincRNA	1897	51.61	-0.101	-0.199	0.782	0.876	-0.365	-0.301	0.295	0.676	-0.388	0.215	0.206	0.281	-0.41	-0.539	0.253	1	-0.58	2.54	0.000404	0.000781	0.138	2.5	0.618	0.727
ENSG00000115756.12	HPCAL1	protein_coding	6237	52.12	0.377	1.76	0.0853	0.177	0.471	1.91	0.0232	0.182	0.679	2.71	0.000386	0.00106	-0.0225	3.32	0.927	1	0.2	4.47	0.0904	0.12	0.0381	3.92	0.858	0.915
ENSG00000115758.12	ODC1	protein_coding	2968	46.16	-0.51	7.8	0.000708	0.00378	0.0392	8.11	0.795	0.964	-0.785	7.87	1.29e-07	7.09e-07	0.0158	8.43	0.947	1	0.71	8.73	1.36e-13	6.62e-13	-1.07	7.56	2.2e-11	3.24e-10
ENSG00000206633.1	SNORA80B	snoRNA	136	58.82	0.874	-0.429	0.0311	0.0815	-0.737	-1.09	0.108	0.433	-2.35	-1.44	1.13e-06	5.25e-06	-0.0502	-1.57	0.914	1	0.902	3.69	7.39e-11	2.87e-10	1.87	3.24	1.64e-18	4.36e-17
ENSG00000257135.5	RP11-320M2.1	lincRNA	1753	54.18	0.205	1.02	0.425	0.579	0.0958	1.07	0.693	0.923	-0.7	1.19	0.00265	0.00606	0.0884	1.23	0.747	1	0.123	1.83	0.536	0.592	0.734	1.63	0.0274	0.0619
ENSG00000115761.15	NOL10	protein_coding	3824	40.73	-0.405	5.3	0.00962	0.0322	0.0214	5.6	0.89	0.993	-0.276	5.28	0.0681	0.109	-0.0207	4.97	0.931	1	-0.00447	6.15	0.965	0.98	0.25	5.57	0.147	0.242
ENSG00000143882.9	ATP6V1C2	protein_coding	3324	49.73	0.516	-0.445	0.197	0.334	-0.814	-0.852	0.0547	0.303	-0.876	-0.509	0.0206	0.038	0.0758	-1.13	0.853	1	0.14	1.48	0.522	0.579	1.03	1.25	0.00798	0.022
ENSG00000143870.12	PDIA6	protein_coding	4101	46.27	-0.0396	8.02	0.792	0.883	0.0515	8.17	0.733	0.941	0.102	8.28	0.484	0.576	-0.156	8.52	0.508	1	0.886	8.65	4.01e-20	3.09e-19	0.0489	7.5	0.755	0.836
ENSG00000162975.4	KCNF1	protein_coding	2289	67.02	1.36	-0.268	0.000503	0.00286	0.298	-0.557	0.458	0.81	1.33	0.86	6.3e-05	0.000205	-0.0376	1.38	0.89	1	0.648	-1.46	0.325	0.381	0.534	-1.05	0.717	0.808
ENSG00000150873.11	C2orf50	protein_coding	2938	47.51	-0.0708	-1.17	0.896	0.955	1.78	-0.711	3.1e-05	0.00134	0.942	-0.643	0.0244	0.044	-0.0886	-0.0143	0.783	1	-1.85	1.02	1.08e-13	5.3e-13	-0.947	1.44	0.0269	0.061
ENSG00000162976.12	PQLC3	protein_coding	2275	50.03	-0.24	3.51	0.163	0.288	-0.415	3.53	0.0149	0.14	-1.51	3.38	2.45e-19	6.54e-18	-0.0369	2.77	0.882	1	1.93	3.41	1.38e-34	2.28e-33	2.01	2.3	1.57e-15	3.35e-14
ENSG00000134318.13	ROCK2	protein_coding	10145	36.75	-0.487	5.96	0.00157	0.00732	-0.0317	6.22	0.837	0.978	-0.7	5.71	4.43e-06	1.84e-05	-0.0803	4.65	0.738	1	-0.256	7.15	0.00919	0.0146	-0.024	6.6	0.882	0.932
ENSG00000169016.16	E2F6	protein_coding	4067	41.96	0.149	4.4	0.357	0.512	0.0755	4.47	0.638	0.902	0.1	4.36	0.517	0.607	0.198	4.13	0.412	1	0.239	5.15	0.0308	0.0448	-0.226	4.4	0.251	0.369
ENSG00000196208.13	GREB1	protein_coding	12361	47.32	-0.00288	3.96	0.986	1	0.0479	4.08	0.77	0.955	1.13	5.08	2.07e-13	2.73e-12	-0.0371	5.35	0.876	1	-0.353	4.78	0.00182	0.00321	0.231	4.51	0.24	0.357
ENSG00000239899.3	RN7SL674P	misc_RNA	275	54.18	-1.32	-1.71	0.0788	0.167	0.26	-1.38	0.626	0.896	-0.202	-1.14	0.689	0.765	-0.75	-1.48	0.102	1	2.29	6.85	1.46e-100	1.44e-98	1.37	5.33	2.39e-16	5.45e-15
ENSG00000134324.11	LPIN1	protein_coding	11861	46.76	1.63	4.94	1.26e-23	3.28e-21	0.163	4.12	0.318	0.699	0.279	4.48	0.0726	0.115	0.125	4.12	0.605	1	0.328	5.41	0.00232	0.00403	0.288	4.77	0.126	0.213
ENSG00000228496.1	AC106875.1	sense_intronic	1171	54.47	0.438	0.639	0.122	0.232	0.343	0.706	0.2	0.57	0.14	1.25	0.571	0.658	-0.221	1.19	0.422	1	2.25	-2.38	0.114	0.148	0	-1.64	1	1
ENSG00000071575.11	TRIB2	protein_coding	4588	47.68	0.343	6.09	0.0252	0.0688	-0.317	5.9	0.0408	0.254	-0.212	6.17	0.155	0.221	-0.202	6.13	0.394	1	-1.91	2.7	9.73e-32	1.4e-30	1.72	3.55	5.42e-17	1.31e-15
ENSG00000162981.13	FAM84A	protein_coding	8384	41.56	0.14	3.08	0.436	0.59	0.214	3.19	0.22	0.595	0.56	3.24	0.000746	0.00192	0.0985	3.09	0.691	1	2.05	0.487	1.49e-09	5.13e-09	5.74	0.78	1.5e-46	1.07e-44
ENSG00000151779.12	NBAS	protein_coding	8948	38.12	0.392	7.16	0.00943	0.0316	0.042	7.1	0.782	0.958	0.907	7.04	4.86e-10	4.01e-09	0.00823	6.33	0.972	1	0.544	6.27	1.17e-07	3.34e-07	0.048	5.34	0.783	0.859
ENSG00000079785.14	DDX1	protein_coding	3833	39.49	-0.453	7.11	0.00276	0.0116	0.0996	7.48	0.511	0.84	-0.332	7.02	0.0248	0.0447	0.285	6.31	0.23	1	-0.84	6.86	2.74e-17	1.75e-16	-0.698	6.45	3.76e-05	0.0002
ENSG00000233718.5	MYCNOS	antisense	2413	47.37	0.211	1.13	0.399	0.556	0.028	1.12	0.906	0.997	-0.895	0.955	0.000132	0.000401	0.125	1.37	0.645	1	0.319	-0.363	0.432	0.49	0.835	-0.388	0.376	0.505
ENSG00000134323.10	MYCN	protein_coding	2602	53.76	-0.305	5.43	0.0499	0.118	-0.22	5.59	0.158	0.512	-0.53	5.83	0.000432	0.00117	-0.21	6.57	0.375	1	-0.861	0.474	0.00308	0.00528	0.883	0.743	0.0758	0.143
ENSG00000197872.11	FAM49A	protein_coding	5448	42.98	0.548	3.35	0.00176	0.00803	-0.0993	3.14	0.571	0.871	-0.0991	3.12	0.555	0.643	0.159	2.51	0.53	1	-0.139	1.31	0.545	0.601	2.32	1.26	1.4e-09	1.64e-08
ENSG00000163032.11	VSNL1	protein_coding	3833	41.81	0.908	6.63	2.98e-09	7.97e-08	0.534	6.53	0.000449	0.0126	-0.031	6.1	0.834	0.888	0.189	5.59	0.426	1	-2.18	-0.746	3.91e-06	9.55e-06	1.84	0.0968	0.00253	0.00814
ENSG00000163029.15	SMC6	protein_coding	9824	36.86	-0.171	6.94	0.259	0.406	-0.00157	7.1	0.992	1	-0.893	6.55	3.64e-09	2.57e-08	-0.0371	5.1	0.877	1	-0.595	6.44	3.5e-09	1.16e-08	-0.32	6.03	0.0584	0.115
ENSG00000178295.14	GEN1	protein_coding	11827	35.87	-1.12	5.14	2.66e-12	1.36e-10	-0.0227	5.61	0.884	0.992	-0.855	5.06	4.67e-08	2.77e-07	-0.289	3.62	0.239	1	-0.467	6	5.75e-06	1.38e-05	-0.302	5.56	0.0832	0.153
ENSG00000170745.11	KCNS3	protein_coding	3131	39.79	0.636	4.42	8.64e-05	0.000652	0.274	4.31	0.0889	0.39	0.986	4.33	1.8e-10	1.6e-09	0.289	4.14	0.232	1	0.441	3.05	0.00394	0.00663	1.31	2.71	2.27e-08	2.27e-07
ENSG00000240857.1	RDH14	protein_coding	1587	41.88	0.235	3.9	0.159	0.284	0.084	3.94	0.61	0.889	-0.359	3.63	0.0268	0.0478	-0.0845	3.4	0.73	1	0.663	4.7	1.85e-08	5.74e-08	0.53	3.83	0.0088	0.0238
ENSG00000183891.5	TTC32	protein_coding	1986	39.39	-0.201	2.09	0.329	0.483	0.103	2.31	0.591	0.879	0.395	2.13	0.0341	0.0593	0.0553	1.32	0.841	1	0.443	3.23	0.00279	0.0048	0.344	2.56	0.181	0.286
ENSG00000118965.14	WDR35	protein_coding	7836	36.9	-0.82	6.09	1.12e-07	1.98e-06	0.279	6.62	0.0663	0.335	-0.354	6.04	0.0182	0.0341	0.136	5.27	0.568	1	0.00543	5.77	0.959	0.974	-0.377	5.08	0.0387	0.0821
ENSG00000132031.12	MATN3	protein_coding	3118	42.6	-0.305	1.88	0.155	0.279	-0.0278	2.09	0.889	0.993	-0.182	1.97	0.343	0.433	0.133	1.91	0.611	1	0.897	1.19	0.000398	0.000769	2.71	0.798	3.34e-10	4.31e-09
ENSG00000068697.6	LAPTM4A	protein_coding	1946	41.61	0.266	6.62	0.0802	0.169	0.139	6.68	0.361	0.737	0.573	6.63	9.18e-05	0.000289	0.346	6.73	0.144	1	-0.325	5.69	0.00195	0.00344	0.0866	5.23	0.623	0.73
ENSG00000115884.10	SDC1	protein_coding	3595	57.56	-0.629	3.93	0.000175	0.0012	-0.0958	4.33	0.554	0.863	-0.31	4.74	0.0462	0.0775	-0.103	6.13	0.664	1	0.814	4.43	1.98e-11	8.06e-11	1.17	3.77	1.25e-08	1.3e-07
ENSG00000055917.15	PUM2	protein_coding	6978	37.42	0.067	7.61	0.656	0.781	-0.0944	7.65	0.534	0.852	-0.048	7.3	0.743	0.812	0.0992	6.06	0.676	1	-0.496	7.38	3.84e-07	1.05e-06	-0.125	6.9	0.437	0.564
ENSG00000143878.9	RHOB	protein_coding	2372	57.34	1.13	3.1	7.8e-10	2.4e-08	0.132	2.67	0.477	0.823	0.81	3.77	2.04e-06	9.04e-06	-0.0881	4.71	0.713	1	1.51	7.41	1.28e-50	3.96e-49	0.761	6.01	5e-06	3.26e-05
ENSG00000118960.12	HS1BP3	protein_coding	9059	52.46	1.45	3.61	2.09e-16	2.22e-14	0.105	2.86	0.56	0.866	0.501	3.71	0.00281	0.00639	0.205	3.71	0.4	1	0.224	5.12	0.0417	0.0593	0.28	4.58	0.143	0.237
ENSG00000143869.6	GDF7	protein_coding	9749	55.41	0	-2.66	1	1	0	-3.12	1	1	1.22	-3.34	0.579	0.665	1.14	-2.96	0.172	1	0.734	5.77	4.14e-12	1.79e-11	1.19	5.13	1.54e-11	2.3e-10
ENSG00000118961.14	LDAH	protein_coding	4433	38.21	0.22	5.48	0.157	0.281	0.13	5.52	0.404	0.774	0.019	5.13	0.9	0.94	-0.0551	4.59	0.819	1	0.249	4.64	0.0333	0.0482	0.0835	3.96	0.684	0.78
ENSG00000084674.13	APOB	protein_coding	14828	42.97	-2.12	0.815	6.43e-14	4.46e-12	0.718	1.46	0.00128	0.0271	-1.68	0.854	1.69e-12	1.98e-11	0.464	0.923	0.102	1	0.0585	-1.31	0.923	0.944	-3.48	-0.991	0.136	0.228
ENSG00000119771.14	KLHL29	protein_coding	11071	50.5	-0.364	1.48	0.117	0.225	-0.785	1.34	0.000582	0.0153	0.203	2.41	0.297	0.383	-0.0242	2.62	0.923	1	-0.31	4.98	0.0053	0.00875	0.589	4.78	0.00135	0.00473
ENSG00000119778.14	ATAD2B	protein_coding	10492	37.98	-0.103	5.87	0.501	0.652	-0.133	5.94	0.388	0.762	-0.559	5.53	0.00024	0.000687	-0.1	4.1	0.68	1	-0.0559	6.02	0.587	0.642	-0.124	5.42	0.48	0.605
ENSG00000173960.12	UBXN2A	protein_coding	6884	42.94	-0.698	4.74	1.41e-05	0.000138	-0.136	5.07	0.389	0.762	-0.934	4.75	2.1e-09	1.55e-08	-0.115	4.38	0.631	1	0.295	6.51	0.00343	0.00583	-0.0774	5.71	0.653	0.756
ENSG00000205639.9	MFSD2B	protein_coding	4438	48.5	-0.653	-1.3	0.257	0.404	-0.256	-1.43	0.633	0.899	-1.01	-1.37	0.0492	0.0818	0.198	-1.5	0.662	1	-2.69	2.32	4.04e-47	1.1e-45	-2.66	2.69	3.05e-12	4.86e-11
ENSG00000163026.11	WDCP	protein_coding	3847	43.29	-0.0393	5.38	0.801	0.888	0.15	5.59	0.332	0.711	-0.254	5.39	0.0923	0.142	-0.159	5.24	0.505	1	0.4	5.56	0.000187	0.000378	-0.0259	4.74	0.89	0.937
ENSG00000119782.13	FKBP1B	protein_coding	1677	48.23	0.182	3.65	0.285	0.435	-0.0302	3.66	0.857	0.984	-0.29	3.83	0.0713	0.113	0.195	3.77	0.422	1	1.21	2.56	1.66e-11	6.79e-11	1.06	1.67	0.000726	0.00273
ENSG00000115128.6	SF3B6	protein_coding	1197	43.19	0.0601	6.32	0.693	0.811	0.157	6.48	0.303	0.685	-0.596	6.1	7.1e-05	0.000228	-0.0198	5.63	0.933	1	0.138	6.61	0.17	0.213	0.234	5.98	0.156	0.254
ENSG00000219626.8	FAM228B	protein_coding	4916	43.18	0.362	1.11	0.148	0.269	-0.265	0.895	0.288	0.669	-0.968	0.695	7.41e-05	0.000237	-0.256	-0.226	0.45	1	-0.852	3.11	4.44e-09	1.46e-08	-0.0243	3.07	0.921	0.96
ENSG00000115129.13	TP53I3	protein_coding	2312	49.47	-0.059	3.81	0.725	0.834	0.227	4.06	0.167	0.527	-0.691	3.95	1.65e-05	6.08e-05	0.0631	4.61	0.792	1	1.3	2.6	2.18e-13	1.04e-12	0.279	1.49	0.454	0.58
ENSG00000198399.14	ITSN2	protein_coding	12022	39.9	0.576	4.69	0.000317	0.00195	0.0462	4.51	0.773	0.956	-0.307	4.17	0.0512	0.0848	-0.0793	3.39	0.747	1	0.183	5.92	0.0782	0.106	0.197	5.28	0.259	0.379
ENSG00000084676.15	NCOA1	protein_coding	8633	37.1	-0.347	4.63	0.031	0.0813	-0.0165	4.84	0.917	1	0.726	4.72	1.86e-06	8.3e-06	-0.107	4.43	0.658	1	-0.427	5.81	4.19e-05	9.12e-05	0.0678	5.43	0.696	0.79
ENSG00000184924.5	PTRHD1	protein_coding	1917	45.88	0.297	4.18	0.0699	0.152	0.449	4.37	0.00529	0.071	-0.159	4.24	0.31	0.398	0.278	4.56	0.247	1	0.404	4.69	0.000503	0.000959	0.0865	3.92	0.679	0.777
ENSG00000138092.10	CENPO	protein_coding	5518	43.93	-0.382	5.03	0.0156	0.047	0.125	5.36	0.422	0.783	0.581	5.62	9.64e-05	0.000301	0.00874	6.59	0.971	1	0.089	6.07	0.386	0.445	0.19	5.45	0.274	0.395
ENSG00000138031.14	ADCY3	protein_coding	6058	50.99	-0.48	3.23	0.00702	0.0249	-0.0983	3.49	0.565	0.869	0.466	4.32	0.00341	0.00762	-0.0385	5.27	0.872	1	-0.0978	6.44	0.331	0.388	-0.107	5.88	0.537	0.656
ENSG00000271936.1	RP11-443B20.1	antisense	1108	53.25	-0.749	0.369	0.0159	0.0478	-0.405	0.541	0.137	0.482	-0.289	1.16	0.231	0.31	-0.0534	1.45	0.843	1	-0.428	2	0.022	0.0329	-0.112	1.89	0.743	0.827
ENSG00000115137.11	DNAJC27	protein_coding	5624	40.71	-0.0684	2.69	0.717	0.828	-0.137	2.74	0.454	0.807	-0.562	2.4	0.00203	0.00479	-0.141	1.4	0.605	1	0.35	3.34	0.0143	0.022	0.401	2.77	0.11	0.193
ENSG00000224165.5	DNAJC27-AS1	antisense	5651	45.18	-0.868	-1.31	0.133	0.248	-0.721	-1.49	0.185	0.552	-0.81	-1.23	0.09	0.139	-0.0708	-1.73	0.885	1	-1.52	2.25	8.59e-18	5.64e-17	-0.798	2.43	0.0143	0.036
ENSG00000084710.13	EFR3B	protein_coding	10591	48.38	-0.575	2.86	0.00209	0.00927	-0.489	2.98	0.00646	0.0815	0.375	3.8	0.0219	0.04	0.0704	4.28	0.77	1	0.38	4.84	0.000824	0.00152	0.401	4.24	0.0421	0.0881
ENSG00000119772.16	DNMT3A	protein_coding	12020	53.43	-0.618	6.08	5.86e-05	0.00047	-0.25	6.36	0.105	0.426	-0.969	6.44	1.39e-10	1.24e-09	0.0119	6.77	0.96	1	-0.361	5.81	0.000537	0.00102	0.0753	5.46	0.674	0.772
ENSG00000138101.18	DTNB	protein_coding	7146	41.46	0.504	4.45	0.00184	0.00833	-0.0086	4.29	0.958	1	1.07	4.67	3.46e-12	3.84e-11	0.153	4.74	0.524	1	-0.13	4.9	0.245	0.297	0.3	4.5	0.114	0.198
ENSG00000143970.16	ASXL2	protein_coding	13023	39.53	-0.464	6.15	0.00249	0.0107	-0.315	6.31	0.0408	0.254	0.272	6.27	0.065	0.105	-0.0691	5.91	0.771	1	-1.07	6.41	5.4e-26	5.89e-25	-0.588	6.16	0.000526	0.00206
ENSG00000084731.13	KIF3C	protein_coding	6403	48.25	0.554	4.7	0.000552	0.00309	-0.126	4.44	0.433	0.792	1.26	5.66	7.04e-17	1.45e-15	0.069	6.17	0.771	1	-0.267	4.53	0.0217	0.0325	0.289	4.23	0.144	0.238
ENSG00000084733.10	RAB10	protein_coding	3631	40.62	-0.193	6.84	0.204	0.341	-0.201	6.96	0.187	0.555	0.259	6.9	0.0764	0.12	-0.145	6.62	0.54	1	0.0135	7.08	0.891	0.917	-0.102	6.36	0.537	0.656
ENSG00000157833.12	GAREM2	protein_coding	5939	58.42	-0.258	2.89	0.16	0.285	0.272	3.32	0.116	0.446	0.233	3.93	0.156	0.223	-0.148	4.58	0.538	1	0.0617	4.63	0.594	0.648	-0.0785	4.12	0.712	0.803
ENSG00000084754.10	HADHA	protein_coding	3811	41.93	0.582	8.11	0.000109	0.000795	0.251	8.06	0.096	0.407	0.918	8.1	2.4e-10	2.08e-09	0.0421	8.09	0.858	1	0.0124	6.89	0.901	0.925	-0.158	6.17	0.346	0.474
ENSG00000138029.13	HADHB	protein_coding	4280	41.22	0.374	5.61	0.0159	0.0476	0.165	5.61	0.287	0.668	0.657	5.64	9.63e-06	3.74e-05	0.174	5.73	0.465	1	0.299	6.03	0.00381	0.00642	-0.129	5.22	0.471	0.597
ENSG00000138018.17	SELENOI	protein_coding	8552	42.63	-0.018	7.31	0.905	0.961	0.0121	7.47	0.937	1	-0.679	7.14	5.04e-06	2.07e-05	-0.0711	6.47	0.764	1	0.546	7.68	2.08e-08	6.43e-08	0.628	6.85	8.39e-05	0.000409
ENSG00000213699.8	SLC35F6	protein_coding	3902	52.66	-0.11	2.97	0.546	0.692	-0.0291	3.11	0.869	0.987	0.714	4.14	1.18e-05	4.52e-05	-0.0719	5.24	0.763	1	-1.02	6.34	2.35e-23	2.22e-22	-0.868	6.03	1.37e-06	1e-05
ENSG00000115163.14	CENPA	protein_coding	1983	48.97	0.529	4.42	0.00109	0.0054	-0.216	4.16	0.186	0.553	-0.46	4.35	0.00337	0.00753	-0.178	4.13	0.461	1	0.135	5.16	0.22	0.27	-0.0698	4.51	0.724	0.813
ENSG00000157851.16	DPYSL5	protein_coding	7079	46.42	-1.14	1.94	2.64e-07	4.28e-06	-0.381	2.28	0.05	0.285	1.15	3.47	2.3e-11	2.31e-10	0.217	3.9	0.371	1	-0.747	6.59	9.38e-14	4.62e-13	-0.954	6.16	7.63e-08	6.91e-07
ENSG00000084764.10	MAPRE3	protein_coding	3459	45.89	-1.66	-0.757	0.000323	0.00198	-0.209	-0.417	0.57	0.871	0.504	0.159	0.112	0.167	0.397	0.156	0.206	1	-2.12	3.24	7.06e-47	1.92e-45	-0.68	3.5	0.00583	0.0167
ENSG00000119777.18	TMEM214	protein_coding	4910	55.01	0.0204	3.89	0.903	0.96	-0.0824	3.96	0.618	0.893	0.497	4.89	0.00138	0.00335	0.232	5.69	0.33	1	-1.32	5.32	1.74e-33	2.74e-32	-0.315	5.26	0.0914	0.165
ENSG00000084693.15	AGBL5	protein_coding	5283	48.47	0.0223	5.8	0.885	0.947	0.286	6.05	0.0624	0.324	0.209	6.33	0.158	0.224	0.0551	6.45	0.816	1	0.435	6.41	1.78e-05	4.03e-05	0.281	5.63	0.106	0.186
ENSG00000228474.5	OST4	protein_coding	719	56.45	-0.115	5.87	0.456	0.61	0.106	6.07	0.492	0.831	-0.681	6.02	6.22e-06	2.51e-05	-0.14	6.28	0.556	1	0.483	6.22	2.67e-06	6.64e-06	0.268	5.49	0.118	0.203
ENSG00000138080.13	EMILIN1	protein_coding	3958	61.63	0.155	0.336	0.618	0.751	0.321	0.614	0.243	0.624	0.305	1.36	0.223	0.302	0.197	2.22	0.443	1	0.832	1.3	0.000389	0.000752	0.398	0.678	0.545	0.663
ENSG00000138030.12	KHK	protein_coding	3060	53.12	-0.736	1.37	0.00215	0.00948	0.382	1.98	0.0616	0.322	0.0838	2.43	0.663	0.742	0.235	3.3	0.339	1	0.452	4.52	0.000133	0.000274	0.661	3.92	0.0011	0.00394
ENSG00000138028.14	CGREF1	protein_coding	4039	50.24	0.195	1.34	0.414	0.569	0.357	1.51	0.108	0.432	-0.038	1.83	0.856	0.905	0.0283	1.98	0.913	1	1.8	-1.12	0.00343	0.00583	-2.72	-1.24	0.311	0.436
ENSG00000143994.13	ABHD1	protein_coding	4630	50.81	-0.26	-1.05	0.611	0.746	-0.0322	-1.2	0.947	1	-1.88	-1.3	0.000156	0.000468	1.75	-1.63	0.000262	0.149	0.464	2.01	0.0161	0.0246	2.4	1.92	1.06e-16	2.48e-15
ENSG00000138073.13	PREB	protein_coding	3221	57.47	-0.147	5.22	0.346	0.5	0.106	5.52	0.494	0.832	-0.478	5.67	0.00156	0.00375	-0.0561	6.39	0.813	1	0.524	6.43	2.49e-07	6.89e-07	0.337	5.6	0.0532	0.107
ENSG00000138074.14	SLC5A6	protein_coding	5606	53.48	-0.401	5.43	0.0101	0.0333	0.00366	5.75	0.981	1	0.114	6.29	0.441	0.533	0.03	7.77	0.899	1	0.344	6.44	0.000668	0.00125	0.0601	5.7	0.73	0.817
ENSG00000138085.16	ATRAID	protein_coding	2019	45.56	0.573	6.48	0.000173	0.00119	0.0588	6.34	0.701	0.926	-0.109	6.31	0.462	0.553	0.189	6.37	0.425	1	1.41	6.13	9.18e-40	1.89e-38	1.02	4.82	1.09e-08	1.14e-07
ENSG00000084774.13	CAD	protein_coding	8422	51.17	-0.505	6.32	0.000974	0.00491	-0.546	6.42	0.000424	0.0121	0.4	7.3	0.00631	0.0132	0.0752	7.96	0.75	1	-0.857	7.59	1.59e-18	1.09e-17	-1.1	7.17	4.96e-11	7.02e-10
ENSG00000115194.10	SLC30A3	protein_coding	5978	52.1	0.315	0.197	0.332	0.486	0.0353	0.197	0.908	0.997	1.02	1.57	5.22e-05	0.000172	-0.107	1.96	0.68	1	-0.796	2.75	3.43e-07	9.39e-07	0.687	2.91	0.00547	0.0158
ENSG00000138100.13	TRIM54	protein_coding	2764	47.7	-2.84	0.422	3.3e-16	3.43e-14	0.162	1.21	0.49	0.83	-1.98	0.533	9.88e-15	1.56e-13	0.142	1.58	0.594	1	-1.94	-1.15	0.000542	0.00103	-0.719	-0.552	0.578	0.692
ENSG00000115204.14	MPV17	protein_coding	5625	50.33	-0.132	4.22	0.418	0.573	0.309	4.54	0.0533	0.298	-0.207	4.68	0.18	0.251	0.0805	4.82	0.737	1	0.273	5.51	0.0107	0.0168	0.0494	4.84	0.793	0.867
ENSG00000115207.13	GTF3C2	protein_coding	5839	46.39	-0.249	6.28	0.104	0.205	0.23	6.63	0.13	0.47	0.274	6.83	0.062	0.1	0.046	7.54	0.846	1	0.0906	6.67	0.364	0.422	0.119	6.02	0.483	0.608
ENSG00000234072.1	AC074117.10	antisense	3412	49.35	0.0787	2	0.707	0.82	-0.122	1.98	0.546	0.858	0.821	3.05	5.41e-06	2.21e-05	-0.152	3.48	0.533	1	-1.14	4.14	1.92e-20	1.51e-19	-0.504	4.09	0.0221	0.0519
ENSG00000115211.15	EIF2B4	protein_coding	5341	50.64	-0.318	4.79	0.0458	0.11	0.0584	5.06	0.71	0.931	-0.696	5.08	5.88e-06	2.38e-05	0.146	5.7	0.54	1	-0.3	4.5	0.0104	0.0164	-0.013	4.17	0.95	0.981
ENSG00000115234.10	SNX17	protein_coding	3765	53.11	-0.126	5.7	0.413	0.568	-0.0625	5.85	0.686	0.92	-0.799	5.9	1.29e-07	7.08e-07	0.154	6.18	0.516	1	0.574	6.76	9.97e-09	3.18e-08	0.0452	5.83	0.795	0.868
ENSG00000163795.13	ZNF513	protein_coding	2365	57.87	-0.047	2.79	0.8	0.888	0.157	3.05	0.375	0.75	-0.391	3.3	0.0218	0.0398	-0.0469	3.9	0.847	1	0.276	3.43	0.0468	0.0659	0.329	2.93	0.195	0.304
ENSG00000115241.10	PPM1G	protein_coding	4092	45.48	-0.0151	6.66	0.921	0.971	0.323	6.96	0.0332	0.227	0.94	7.37	1.15e-10	1.04e-09	0.161	8.28	0.497	1	0.0678	7.55	0.485	0.543	-0.126	6.8	0.436	0.563
ENSG00000115216.13	NRBP1	protein_coding	5329	48.61	-0.0406	6.71	0.789	0.881	0.117	6.9	0.44	0.797	-0.251	6.98	0.0893	0.138	0.183	7.42	0.44	1	0.259	5.88	0.0128	0.0198	0.488	5.27	0.00583	0.0167
ENSG00000157992.12	KRTCAP3	protein_coding	1403	53.33	-0.0922	2.9	0.615	0.749	0.0286	3.08	0.871	0.987	-0.69	3.19	5.17e-05	0.000171	-0.00307	3.49	0.99	1	-0.531	-1.46	0.424	0.483	-3.32	-1.05	0.213	0.325
ENSG00000138002.14	IFT172	protein_coding	8401	45.51	0.0232	3.27	0.895	0.954	0.0703	3.4	0.682	0.918	0.408	3.78	0.0116	0.0228	0.032	4.31	0.894	1	-0.121	5.3	0.262	0.315	-0.597	4.72	0.00278	0.00884
ENSG00000115226.9	FNDC4	protein_coding	1982	57.84	-0.223	2.34	0.259	0.405	-0.25	2.48	0.186	0.553	-0.879	2.66	1.12e-06	5.19e-06	0.259	2.46	0.307	1	1.28	3.17	1.37e-16	8.38e-16	1.58	2.37	1.19e-09	1.41e-08
ENSG00000243943.9	ZNF512	protein_coding	4398	41.21	-0.234	5.28	0.134	0.249	0.207	5.59	0.181	0.547	0.398	5.48	0.0076	0.0156	-0.0595	5.13	0.803	1	-1.03	4.79	1.53e-19	1.14e-18	-1.1	4.53	2.07e-07	1.76e-06
ENSG00000176714.9	CCDC121	protein_coding	2844	42.38	0.429	1.67	0.0538	0.125	-0.555	1.29	0.0157	0.145	-1.3	0.918	3.15e-08	1.92e-07	0.923	-0.442	0.00922	1	0.00917	2	0.962	0.977	0.572	1.73	0.0771	0.145
ENSG00000198522.13	GPN1	protein_coding	3746	41.23	-0.385	5.27	0.0141	0.0435	-0.166	5.49	0.286	0.668	0.212	5.45	0.157	0.223	0.195	5.72	0.413	1	0.396	5.34	0.00028	0.000554	0.272	4.58	0.146	0.241
ENSG00000119760.15	SUPT7L	protein_coding	5309	41.29	0.225	5.19	0.151	0.273	0.158	5.26	0.311	0.692	0.554	5.25	0.000217	0.000628	0.0119	5.34	0.96	1	-0.305	5.99	0.00301	0.00516	-0.141	5.5	0.423	0.551
ENSG00000163798.13	SLC4A1AP	protein_coding	5207	40.08	-0.0766	4.66	0.632	0.761	0.279	4.92	0.0761	0.361	0.311	4.67	0.0413	0.0703	0.169	4.41	0.484	1	-0.211	5.2	0.0532	0.0742	-0.284	4.67	0.135	0.226
ENSG00000243147.7	MRPL33	protein_coding	1539	39.12	-0.0372	4.17	0.821	0.902	0.187	4.37	0.246	0.627	0.516	4.15	0.000922	0.00233	0.266	4.19	0.271	1	-0.795	4.83	1.75e-12	7.81e-12	-0.223	4.55	0.243	0.361
ENSG00000171174.13	RBKS	protein_coding	3625	40.78	0.0773	0.649	0.785	0.879	0.0872	0.717	0.738	0.943	0.574	0.821	0.0169	0.032	0.244	0.397	0.424	1	1.42	0.968	7.33e-07	1.94e-06	3.58	0.376	5.56e-13	9.48e-12
ENSG00000158019.20	BRE	protein_coding	3392	39.38	0.232	3.99	0.162	0.287	0.295	4.11	0.07	0.345	1.12	4.15	7.88e-13	9.73e-12	0.273	4.52	0.255	1	-0.709	4.44	1.67e-09	5.72e-09	0.363	4.32	0.0574	0.114
ENSG00000075426.11	FOSL2	protein_coding	7157	51.8	0.564	3.36	0.00132	0.00634	-0.107	3.09	0.543	0.857	-0.0379	3.65	0.819	0.875	0.0101	3.98	0.967	1	-0.0222	3.17	0.878	0.906	0.792	2.95	0.001	0.00362
ENSG00000213639.9	PPP1CB	protein_coding	5760	38.98	-0.281	7.88	0.0621	0.139	-0.309	7.98	0.0425	0.26	-0.751	7.61	4.61e-07	2.29e-06	0.0888	6.36	0.708	1	0.143	8.07	0.137	0.175	-0.00148	7.28	0.993	1
ENSG00000171103.10	TRMT61B	protein_coding	2056	41.37	-0.74	4.09	9.46e-06	9.88e-05	0.263	4.61	0.0992	0.413	-0.345	4.2	0.028	0.0499	0.176	3.93	0.468	1	0.0802	4.49	0.498	0.555	0.0945	3.9	0.647	0.751
ENSG00000163811.11	WDR43	protein_coding	4130	39.29	-0.361	7.59	0.0167	0.0495	0.148	7.93	0.328	0.708	-0.347	7.45	0.0185	0.0346	-0.048	6.83	0.839	1	-0.167	7.73	0.0846	0.113	-0.11	7.09	0.487	0.612
ENSG00000264994.1	SNORD92	snoRNA	85	44.71	-0.276	-1.02	0.587	0.726	-0.494	-1.17	0.294	0.675	-1.27	-1.5	0.00817	0.0166	-0.556	-1.49	0.225	1	-0.84	1.21	0.000293	0.000576	4.14	3.34	1.3e-77	1.96e-75
ENSG00000265145.1	SNORD53	snoRNA	78	46.15	-0.193	0.0125	0.572	0.714	-0.0781	0.106	0.799	0.965	-1.21	-0.307	0.000146	0.000439	-0.243	-1.02	0.542	1	0.169	1.82	0.415	0.474	2.91	2.47	1.02e-32	5.17e-31
ENSG00000265706.1	SNORD53_SNORD92	snoRNA	78	46.15	-0.00353	-0.517	0.993	1	-0.884	-0.87	0.0359	0.238	-1.96	-1.24	6.31e-06	2.54e-05	-0.892	-1.99	0.101	1	-0.235	0.458	0.443	0.502	3.37	1.75	5.11e-30	2.33e-28
ENSG00000189350.12	FAM179A	protein_coding	19816	49.55	-1.23	-0.0606	0.000525	0.00296	-0.0527	0.264	0.861	0.986	-0.372	0.739	0.177	0.248	0.308	0.893	0.28	1	-0.795	2.45	1.96e-06	4.95e-06	1.17	2.4	0.000253	0.00108
ENSG00000115295.19	CLIP4	protein_coding	7775	38.44	0.383	-0.759	0.403	0.559	-0.34	-1.28	0.492	0.831	0.265	-1.34	0.56	0.648	1.06	-2.05	0.0568	1	-0.022	5.16	0.841	0.874	-0.448	4.52	0.0225	0.0527
ENSG00000233862.5	AC016907.3	antisense	4218	42.85	-0.438	-1.71	0.539	0.686	-1.46	-2.22	0.0694	0.343	-1.66	-2.43	0.0265	0.0473	-0.664	-3.37	0.546	1	-1.5	2.23	2.18e-17	1.4e-16	-3.75	2.27	7.7e-17	1.82e-15
ENSG00000119801.12	YPEL5	protein_coding	3421	41.9	0.601	5.05	0.000138	0.000973	-0.331	4.71	0.0385	0.247	-0.253	4.63	0.1	0.152	0.35	3.8	0.15	1	0.754	4.79	1.17e-10	4.43e-10	1.37	4.19	2.93e-13	5.18e-12
ENSG00000213626.11	LBH	protein_coding	4535	46.97	-0.0759	3.69	0.654	0.78	0.595	4.13	0.000266	0.00826	0.61	4.45	9.42e-05	0.000295	0.145	4.98	0.543	1	1.21	4.02	6.54e-20	4.98e-19	1.86	3.35	2.21e-19	6.09e-18
ENSG00000172954.13	LCLAT1	protein_coding	7517	37.54	0.147	5.14	0.349	0.502	-0.127	5.1	0.42	0.783	0.432	4.92	0.00433	0.00942	0.0361	4.33	0.881	1	-0.392	6.28	0.000113	0.000234	0.0502	5.86	0.766	0.845
ENSG00000162949.16	CAPN13	protein_coding	5191	45.57	0.376	2.3	0.0584	0.133	-0.182	2.12	0.357	0.733	0.0683	2.46	0.708	0.781	0.157	2.21	0.539	1	2.33	-1.85	0.0222	0.0332	3.24	-1.39	0.0204	0.0486
ENSG00000158089.14	GALNT14	protein_coding	4567	46.29	-0.0622	2.47	0.749	0.852	-0.0722	2.56	0.699	0.925	0.0604	2.88	0.729	0.799	0.115	3.5	0.638	1	-1.63	1.84	9.95e-17	6.12e-16	0.000647	2.21	0.999	1
ENSG00000013016.14	EHD3	protein_coding	4636	50.13	-0.315	3.24	0.0748	0.16	0.234	3.59	0.167	0.527	0.0894	3.97	0.579	0.665	0.0681	4.42	0.777	1	0.248	4.49	0.036	0.0517	0.582	4.01	0.00418	0.0125
ENSG00000158125.9	XDH	protein_coding	6037	42.91	0.517	2.6	0.00679	0.0242	0.0011	2.44	0.995	1	-0.167	2.36	0.359	0.45	0.0752	1.57	0.779	1	0.95	2.05	2.19e-06	5.5e-06	3.37	1.57	4.07e-25	1.53e-23
ENSG00000162959.13	MEMO1	protein_coding	5220	38.06	0.242	2.37	0.219	0.359	0.475	2.56	0.0111	0.116	0.986	2.37	5.05e-08	2.98e-07	0.188	2.14	0.469	1	0.0449	3.33	0.752	0.795	0.119	2.86	0.63	0.737
ENSG00000162961.13	DPY30	protein_coding	2745	39	-0.192	5.1	0.223	0.364	0.0355	5.31	0.82	0.972	0.622	5.2	3.4e-05	0.000117	0.162	5.26	0.496	1	-0.0671	5.26	0.538	0.594	0.00507	4.68	0.978	0.999
ENSG00000021574.11	SPAST	protein_coding	5213	39.98	-0.345	5.95	0.0248	0.068	-0.0457	6.19	0.766	0.955	-0.843	5.73	3.16e-08	1.92e-07	-0.103	4.83	0.667	1	0.0215	6.19	0.833	0.867	-0.0974	5.53	0.577	0.692
ENSG00000152683.14	SLC30A6	protein_coding	5410	39.74	-0.226	5.88	0.142	0.26	-0.0231	6.08	0.881	0.991	-0.249	5.74	0.0963	0.147	-0.0342	5.36	0.886	1	-0.0728	6.15	0.476	0.534	0.44	5.67	0.00961	0.0257
ENSG00000229816.1	DDX50P1	processed_pseudogene	2400	42.67	-0.0259	0.81	0.924	0.973	-0.0187	0.883	0.941	1	-0.331	0.701	0.176	0.246	-0.413	-0.826	0.282	1	-1.2	1.97	1.87e-10	6.98e-10	-1.22	2.01	0.00107	0.00385
ENSG00000119820.10	YIPF4	protein_coding	12233	41.2	0.0206	4.71	0.897	0.955	-0.207	4.71	0.194	0.563	-0.273	4.55	0.077	0.121	-0.0479	3.83	0.844	1	0.0312	6.58	0.755	0.798	0.375	6.03	0.0242	0.0559
ENSG00000115760.13	BIRC6	protein_coding	17723	37.56	-0.341	8.32	0.0231	0.0643	-0.0237	8.56	0.875	0.989	-0.0232	8.2	0.874	0.92	-0.0431	7.46	0.855	1	0.386	8.53	5.69e-05	0.000122	0.399	7.72	0.0101	0.0268
ENSG00000276334.1	AL133243.1	sense_intronic	1621	32.88	0.409	1.48	0.0773	0.164	0.223	1.39	0.322	0.702	0.205	0.76	0.399	0.492	-0.211	-0.277	0.547	1	-0.319	2.54	0.0581	0.0805	-0.467	2.18	0.101	0.18
ENSG00000276517.1	AL133243.2	sense_intronic	3004	38.95	0.272	1.66	0.222	0.362	0.0742	1.64	0.729	0.939	-0.784	0.983	0.000732	0.00189	0.284	0.0048	0.385	1	-0.942	2.59	6.53e-09	2.12e-08	-0.708	2.5	0.0157	0.039
ENSG00000279544.1	AL133243.4	TEC	3109	37.73	-0.124	0.727	0.657	0.783	-0.0862	0.769	0.738	0.943	-0.12	0.376	0.648	0.728	0.0106	-0.441	0.977	1	-1.35	2.47	4.51e-16	2.65e-15	-0.981	2.52	0.00111	0.00396
ENSG00000018699.11	TTC27	protein_coding	3185	39.46	-0.505	5.32	0.00127	0.00614	-0.0024	5.64	0.988	1	0.0938	5.39	0.532	0.621	0.191	5.1	0.425	1	0.115	5.23	0.295	0.35	-0.294	4.51	0.131	0.22
ENSG00000049323.15	LTBP1	protein_coding	7329	40.25	0.229	5.05	0.146	0.266	-0.299	4.91	0.0595	0.317	1.39	5.45	2.12e-20	6.26e-19	-0.0186	5.6	0.938	1	0.207	6.01	0.0446	0.063	-0.0595	5.28	0.736	0.821
ENSG00000152689.17	RASGRP3	protein_coding	11118	40.76	-0.488	-1.91	0.547	0.692	0.0367	-2.07	0.96	1	-0.448	-2.44	0.553	0.642	-0.206	-2.5	0.756	1	-2.36	2.58	1.76e-44	4.39e-43	-2.04	2.86	2.86e-11	4.14e-10
ENSG00000119812.18	FAM98A	protein_coding	4921	37.55	-0.712	5.18	6.73e-06	7.37e-05	-0.0548	5.53	0.724	0.938	0.776	5.44	1.94e-07	1.03e-06	0.174	5.68	0.465	1	-1.41	5.99	1.08e-41	2.38e-40	-0.969	5.77	6.45e-08	5.93e-07
ENSG00000187999.4	HNRNPA1P61	processed_pseudogene	924	45.02	0.919	-0.469	0.0249	0.0681	-1.02	-1.19	0.0323	0.224	-1.08	-1.23	0.0145	0.0278	1.37	-2.64	0.0521	1	-4.63	1.62	3.47e-68	1.73e-66	-1.2	2.35	0.000429	0.00172
ENSG00000150938.9	CRIM1	protein_coding	7122	40.24	0.785	5.3	5.71e-07	8.34e-06	0.154	5.06	0.328	0.708	0.514	4.96	0.00066	0.00172	-0.0885	4.97	0.711	1	0.872	6.23	4.83e-17	3.02e-16	0.543	5.22	0.00179	0.00604
ENSG00000171055.14	FEZ2	protein_coding	8938	40.54	0.4	5.67	0.00966	0.0323	-0.276	5.46	0.0777	0.365	-0.166	5.31	0.271	0.355	0.00439	4.39	0.985	1	0.122	5.52	0.254	0.306	0.3	4.96	0.096	0.172
ENSG00000279519.1	RP11-288C18.1	TEC	2618	37.93	-0.892	1.73	8.34e-05	0.000632	0.131	2.18	0.506	0.837	-1.04	1.41	2.11e-06	9.34e-06	0.125	-0.283	0.718	1	-0.387	1.5	0.0752	0.102	-0.368	1.28	0.364	0.493
ENSG00000115808.11	STRN	protein_coding	8345	37.76	0.512	6.84	0.000753	0.00398	0.12	6.74	0.433	0.792	0.174	6.38	0.238	0.318	-0.0561	5.54	0.814	1	-0.229	6.69	0.0218	0.0326	0.171	6.2	0.299	0.422
ENSG00000008869.11	HEATR5B	protein_coding	8206	38.59	0.325	5.61	0.0357	0.0911	0.0929	5.58	0.549	0.86	0.526	5.41	0.000425	0.00116	0.141	4.9	0.555	1	0.499	6.19	1.26e-06	3.26e-06	0.271	5.35	0.117	0.201
ENSG00000152133.14	GPATCH11	protein_coding	4040	38.7	0.393	2.9	0.032	0.0832	0.00903	2.8	0.96	1	0.125	2.52	0.484	0.576	-0.00223	1.73	0.993	1	-0.0824	5.01	0.459	0.518	0.28	4.54	0.135	0.226
ENSG00000055332.16	EIF2AK2	protein_coding	10753	41.14	-0.202	7.1	0.182	0.314	-0.233	7.22	0.127	0.465	-0.823	6.89	4.02e-08	2.41e-07	-0.0602	5.77	0.8	1	-0.828	7.15	4.59e-17	2.88e-16	-0.323	6.81	0.0478	0.0978
ENSG00000218739.9	CEBPZOS	protein_coding	4698	38.06	0.154	6.62	0.312	0.464	-0.0535	6.64	0.726	0.938	0.765	6.56	1.77e-07	9.52e-07	-0.101	5.63	0.67	1	-1.5	5.88	1.08e-45	2.85e-44	-0.557	5.76	0.00157	0.0054
ENSG00000115816.13	CEBPZ	protein_coding	3629	38.07	0.0263	7.7	0.861	0.93	0.000836	7.79	0.996	1	-1.05	7.2	3.7e-12	4.09e-11	-0.105	5.76	0.658	1	-0.297	6.74	0.00287	0.00493	-0.184	6.16	0.274	0.394
ENSG00000003509.15	NDUFAF7	protein_coding	3651	38.97	0.153	5.33	0.325	0.478	0.199	5.45	0.2	0.57	0.234	5.13	0.121	0.179	0.00885	4.63	0.971	1	0.423	4.65	0.000317	0.000622	0.571	3.98	0.00392	0.0119
ENSG00000115825.9	PRKD3	protein_coding	10244	36.9	-0.0389	7.13	0.797	0.886	0.0917	7.28	0.545	0.858	-0.028	6.86	0.849	0.899	0.0553	5.85	0.816	1	0.305	7.58	0.00173	0.00307	0.325	6.81	0.0416	0.0872
ENSG00000115828.15	QPCT	protein_coding	2599	41.07	0.934	0.293	0.00299	0.0124	0.497	0.209	0.0995	0.414	1.07	0.461	8.7e-05	0.000275	0.416	0.394	0.174	1	1.12	4.29	1.92e-18	1.32e-17	1.73	3.59	1.08e-17	2.76e-16
ENSG00000163171.7	CDC42EP3	protein_coding	10406	41.38	0.554	5.67	0.000345	0.00209	0.159	5.57	0.304	0.685	0.976	5.8	4.55e-11	4.41e-10	-0.187	5.79	0.431	1	-0.0598	4.27	0.621	0.674	-0.112	3.78	0.607	0.718
ENSG00000115841.19	RMDN2	protein_coding	5999	39.02	-0.0103	1.79	0.962	0.997	0.299	2.03	0.137	0.482	-0.706	1.33	0.00108	0.0027	0.505	0.22	0.111	1	-0.346	1.37	0.124	0.16	1.5	1.28	0.000201	0.000882
ENSG00000138061.11	CYP1B1	protein_coding	6014	44.41	1.4	2.52	1.39e-12	7.51e-11	0.211	1.92	0.302	0.684	-0.13	1.9	0.506	0.597	-0.079	0.919	0.781	1	0.245	2.7	0.132	0.17	-0.848	2.05	0.0189	0.0456
ENSG00000232973.11	CYP1B1-AS1	antisense	7447	42.28	-1.02	-0.473	0.0121	0.0388	-0.0679	-0.433	0.852	0.983	-1.02	-0.657	0.0049	0.0105	0.182	-1.77	0.713	1	-2.49	1.3	6.8e-27	7.82e-26	-1.21	1.72	0.00386	0.0117
ENSG00000119787.13	ATL2	protein_coding	4884	39.46	0.116	6.93	0.441	0.596	-0.0978	6.95	0.521	0.846	-0.255	6.63	0.0846	0.131	-0.0354	5.48	0.882	1	0.358	6.69	0.00036	0.0007	0.13	5.86	0.439	0.566
ENSG00000213553.4	RPLP0P6	processed_pseudogene	954	53.56	0.238	-0.143	0.508	0.658	-2.92	-1.04	1.71e-09	1.89e-07	-6.55	-1.48	6.24e-32	4.91e-30	2.58	-3.01	0.00457	0.846	-0.587	3.12	4.61e-05	9.99e-05	-0.828	2.89	0.00426	0.0128
ENSG00000143889.15	HNRNPLL	protein_coding	5923	37.07	-0.0113	6.45	0.941	0.983	0.076	6.58	0.619	0.893	0.378	6.28	0.0103	0.0205	0.0231	5.93	0.922	1	0.239	5.98	0.0214	0.0321	-0.0333	5.21	0.852	0.911
ENSG00000143891.16	GALM	protein_coding	2790	45.26	0.0971	3.86	0.562	0.705	0.137	3.98	0.406	0.775	-0.142	3.97	0.372	0.463	-0.0457	4.13	0.85	1	0.583	4.5	1.17e-06	3.04e-06	-0.089	3.62	0.693	0.788
ENSG00000115875.18	SRSF7	protein_coding	4045	41.45	-1.06	6.43	6.69e-12	3.23e-10	0.0913	6.99	0.548	0.859	0.295	6.88	0.0438	0.0739	0.0152	7.3	0.949	1	0.222	7.88	0.0214	0.0321	0.0191	7.06	0.904	0.948
ENSG00000152147.10	GEMIN6	protein_coding	4361	45.01	-0.145	4.48	0.369	0.524	0.177	4.73	0.264	0.646	-0.473	4.54	0.0023	0.00533	0.0979	4.86	0.682	1	-0.245	5.4	0.022	0.0329	-0.446	4.88	0.0193	0.0463
ENSG00000163214.20	DHX57	protein_coding	7985	41.54	-0.809	5.39	2.64e-07	4.27e-06	-0.252	5.7	0.104	0.425	-0.665	5.44	1.22e-05	4.65e-05	0.0423	5.01	0.86	1	-0.4	5.75	0.000133	0.000274	-0.984	5.2	2.52e-07	2.11e-06
ENSG00000188010.12	MORN2	protein_coding	1364	39.59	-0.416	2.24	0.0402	0.0999	-0.00964	2.48	0.959	1	-0.263	2.08	0.165	0.233	-0.0204	1.88	0.938	1	0.156	3.51	0.26	0.313	-0.0134	2.88	0.957	0.985
ENSG00000115904.12	SOS1	protein_coding	9263	37.8	-0.114	6.07	0.459	0.613	-0.127	6.15	0.41	0.777	-0.157	5.83	0.294	0.38	-0.176	4.75	0.464	1	-1.15	6.4	1.32e-29	1.74e-28	-0.527	6.17	0.00187	0.00628
ENSG00000229692.3	SOS1-IT1	sense_intronic	1254	38.13	-0.137	1.97	0.516	0.665	0.0538	2.12	0.785	0.96	-0.276	1.61	0.177	0.248	0.222	0.0681	0.492	1	-0.631	1.66	0.00207	0.00363	-0.823	1.5	0.0354	0.0764
ENSG00000011566.14	MAP4K3	protein_coding	6067	36.9	0.132	6.68	0.384	0.541	0.154	6.78	0.31	0.692	0.0968	6.36	0.512	0.603	-0.00208	5.32	0.993	1	0.194	5.49	0.0713	0.0972	0.0652	4.79	0.724	0.813
ENSG00000231312.6	AC007246.3	antisense	6741	41.25	1.12	1.71	5.18e-07	7.65e-06	0.133	1.29	0.56	0.866	0.405	1.35	0.0585	0.0954	-0.24	0.257	0.444	1	-0.431	3.05	0.00352	0.00596	-0.192	2.79	0.473	0.598
ENSG00000152154.10	TMEM178A	protein_coding	2470	40.56	0.119	1.93	0.573	0.714	0.209	2.07	0.296	0.677	0.621	2.04	0.00109	0.00271	0.147	2.25	0.566	1	-0.0622	0.728	0.824	0.858	1.81	0.646	0.00012	0.000561
ENSG00000138050.14	THUMPD2	protein_coding	3823	36.6	0.454	4.88	0.00418	0.0164	0.23	4.82	0.145	0.495	-0.0122	4.32	0.938	0.97	0.137	3.21	0.582	1	-0.182	5.13	0.0977	0.129	0.196	4.67	0.291	0.413
ENSG00000183023.18	SLC8A1	protein_coding	21922	37.43	-0.242	4.2	0.14	0.258	0.266	4.5	0.0968	0.408	-0.342	3.94	0.0328	0.0573	-0.15	2.54	0.555	1	0.931	5.11	2.23e-16	1.33e-15	0.285	4.07	0.158	0.257
ENSG00000162878.12	PKDCC	protein_coding	3925	56.22	-2.02	4.01	1.37e-30	6.62e-28	0.0217	4.86	0.891	0.993	-1.52	4.57	1.67e-21	5.43e-20	-0.259	5.31	0.278	1	0.462	4.75	5.84e-05	0.000125	-0.0687	4.01	0.75	0.833
ENSG00000143924.18	EML4	protein_coding	8357	38.02	-0.252	7.56	0.0949	0.192	0.0842	7.83	0.577	0.874	0.31	7.52	0.0332	0.058	0.00287	6.8	0.99	1	-0.0995	7.42	0.307	0.362	-0.206	6.75	0.203	0.313
ENSG00000115944.14	COX7A2L	protein_coding	5605	44	0.442	6.47	0.00372	0.0149	-0.159	6.31	0.299	0.68	-0.415	6.22	0.00539	0.0115	0.212	6.02	0.372	1	0.636	6.26	6.1e-10	2.17e-09	0.394	5.37	0.0228	0.0533
ENSG00000171126.7	KCNG3	protein_coding	3824	42.42	-0.421	3.12	0.0193	0.0556	-0.0335	3.38	0.845	0.981	-0.907	2.98	1.38e-07	7.55e-07	-0.195	2.08	0.451	1	0.883	5.48	8.29e-16	4.79e-15	0.582	4.48	0.00175	0.00591
ENSG00000057935.13	MTA3	protein_coding	10580	43.08	-0.429	6.3	0.00506	0.0192	-0.172	6.53	0.263	0.644	-0.492	6.37	0.000979	0.00246	0.142	6.14	0.55	1	-0.331	5.38	0.00204	0.00358	0.0952	5.02	0.601	0.713
ENSG00000162882.14	HAAO	protein_coding	2726	48.95	-0.112	-0.802	0.807	0.893	0.614	-0.725	0.133	0.473	0.0872	-0.347	0.816	0.873	0.172	-0.172	0.603	1	-0.247	1.44	0.257	0.31	0.363	1.33	0.348	0.476
ENSG00000152518.6	ZFP36L2	protein_coding	3696	55.96	-0.736	3.74	1.67e-05	0.00016	-1.29	3.67	8.86e-14	1.47e-11	-2.43	3.6	2.02e-45	3.64e-43	-0.37	3.91	0.127	1	-1.93	5.44	4.92e-67	2.42e-65	-0.554	5.47	0.00291	0.00923
ENSG00000279873.2	LINC01126	lincRNA	1646	56.62	-0.502	0.797	0.0664	0.147	-0.0335	1.11	0.889	0.993	-1.35	0.954	1.39e-08	8.95e-08	-0.196	0.748	0.497	1	1.33	2.29	3.49e-12	1.52e-11	0.892	1.33	0.0145	0.0363
ENSG00000115970.18	THADA	protein_coding	14220	40.47	-0.243	5.87	0.114	0.221	-0.0614	6.04	0.69	0.921	-0.507	5.71	0.000781	0.00201	0.0111	5.15	0.963	1	0.267	6.14	0.00924	0.0147	-0.255	5.35	0.157	0.255
ENSG00000152527.13	PLEKHH2	protein_coding	9835	38.98	0.316	3.54	0.0654	0.145	0.162	3.53	0.337	0.716	0.305	3.29	0.0637	0.103	-0.0718	2.14	0.782	1	-0.135	5.04	0.221	0.271	0.458	4.69	0.0121	0.0313
ENSG00000138036.18	DYNC2LI1	protein_coding	4618	37.57	0.206	3.1	0.249	0.395	-0.103	3.03	0.56	0.866	-0.205	2.64	0.249	0.331	-0.0848	1.46	0.757	1	-0.112	4.92	0.321	0.377	-0.228	4.35	0.25	0.368
ENSG00000138095.18	LRPPRC	protein_coding	9760	37.13	-0.136	8.76	0.364	0.519	-0.0915	8.88	0.545	0.858	-0.147	8.49	0.313	0.402	0.0943	7.5	0.69	1	-0.346	8.25	0.000307	0.000604	-0.422	7.62	0.00753	0.0209
ENSG00000138032.20	PPM1B	protein_coding	7103	38.72	0.089	6.67	0.558	0.702	-0.156	6.68	0.307	0.689	0.368	6.54	0.0121	0.0237	-0.0743	6.01	0.754	1	-0.173	5.67	0.0994	0.131	-0.0136	5.16	0.939	0.973
ENSG00000138078.15	PREPL	protein_coding	8153	37.28	0.503	7.1	0.000891	0.00457	0.0618	6.98	0.685	0.919	0.209	6.64	0.154	0.22	0.137	5.67	0.564	1	-0.605	6.44	1.94e-09	6.58e-09	-0.465	6	0.0064	0.0181
ENSG00000143919.14	CAMKMT	protein_coding	3991	37.93	-0.00468	3.5	0.978	1	0.0719	3.61	0.67	0.915	0.912	3.56	1.54e-08	9.89e-08	0.164	3.23	0.508	1	0.0803	3.53	0.558	0.614	-0.301	2.93	0.232	0.348
ENSG00000170577.7	SIX2	protein_coding	2205	59.16	0.649	-1.91	0.432	0.586	1.01	-1.93	0.175	0.538	0.664	-1.45	0.349	0.439	0.837	-1.13	0.0431	1	-1.46	4.8	1.25e-36	2.27e-35	-1.81	4.67	2.37e-14	4.58e-13
ENSG00000068784.12	SRBD1	protein_coding	5045	36.55	-0.053	5.64	0.732	0.839	0.115	5.8	0.456	0.808	0.0522	5.37	0.729	0.799	0.266	4.37	0.271	1	-0.204	5.41	0.0576	0.0799	-0.217	4.87	0.241	0.359
ENSG00000171132.13	PRKCE	protein_coding	9908	44.43	-0.362	0.973	0.169	0.297	-0.684	0.944	0.00644	0.0814	-0.385	1.17	0.0886	0.137	0.36	0.393	0.236	1	-0.0605	4.58	0.601	0.655	0.0999	4.14	0.625	0.732
ENSG00000116016.13	EPAS1	protein_coding	7302	46.71	1.25	-0.221	0.00141	0.0067	0.499	-0.63	0.219	0.594	2.5	0.791	9.04e-16	1.63e-14	0.213	1.16	0.441	1	0.311	4.68	0.00715	0.0116	1.11	4.29	4.18e-09	4.64e-08
ENSG00000250565.6	ATP6V1E2	protein_coding	5283	44.72	0.159	2.71	0.398	0.555	-0.0599	2.7	0.744	0.946	-0.295	2.72	0.093	0.143	-0.0604	2.35	0.812	1	0.105	3.09	0.477	0.535	-0.00135	2.62	0.996	1
ENSG00000119729.10	RHOQ	protein_coding	4619	44.36	0.0454	6.27	0.766	0.864	-0.391	6.22	0.0115	0.119	-1.48	5.91	1.37e-21	4.52e-20	-0.354	4.55	0.141	1	-0.291	6.16	0.00436	0.00728	0.509	5.79	0.00246	0.00795
ENSG00000151665.12	PIGF	protein_coding	4978	36.13	0.113	4.43	0.486	0.639	-0.129	4.39	0.424	0.786	0.67	4.24	1.61e-05	5.95e-05	0.129	3.48	0.599	1	0.165	4.86	0.146	0.186	0.244	4.25	0.209	0.319
ENSG00000119878.5	CRIPT	protein_coding	2561	39.14	-0.308	3.37	0.0795	0.168	0.137	3.64	0.414	0.78	-0.0942	3.23	0.572	0.659	0.00232	3.06	0.993	1	-0.445	4.21	0.000249	0.000495	-0.265	3.85	0.215	0.327
ENSG00000171150.7	SOCS5	protein_coding	5034	37.21	0.504	5.41	0.00122	0.00591	-0.0407	5.22	0.795	0.964	0.121	4.89	0.428	0.52	-0.164	3.88	0.5	1	0.332	4.9	0.00353	0.00598	0.177	4.18	0.364	0.493
ENSG00000180398.11	MCFD2	protein_coding	5994	45.38	-0.0218	7.36	0.885	0.947	0.0439	7.52	0.772	0.956	-0.764	7.26	3e-07	1.55e-06	-0.236	6.82	0.318	1	-0.108	6.83	0.275	0.329	0.502	6.34	0.0023	0.00748
ENSG00000068724.15	TTC7A	protein_coding	6949	50.88	-0.204	2.93	0.265	0.412	0.0988	3.17	0.572	0.872	0.419	3.89	0.0105	0.0209	0.0801	4.59	0.738	1	0.526	4.57	8.03e-06	1.89e-05	0.393	3.89	0.0625	0.122
ENSG00000143933.16	CALM2	protein_coding	6466	39.71	-0.575	8.24	0.000131	0.000931	-0.215	8.51	0.155	0.51	-0.371	8.19	0.0117	0.023	0.245	7.61	0.3	1	-0.366	7.76	0.000153	0.000312	-0.524	7.15	0.00117	0.00417
ENSG00000234690.6	AC073283.4	lincRNA	3552	46.05	0.888	1.05	0.000571	0.00317	-0.31	0.503	0.258	0.639	0.0625	1.03	0.795	0.856	-0.202	0.611	0.492	1	-0.713	0.751	0.00722	0.0117	-0.434	0.769	0.449	0.576
ENSG00000236824.1	BCYRN1	scRNA	13458	53	-0.45	1.36	0.0595	0.135	-0.23	1.51	0.295	0.677	-2.36	1.24	5.11e-26	2.44e-24	0.151	1.57	0.571	1	0.234	7.98	0.0153	0.0235	1.84	7.83	3.38e-31	1.61e-29
ENSG00000119888.10	EPCAM	protein_coding	2519	44.35	0.0905	6.79	0.551	0.696	0.13	6.93	0.391	0.763	-0.745	6.57	6.55e-07	3.17e-06	0.0463	5.86	0.845	1	0.731	1.56	0.0013	0.00233	1.42	0.968	0.000877	0.00323
ENSG00000095002.12	MSH2	protein_coding	4552	44.66	-0.196	8.76	0.19	0.325	-0.0291	8.92	0.847	0.982	-1.36	8.49	2.54e-19	6.77e-18	-0.0809	7.48	0.732	1	0.204	7.13	0.0378	0.0541	-0.302	6.29	0.073	0.138
ENSG00000184261.4	KCNK12	protein_coding	6685	49.06	0.661	2	0.00167	0.0077	0.101	1.78	0.629	0.896	0.618	2.62	0.0011	0.00274	0.12	3.13	0.628	1	-0.895	-1.59	0.207	0.255	-3.46	-0.99	0.172	0.275
ENSG00000116062.14	MSH6	protein_coding	10993	44.65	-0.439	8.21	0.00347	0.0141	-0.189	8.45	0.212	0.585	-0.429	8.38	0.00351	0.00782	-0.00133	8.08	0.996	1	-0.27	7.53	0.00548	0.00902	-0.815	6.88	9.34e-07	7.1e-06
ENSG00000138081.19	FBXO11	protein_coding	7074	39.46	0.0387	6.06	0.801	0.888	-0.333	6	0.0314	0.22	-0.521	5.71	0.000567	0.0015	-0.0184	4.54	0.939	1	-0.855	6.04	1.06e-16	6.5e-16	-0.705	5.7	6.78e-05	0.000338
ENSG00000170802.15	FOXN2	protein_coding	5481	36.31	0.188	6.41	0.218	0.359	-0.0266	6.4	0.862	0.986	-0.204	5.97	0.172	0.242	0.135	4.75	0.573	1	0.382	5.65	0.000344	0.000672	0.4	4.91	0.0247	0.0569
ENSG00000162869.15	PPP1R21	protein_coding	3995	39.73	-0.0692	4.09	0.675	0.797	-0.167	4.14	0.308	0.689	-0.375	3.82	0.0197	0.0366	0.157	3.05	0.527	1	-0.229	4.62	0.0473	0.0666	0.00893	4.2	0.965	0.991
ENSG00000243244.5	STON1	protein_coding	7709	45.18	0.838	4.71	1.75e-07	2.96e-06	-0.365	4.2	0.0255	0.193	-0.78	4.16	8.59e-07	4.07e-06	0.034	2.38	0.893	1	0.626	3.66	4.02e-06	9.81e-06	1.24	3.16	2.32e-08	2.31e-07
ENSG00000179915.20	NRXN1	protein_coding	18156	35.81	0.634	5.42	4.81e-05	0.000398	0.142	5.22	0.362	0.738	-0.252	4.7	0.105	0.158	0.144	2.94	0.567	1	-0.807	-0.476	0.0485	0.0681	-2.01	-0.177	0.0656	0.127
ENSG00000115239.21	ASB3	protein_coding	6299	39.31	0.172	2.12	0.401	0.557	-0.222	2.01	0.271	0.653	-0.766	1.58	0.000216	0.000626	-0.254	0.874	0.381	1	0.0963	3.31	0.499	0.556	0.572	2.93	0.0162	0.04
ENSG00000143942.4	CHAC2	protein_coding	1321	39.11	-1.54	2.62	2.8e-14	2.09e-12	-0.0874	3.17	0.617	0.892	-0.765	2.65	2.16e-05	7.78e-05	0.218	2.41	0.392	1	-0.0261	4.27	0.831	0.864	0.0776	3.72	0.716	0.807
ENSG00000068912.13	ERLEC1	protein_coding	2592	38.1	0.206	4.97	0.193	0.328	0.164	5.05	0.295	0.677	0.601	4.83	7.45e-05	0.000238	-0.1	4.17	0.678	1	0.466	5.36	2.04e-05	4.59e-05	0.659	4.64	0.000295	0.00123
ENSG00000119737.5	GPR75	protein_coding	2115	44.92	-0.893	0.17	0.00819	0.0282	0.246	0.634	0.359	0.734	-0.49	0.422	0.0652	0.105	-0.426	1.08	0.128	1	-1.63	1.76	2.93e-16	1.75e-15	-0.587	2.05	0.0818	0.152
ENSG00000068878.14	PSME4	protein_coding	10241	37.98	-0.313	7.91	0.0373	0.0942	-0.0372	8.14	0.806	0.966	0.134	7.83	0.359	0.449	0.0164	7.11	0.945	1	-0.538	7.36	3.55e-08	1.07e-07	-0.129	6.91	0.423	0.551
ENSG00000170634.12	ACYP2	protein_coding	4964	40.31	0.614	1.68	0.00578	0.0213	-0.245	1.35	0.279	0.661	0.349	1.44	0.0958	0.146	0.187	0.987	0.51	1	0.176	2.34	0.325	0.382	1.15	2.07	3.89e-05	0.000206
ENSG00000115306.15	SPTBN1	protein_coding	18504	42.78	0.547	8.45	0.000271	0.00171	-0.362	8.15	0.0174	0.153	0.511	8.44	0.000428	0.00117	-0.0753	8.69	0.75	1	0.173	8.34	0.0706	0.0963	-0.0639	7.56	0.684	0.781
ENSG00000214595.11	EML6	protein_coding	14426	40.81	-1.53	-0.268	9.19e-05	0.000688	-0.438	-0.0762	0.178	0.544	-0.584	-0.211	0.0618	0.0999	-0.493	-0.422	0.166	1	1.15	4.71	9.69e-22	8.26e-21	0.908	3.7	9.27e-06	5.73e-05
ENSG00000115310.17	RTN4	protein_coding	6644	38.6	-0.0911	7	0.547	0.693	-0.337	7.02	0.0277	0.201	0.766	7.09	1.48e-07	8.06e-07	-0.139	7.05	0.558	1	-1.16	6.87	3.04e-31	4.32e-30	-0.965	6.54	1.14e-08	1.19e-07
ENSG00000162994.15	CLHC1	protein_coding	4398	39.9	0.0964	2.68	0.609	0.744	-0.118	2.66	0.521	0.846	-0.626	2.23	0.000799	0.00205	-0.16	1.34	0.561	1	-1.01	3.06	6.09e-12	2.59e-11	-0.106	3.07	0.66	0.762
ENSG00000143947.12	RPS27A	protein_coding	3130	45.81	0.0889	9.61	0.552	0.697	-0.0192	9.61	0.898	0.995	-0.9	9.3	1.42e-09	1.07e-08	0.147	8.87	0.532	1	-0.00181	8.29	0.985	0.996	0.778	8.01	4.38e-07	3.53e-06
ENSG00000085760.14	MTIF2	protein_coding	3374	39.6	0.0961	5.78	0.533	0.68	0.126	5.91	0.411	0.777	-0.468	5.44	0.002	0.00471	-0.0133	4.47	0.956	1	0.201	5.99	0.0529	0.0739	0.222	5.28	0.205	0.316
ENSG00000162997.15	PRORSD1P	transcribed_unitary_pseudogene	2204	44.56	1.06	0.0462	0.00175	0.00799	-1.65	-0.82	8.65e-05	0.00325	-0.454	-0.453	0.183	0.255	0.859	-1.49	0.0595	1	-0.338	1.84	0.084	0.113	-0.333	1.63	0.364	0.493
ENSG00000240401.8	AC012358.8	antisense	4741	36.02	-0.234	-2.07	0.798	0.887	0.118	-2.34	0.891	0.993	0.455	-2.66	0.597	0.681	-1.79	-3.01	0.0597	1	-2.05	2.75	1.08e-37	2.02e-36	-1.74	2.93	1.04e-08	1.09e-07
ENSG00000115355.15	CCDC88A	protein_coding	14537	36.45	-0.345	7.71	0.0219	0.0616	-0.167	7.88	0.271	0.653	-1.42	7.32	1.62e-20	4.86e-19	-0.358	5.57	0.134	1	-0.647	7.14	4.76e-11	1.88e-10	-0.307	6.73	0.0591	0.116
ENSG00000163001.11	CFAP36	protein_coding	3505	40.44	0.138	4.52	0.391	0.547	0.175	4.63	0.271	0.653	-0.712	4.11	8.19e-06	3.23e-05	0.000722	3.05	0.998	1	-0.104	4.67	0.364	0.422	0.193	4.21	0.331	0.457
ENSG00000275052.4	PPP4R3B	protein_coding	8217	38.14	-0.118	6.59	0.438	0.592	-0.209	6.66	0.172	0.533	-0.363	6.31	0.0149	0.0285	0.00721	5.24	0.976	1	-0.456	6.74	4.69e-06	1.13e-05	-0.104	6.29	0.529	0.65
ENSG00000272606.1	RP11-554J4.1	antisense	465	46.45	-0.552	0.539	0.0618	0.139	-0.321	0.663	0.223	0.598	-1.11	0.466	1.74e-05	6.39e-05	-0.402	-0.0627	0.219	1	1.36	0.847	8.41e-06	1.98e-05	0.174	-0.116	0.793	0.867
ENSG00000138035.14	PNPT1	protein_coding	5134	39.78	-0.726	5.96	2.62e-06	3.21e-05	0.166	6.43	0.276	0.657	-0.587	5.93	9.67e-05	0.000302	-0.0341	5.24	0.886	1	-0.0409	6.58	0.683	0.732	-0.137	5.92	0.421	0.549
ENSG00000115380.18	EFEMP1	protein_coding	3962	37.96	0.465	3.89	0.00541	0.0202	0.21	3.84	0.205	0.575	1.14	3.84	5.66e-13	7.12e-12	0.362	3.12	0.145	1	1.22	4.06	1.01e-19	7.62e-19	0.477	2.85	0.0469	0.0964
ENSG00000233251.7	AC007743.1	antisense	3713	47.28	-0.4	1.96	0.0592	0.134	-1.49	1.64	1.64e-11	2.26e-09	-4.28	1.22	4.16e-68	1.65e-65	0.413	-1.11	0.311	1	-0.485	1.65	0.0173	0.0263	-1.3	1.49	0.00347	0.0107
ENSG00000028116.16	VRK2	protein_coding	3509	35.24	-0.289	4.66	0.0715	0.155	0.191	4.93	0.226	0.602	-0.369	4.32	0.0202	0.0373	0.189	3.37	0.443	1	-0.128	4.69	0.267	0.321	-0.0921	4.16	0.643	0.747
ENSG00000115392.11	FANCL	protein_coding	2412	34.76	-0.65	5.49	3.28e-05	0.000287	0.0981	5.86	0.525	0.847	0.0175	5.37	0.908	0.946	0.0922	4.3	0.703	1	-0.318	5.61	0.00268	0.00462	-0.765	4.97	5.25e-05	0.000269
ENSG00000233723.7	LINC01122	lincRNA	5536	37.48	-1.5	0.729	1.49e-07	2.57e-06	-0.179	1.03	0.461	0.813	-0.109	0.666	0.654	0.734	0.389	0.00203	0.238	1	-1.54	0.596	7.73e-08	2.25e-07	0.778	0.749	0.127	0.216
ENSG00000119866.20	BCL11A	protein_coding	8375	44.56	-0.415	3.96	0.0131	0.041	-0.398	4.07	0.0158	0.145	-0.472	4.13	0.00284	0.00645	0.075	4.3	0.755	1	-1.28	5.37	3.59e-32	5.32e-31	-0.975	5.2	5.74e-07	4.55e-06
ENSG00000115421.12	PAPOLG	protein_coding	8501	39.6	-0.344	5.68	0.0263	0.0714	0.175	6.01	0.254	0.635	0.189	5.73	0.205	0.28	-0.0559	5.2	0.815	1	-0.215	5.54	0.0426	0.0604	0.0429	5.08	0.812	0.881
ENSG00000162924.13	REL	protein_coding	11255	37.61	-0.165	3.34	0.347	0.501	-0.0812	3.45	0.634	0.9	-0.196	3.09	0.249	0.33	0.00391	1.92	0.988	1	-0.42	5.28	0.000106	0.00022	0.00461	4.94	0.979	1
ENSG00000162927.13	PUS10	protein_coding	7651	39.5	0.458	2.11	0.0254	0.0692	0.167	2.06	0.402	0.773	-0.467	1.56	0.0229	0.0415	0.305	0.964	0.286	1	-0.322	3.27	0.0236	0.0351	-0.0768	2.96	0.756	0.837
ENSG00000162928.8	PEX13	protein_coding	5910	39.79	-0.211	5.31	0.176	0.307	0.0659	5.53	0.671	0.915	-0.145	5.19	0.337	0.426	0.0209	4.61	0.931	1	0.58	5.62	6.42e-08	1.89e-07	0.387	4.78	0.0361	0.0776
ENSG00000162929.13	KIAA1841	protein_coding	7992	39.67	-1.12	3.32	5.57e-10	1.79e-08	-0.0516	3.8	0.757	0.951	-0.569	3.38	0.00063	0.00165	0.171	2.86	0.495	1	-0.273	4.74	0.0168	0.0256	-0.246	4.31	0.221	0.335
ENSG00000212978.6	AC016747.3	processed_transcript	3109	45.77	0.701	2.3	0.000428	0.0025	-0.376	1.86	0.0679	0.339	-0.119	2.18	0.529	0.618	-0.119	1.83	0.649	1	-0.487	3.83	0.000144	0.000294	-0.0543	3.59	0.808	0.878
ENSG00000237651.6	C2orf74	protein_coding	1515	44.26	0.439	-0.0939	0.215	0.354	0.327	-0.0936	0.32	0.701	-0.377	-0.338	0.251	0.333	0.225	-1.01	0.57	1	-0.821	1.12	0.00057	0.00108	0.606	1.36	0.0885	0.161
ENSG00000173209.22	AHSA2	protein_coding	8382	44.61	-0.373	3.95	0.0256	0.0697	-0.373	4.06	0.0236	0.184	-1.13	3.87	4.09e-12	4.49e-11	-0.262	3.03	0.291	1	-0.312	5.88	0.00255	0.00441	-0.319	5.39	0.0778	0.146
ENSG00000115464.14	USP34	protein_coding	18125	38.76	-0.0829	8.29	0.58	0.721	-0.077	8.41	0.611	0.889	-0.905	7.93	1.38e-09	1.04e-08	-0.187	6.42	0.431	1	0.253	8.13	0.00847	0.0136	0.404	7.43	0.00991	0.0264
ENSG00000082898.16	XPO1	protein_coding	11708	40.9	0.126	9.38	0.398	0.554	-0.246	9.34	0.104	0.424	-0.51	9.04	0.000533	0.00142	-0.0569	8.25	0.809	1	-0.225	9.01	0.0179	0.0272	-0.284	8.36	0.0661	0.127
ENSG00000170264.12	FAM161A	protein_coding	5252	41.32	-0.464	3.97	0.00556	0.0207	-0.241	4.16	0.141	0.488	-0.916	3.81	1.92e-08	1.21e-07	-0.0763	2.52	0.763	1	-0.527	4.89	2.65e-06	6.6e-06	0.371	4.68	0.0469	0.0964
ENSG00000115484.14	CCT4	protein_coding	2830	41.18	-0.00996	8.97	0.947	0.987	0.168	9.16	0.265	0.647	0.301	8.86	0.0379	0.0651	0.00552	8.54	0.981	1	0.0495	8.76	0.604	0.658	-1.47	7.9	2.19e-20	6.44e-19
ENSG00000173163.10	COMMD1	protein_coding	2392	41.05	-0.123	4.09	0.457	0.612	0.193	4.34	0.231	0.61	0.223	4.14	0.153	0.219	0.217	4.13	0.369	1	0.676	3.77	5.95e-07	1.59e-06	0.446	2.95	0.0564	0.112
ENSG00000170340.10	B3GNT2	protein_coding	2861	45.4	0.609	6.25	7.01e-05	0.000546	-0.0484	6.01	0.753	0.95	-0.742	5.81	9.16e-07	4.32e-06	-0.185	5.38	0.437	1	1.12	4.9	1.54e-21	1.29e-20	0.573	3.78	0.00555	0.016
ENSG00000186889.9	TMEM17	protein_coding	2982	39.29	-0.0453	0.444	0.881	0.944	-0.688	0.242	0.0202	0.167	-0.172	0.166	0.533	0.623	0.749	-0.5	0.0386	1	-0.762	1.56	0.000262	0.000519	-0.771	1.47	0.0598	0.117
ENSG00000115504.14	EHBP1	protein_coding	8219	36.7	-0.172	6.1	0.261	0.408	0.0874	6.3	0.568	0.87	-0.82	5.71	8.76e-08	4.96e-07	0.151	4.3	0.532	1	-0.927	5.6	2.19e-18	1.5e-17	-0.62	5.3	0.000597	0.00229
ENSG00000115507.9	OTX1	protein_coding	4833	59.54	-0.688	-1.42	0.26	0.407	-1.08	-1.79	0.0853	0.382	-0.457	-0.908	0.368	0.459	-0.72	-0.813	0.059	1	-0.498	2.12	0.0059	0.00966	0.533	2.14	0.0914	0.165
ENSG00000143951.15	WDPCP	protein_coding	11776	37.72	0.308	4.94	0.0511	0.12	-0.056	4.84	0.724	0.938	-0.167	4.47	0.284	0.37	0.329	3.5	0.181	1	0.437	3.9	0.000809	0.0015	0.515	3.24	0.0232	0.054
ENSG00000014641.17	MDH1	protein_coding	4990	38.05	-0.0154	7.96	0.918	0.97	0.0928	8.1	0.539	0.855	0.532	7.83	0.00025	0.000712	0.216	7.41	0.361	1	0.15	7.6	0.124	0.16	0.00184	6.79	0.991	1
ENSG00000169764.14	UGP2	protein_coding	6495	38.65	0.371	9.8	0.0131	0.0411	-0.0101	9.69	0.947	1	-0.222	9.27	0.129	0.189	0.0674	8.09	0.775	1	-0.0144	5.24	0.895	0.92	0.0409	4.67	0.828	0.892
ENSG00000143952.19	VPS54	protein_coding	5091	36.99	-0.202	5.28	0.196	0.332	-0.0691	5.41	0.658	0.911	-0.0162	5.06	0.915	0.952	0.0725	3.88	0.766	1	0.18	6.23	0.0779	0.105	0.301	5.56	0.0765	0.144
ENSG00000197329.11	PELI1	protein_coding	4125	36.9	0.585	6.88	0.000119	0.000853	0.257	6.78	0.0906	0.394	1.15	6.64	4.82e-15	7.95e-14	-0.155	5.78	0.515	1	0.372	5.07	0.000937	0.00172	0.244	4.31	0.206	0.316
ENSG00000225889.7	AC074289.1	antisense	2453	40.39	1.55	2.92	2.15e-16	2.27e-14	0.272	2.24	0.162	0.521	1.48	2.66	1.63e-16	3.23e-15	0.364	2.18	0.158	1	-0.441	0.239	0.169	0.212	1.57	0.386	0.00428	0.0128
ENSG00000119862.12	LGALSL	protein_coding	4003	44.8	0.536	5.64	0.000539	0.00303	-0.18	5.42	0.249	0.63	-0.708	5.28	3.49e-06	1.48e-05	-0.0241	4.4	0.92	1	0.26	5.59	0.0143	0.022	0.437	4.95	0.0161	0.0398
ENSG00000119844.14	AFTPH	protein_coding	5767	37.29	0.316	5.21	0.0435	0.106	0.0451	5.15	0.774	0.956	0.322	4.86	0.0339	0.0591	-0.00849	3.89	0.972	1	0.275	5.54	0.0103	0.0163	0.0367	4.78	0.842	0.903
ENSG00000179833.4	SERTAD2	protein_coding	6274	40.14	0.2	3.67	0.239	0.384	-0.273	3.54	0.108	0.432	0.251	3.53	0.122	0.18	-0.3	2.86	0.231	1	-1.05	5.59	3.97e-23	3.69e-22	-0.429	5.39	0.0167	0.0411
ENSG00000115902.10	SLC1A4	protein_coding	6939	45.52	0.598	0.0329	0.0865	0.179	0.0664	-0.284	0.85	0.982	2.2	1.31	1.6e-16	3.18e-15	-0.136	2.01	0.6	1	0.448	4.95	7.49e-05	0.000158	0.521	4.29	0.00718	0.02
ENSG00000011523.13	CEP68	protein_coding	8623	47.81	-0.175	4.83	0.27	0.418	-0.249	4.89	0.116	0.447	-0.987	4.83	2.14e-10	1.88e-09	-0.0102	4.6	0.966	1	0.204	5.46	0.0562	0.0781	0.0875	4.84	0.639	0.745
ENSG00000138069.16	RAB1A	protein_coding	2951	42.71	-0.396	5.81	0.0103	0.0339	-0.407	5.94	0.00878	0.0992	-0.313	5.9	0.0365	0.063	0.0299	5.58	0.9	1	-0.836	6.53	1.07e-16	6.58e-16	-0.115	6.24	0.49	0.614
ENSG00000138071.13	ACTR2	protein_coding	4347	39.48	-0.103	7.44	0.496	0.647	-0.517	7.4	0.000758	0.0189	-0.299	7.21	0.0427	0.0722	0.166	6.07	0.483	1	-0.91	7.87	7.45e-21	5.99e-20	-0.349	7.57	0.0261	0.0595
ENSG00000198369.9	SPRED2	protein_coding	5154	43.76	0.635	4.36	9.86e-05	0.000729	-0.211	4.05	0.201	0.571	0.568	4.47	0.000242	0.000692	-0.118	4.41	0.623	1	-0.969	4.16	2.32e-15	1.31e-14	0.0263	4.11	0.898	0.943
ENSG00000232164.1	AC092669.3	lincRNA	1679	37.09	-0.0327	4.01	0.844	0.919	-1.22	3.67	1.96e-12	2.94e-10	-1.33	3.41	4.59e-14	6.64e-13	-0.0364	1.66	0.893	1	-1.44	4.05	4.13e-31	5.83e-30	-0.812	4	0.000196	0.000862
ENSG00000143995.19	MEIS1	protein_coding	10934	39.2	-1.33	-1.96	0.123	0.234	-0.306	-2.07	0.672	0.915	-0.555	-2.43	0.455	0.546	0.0198	-2.36	0.975	1	-0.23	5.15	0.0353	0.0509	-0.0241	4.72	0.897	0.943
ENSG00000143971.7	ETAA1	protein_coding	3486	33.26	-0.0567	6.09	0.711	0.823	0.0716	6.19	0.641	0.903	-0.601	5.62	8.53e-05	0.00027	-0.118	4.13	0.626	1	0.0518	5.12	0.642	0.694	-0.0257	4.51	0.889	0.937
ENSG00000197223.11	C1D	protein_coding	3581	38.27	0.205	3.88	0.221	0.361	0.218	3.96	0.186	0.553	0.31	3.62	0.0543	0.0893	0.141	3.3	0.568	1	-0.462	4.24	0.000137	0.000281	-0.134	3.91	0.521	0.642
ENSG00000243667.6	WDR92	protein_coding	4079	39.84	-0.0782	1.35	0.743	0.848	-0.129	1.39	0.564	0.868	-0.415	1.03	0.066	0.106	-0.15	0.419	0.625	1	-0.432	1.46	0.0484	0.068	0.3	1.37	0.431	0.559
ENSG00000115946.7	PNO1	protein_coding	2674	41.05	-0.728	4.85	5.32e-06	6.01e-05	0.191	5.34	0.221	0.596	0.0709	5.09	0.639	0.72	0.00398	5.63	0.987	1	-0.619	5.72	3.38e-09	1.12e-08	-0.587	5.28	0.00141	0.0049
ENSG00000221823.10	PPP3R1	protein_coding	3363	37.41	-0.0659	5.27	0.674	0.796	-0.595	5.16	0.000183	0.00608	0.297	5.09	0.0491	0.0816	0.0229	4.86	0.924	1	-0.751	6.2	1.9e-13	9.14e-13	-0.66	5.77	0.000147	0.000674
ENSG00000119865.8	CNRIP1	protein_coding	3548	40.04	-0.0859	1.1	0.735	0.841	0.336	1.38	0.137	0.482	0.738	1.35	0.000601	0.00158	0.00103	0.992	0.997	1	-0.629	3.3	6.93e-06	1.65e-05	-0.051	3.16	0.83	0.894
ENSG00000204923.3	FBXO48	protein_coding	5666	39.97	0.394	1.65	0.079	0.167	-0.0354	1.52	0.871	0.987	0.178	1.4	0.398	0.491	-0.326	0.79	0.265	1	-0.613	3.14	2.1e-05	4.72e-05	-0.287	2.94	0.262	0.381
ENSG00000169621.9	APLF	protein_coding	7135	37.87	-0.196	3.63	0.253	0.399	-0.223	3.7	0.185	0.553	-0.068	3.41	0.68	0.756	0.361	2.29	0.161	1	0.687	3.32	3.34e-06	8.22e-06	0.347	2.47	0.205	0.315
ENSG00000169618.6	PROKR1	protein_coding	4273	46.47	-1.07	0.89	0.000104	0.000764	-0.291	1.19	0.214	0.588	-0.308	1.46	0.151	0.216	0.129	1.82	0.621	1	1.66	-0.704	0.00163	0.00289	0.283	-1.05	0.843	0.904
ENSG00000163219.11	ARHGAP25	protein_coding	5452	41.83	1.36	1.92	3.34e-10	1.14e-08	0.105	1.3	0.645	0.905	1.08	1.85	1.14e-07	6.34e-07	0.264	1.22	0.34	1	0.754	-0.568	0.0971	0.128	-0.702	-0.731	0.584	0.698
ENSG00000169604.19	ANTXR1	protein_coding	8185	41.88	-0.505	5.59	0.00117	0.00572	-0.295	5.79	0.0573	0.31	-0.386	5.65	0.0103	0.0205	-0.0681	5.19	0.775	1	-1.06	5.6	2.93e-23	2.76e-22	-0.337	5.42	0.0602	0.118
ENSG00000198380.12	GFPT1	protein_coding	8866	39.5	0.0457	7.66	0.761	0.86	-0.103	7.72	0.499	0.834	0.119	7.51	0.414	0.507	-0.0586	6.67	0.805	1	0.168	6.87	0.0899	0.12	0.103	6.15	0.536	0.655
ENSG00000169599.12	NFU1	protein_coding	2197	41.47	0.439	4.73	0.00594	0.0218	0.119	4.68	0.455	0.807	-0.385	4.33	0.0137	0.0264	0.113	3.87	0.642	1	0.233	4.48	0.0512	0.0716	0.551	3.91	0.00651	0.0184
ENSG00000115977.18	AAK1	protein_coding	23608	41.95	-0.739	4.69	4.71e-06	5.38e-05	-0.411	4.92	0.00977	0.107	0.113	5.05	0.455	0.546	-0.165	5.07	0.49	1	-1.07	6.21	1.67e-25	1.78e-24	-0.479	6	0.00558	0.0161
ENSG00000196975.14	ANXA4	protein_coding	9946	41.93	-0.092	2.48	0.636	0.765	0.00236	2.63	0.99	1	0.108	2.63	0.542	0.631	0.0119	2.71	0.962	1	0.383	4.51	0.00122	0.00221	0.361	3.88	0.0817	0.151
ENSG00000087338.4	GMCL1	protein_coding	4922	37.77	-0.261	4.7	0.103	0.204	-0.126	4.84	0.426	0.788	0.627	4.75	3.71e-05	0.000127	0.0234	4.2	0.923	1	-0.01	6.05	0.923	0.944	0.0745	5.43	0.67	0.77
ENSG00000124380.10	SNRNP27	protein_coding	2275	40.55	-0.114	4.09	0.489	0.641	-0.0666	4.21	0.682	0.918	0.28	4.13	0.0734	0.116	0.0859	3.9	0.723	1	-0.304	4.46	0.00971	0.0154	0.385	4.16	0.0484	0.0988
ENSG00000059728.10	MXD1	protein_coding	6351	40.74	1.62	1.82	4.72e-13	2.72e-11	0.2	1.13	0.399	0.77	0.782	1.31	0.000357	0.000988	-0.484	0.859	0.0942	1	-0.252	3.79	0.051	0.0715	-0.62	3.34	0.0113	0.0296
ENSG00000179818.13	PCBP1-AS1	processed_transcript	19619	45.84	-0.068	3.48	0.694	0.811	-0.0122	3.61	0.942	1	-0.258	3.72	0.111	0.166	0.108	3.78	0.655	1	-1.05	5.83	1.76e-23	1.68e-22	-0.967	5.58	2.97e-07	2.46e-06
ENSG00000169564.6	PCBP1	protein_coding	1750	55.2	-0.081	6.45	0.595	0.733	-0.759	6.3	1.12e-06	7.63e-05	-0.851	6.57	1.55e-08	9.96e-08	0.26	6.63	0.273	1	-2.15	6.73	2.84e-95	2.45e-93	-1.43	6.67	6.25e-17	1.5e-15
ENSG00000115998.7	C2orf42	protein_coding	3630	43.21	0.0312	2.63	0.869	0.935	0.318	2.88	0.0769	0.363	-0.0694	2.69	0.692	0.767	0.00714	3.08	0.977	1	0.39	3.78	0.00312	0.00533	0.187	3.1	0.425	0.553
ENSG00000116001.15	TIA1	protein_coding	6607	39.67	-0.55	7.33	0.000276	0.00174	-0.115	7.63	0.447	0.803	-0.805	7.2	7.29e-08	4.18e-07	-0.0309	5.81	0.896	1	0.0735	6.51	0.465	0.523	0.024	5.85	0.888	0.936
ENSG00000116005.11	PCYOX1	protein_coding	5870	45.23	-0.0176	5.66	0.91	0.964	-0.393	5.63	0.012	0.122	-0.343	5.74	0.0223	0.0406	-0.119	5.48	0.617	1	0.0566	6.27	0.577	0.632	0.305	5.69	0.0773	0.145
ENSG00000143977.13	SNRPG	protein_coding	1795	41.09	-0.25	7.03	0.0982	0.197	-0.125	7.2	0.411	0.777	-0.414	6.87	0.00522	0.0111	0.169	6.49	0.476	1	-0.181	6.23	0.0761	0.103	0.283	5.74	0.094	0.169
ENSG00000035141.7	FAM136A	protein_coding	3086	48.46	-0.338	6.32	0.0269	0.0726	0.106	6.65	0.487	0.829	-0.928	6.39	7.49e-10	5.94e-09	-0.0895	6.51	0.706	1	-0.467	6.79	2.54e-06	6.35e-06	-0.322	6.31	0.0555	0.111
ENSG00000163235.15	TGFA	protein_coding	4963	43.95	0.864	3.03	2.08e-06	2.62e-05	0.376	2.88	0.0366	0.241	0.725	3.16	1.97e-05	7.15e-05	-0.09	3.36	0.714	1	2.09	2.08	3.38e-21	2.77e-20	4.03	1.09	4.05e-28	1.73e-26
ENSG00000075340.22	ADD2	protein_coding	12673	44.81	0.442	7.55	0.00341	0.0139	-0.148	7.4	0.329	0.708	0.894	8.03	7.27e-10	5.78e-09	0.118	8.42	0.619	1	-0.473	6.62	2.2e-06	5.54e-06	-0.0319	6.23	0.849	0.908
ENSG00000116035.2	VAX2	protein_coding	1147	48	-1.79	-2.58	0.181	0.313	-2.03	-3.02	0.159	0.516	-1.31	-3.16	0.402	0.495	-1.78	-3.84	0.272	1	0.0671	2.53	0.69	0.738	0.0748	2.1	0.81	0.879
ENSG00000144043.11	TEX261	protein_coding	4260	52.63	-0.342	3.5	0.0473	0.113	0.245	3.89	0.14	0.487	-0.345	4.06	0.0314	0.0551	0.0323	5.19	0.892	1	-0.931	6.21	1.03e-19	7.73e-19	-0.344	5.95	0.0501	0.102
ENSG00000124357.12	NAGK	protein_coding	8894	49.57	-0.365	3.27	0.0387	0.097	0.327	3.69	0.0513	0.29	-0.876	3.49	1.21e-07	6.69e-07	0.00154	4.31	0.995	1	-0.313	4.65	0.00664	0.0108	0.22	4.37	0.269	0.39
ENSG00000124370.10	MCEE	protein_coding	1624	41.39	0.269	2.79	0.148	0.269	-0.0113	2.75	0.95	1	-0.281	2.48	0.117	0.173	-0.0606	1.53	0.822	1	0.361	3.42	0.0108	0.017	1.27	3.06	7.98e-09	8.5e-08
ENSG00000124383.8	MPHOSPH10	protein_coding	4673	40.5	-0.367	4.41	0.0237	0.0656	0.0889	4.69	0.576	0.873	-0.548	4.27	0.000507	0.00136	0.0459	3.9	0.85	1	-0.955	4.71	8.41e-17	5.2e-16	-0.678	4.48	0.00078	0.0029
ENSG00000124374.8	PAIP2B	protein_coding	6279	40.16	0.0663	5.66	0.668	0.791	0.0826	5.76	0.593	0.88	0.572	5.71	0.000113	0.000349	-0.0982	5.04	0.681	1	0.311	5.48	0.0038	0.00641	0.399	4.82	0.026	0.0593
ENSG00000075292.18	ZNF638	protein_coding	12474	38.16	-0.21	8.22	0.161	0.287	-0.0534	8.4	0.724	0.938	-1.17	7.85	8.21e-15	1.31e-13	-0.149	6.22	0.53	1	-0.587	7.47	1.69e-09	5.79e-09	-0.297	7.01	0.0647	0.125
ENSG00000281195.1	ZNF638-IT1	processed_transcript	1615	36.8	0.27	3.6	0.114	0.22	-0.358	3.39	0.0383	0.246	-1.13	2.86	7e-10	5.58e-09	-0.387	0.113	0.232	1	-0.775	3.18	7.43e-08	2.17e-07	-0.234	3.01	0.333	0.46
ENSG00000135636.13	DYSF	protein_coding	8386	49.64	-0.104	2.61	0.585	0.725	-0.645	2.46	0.000713	0.0179	0.746	3.71	9.18e-06	3.58e-05	0.159	4.02	0.511	1	1.38	0.937	2.22e-07	6.16e-07	1.42	0.388	0.015	0.0375
ENSG00000003137.8	CYP26B1	protein_coding	5015	59.96	-1.39	-0.985	0.00589	0.0216	-1	-0.878	0.0203	0.168	-0.949	-0.36	0.0139	0.0268	-0.144	-1.63	0.763	1	-0.63	2.47	0.000153	0.000312	0.583	2.54	0.0347	0.0752
ENSG00000144036.14	EXOC6B	protein_coding	10185	37.12	-0.131	6.63	0.388	0.545	-0.00733	6.78	0.962	1	0.312	6.49	0.0337	0.0587	-0.0234	5.81	0.922	1	0.182	5.79	0.0834	0.112	0.3	5.17	0.0888	0.162
ENSG00000116096.5	SPR	protein_coding	1480	54.78	0.216	2.51	0.261	0.408	-0.143	2.44	0.45	0.805	-0.257	2.92	0.148	0.213	-0.0679	3.43	0.781	1	0.602	4.62	3.16e-07	8.67e-07	0.44	3.86	0.0384	0.0817
ENSG00000135638.13	EMX1	protein_coding	5516	55.11	1.04	3.45	3.59e-09	9.33e-08	-0.131	2.9	0.466	0.816	0.228	3.71	0.171	0.241	-0.0767	3.79	0.752	1	-0.452	3.52	0.000756	0.00141	-0.16	3.33	0.525	0.646
ENSG00000144040.12	SFXN5	protein_coding	11087	49.36	-0.417	3.91	0.0128	0.0403	0.339	4.37	0.0357	0.237	-0.33	4.42	0.0349	0.0606	-0.0739	5.42	0.756	1	-0.211	4.97	0.0582	0.0807	-0.22	4.56	0.271	0.391
ENSG00000135631.15	RAB11FIP5	protein_coding	5932	48.58	0.255	3.52	0.138	0.254	0.278	3.62	0.0986	0.412	0.724	4.31	5.23e-06	2.14e-05	0.133	4.58	0.58	1	0.176	5.25	0.105	0.138	-0.166	4.6	0.401	0.53
ENSG00000272702.1	RP11-44N22.3	processed_transcript	2890	51.76	0.276	-0.193	0.449	0.603	-0.514	-0.507	0.166	0.526	-0.303	0.15	0.339	0.428	-0.22	-0.578	0.539	1	-0.132	1.87	0.496	0.553	-0.371	1.59	0.354	0.482
ENSG00000135632.11	SMYD5	protein_coding	3380	50.97	-0.564	5.53	0.000285	0.00178	0.247	6.03	0.108	0.433	-0.319	6.1	0.0324	0.0567	-0.0402	6.86	0.865	1	0.307	5.42	0.0044	0.00735	-0.32	4.66	0.103	0.182
ENSG00000135617.3	PRADC1	protein_coding	1407	52.11	0.265	1.83	0.219	0.359	0.452	2.04	0.0257	0.193	-0.559	1.98	0.00484	0.0104	0.178	2.62	0.478	1	1.69	3.71	3.63e-31	5.14e-30	1.02	2.39	9.34e-05	0.000449
ENSG00000135624.15	CCT7	protein_coding	3591	46.07	-0.0447	8.62	0.765	0.863	0.315	8.86	0.0357	0.238	0.582	8.97	5.77e-05	0.000189	0.0265	9.37	0.911	1	0.401	9.15	2.5e-05	5.56e-05	-1.34	8.17	1.8e-17	4.51e-16
ENSG00000163013.11	FBXO41	protein_coding	8011	52.56	-0.208	2.63	0.275	0.423	0.117	2.87	0.519	0.844	0.0734	3.42	0.666	0.743	0.123	3.75	0.614	1	-0.353	4.26	0.00346	0.00587	-0.0739	3.99	0.734	0.82
ENSG00000116127.17	ALMS1	protein_coding	14054	38.28	-0.557	8.04	0.000218	0.00143	0.0289	8.39	0.848	0.982	-0.688	7.88	3.6e-06	1.52e-05	-0.0401	6.75	0.865	1	-0.207	7.08	0.0348	0.0502	-0.32	6.49	0.0518	0.104
ENSG00000230002.2	ALMS1-IT1	sense_intronic	2107	37.16	0.112	3.16	0.53	0.678	-0.0202	3.17	0.908	0.997	-0.44	2.63	0.0146	0.028	-0.116	1.11	0.682	1	-0.481	1.71	0.0181	0.0274	0.191	1.62	0.563	0.679
ENSG00000144034.14	TPRKB	protein_coding	2047	40.52	-0.26	4.49	0.107	0.21	-0.11	4.67	0.492	0.831	-0.989	4.19	7.3e-10	5.8e-09	0.0586	3.37	0.811	1	-0.112	4.38	0.35	0.408	0.368	3.97	0.0639	0.124
ENSG00000144048.10	DUSP11	protein_coding	3544	40.29	0.333	4.3	0.0408	0.101	0.358	4.41	0.0257	0.193	0.575	4.24	0.00021	0.00061	0.107	4.38	0.656	1	-0.26	5.22	0.0168	0.0256	0.0721	4.79	0.699	0.793
ENSG00000124356.15	STAMBP	protein_coding	7698	42.1	-0.411	5.56	0.00818	0.0282	0.124	5.9	0.421	0.783	0.0577	5.76	0.698	0.772	-0.0285	5.74	0.905	1	0.125	5.82	0.233	0.283	0.387	5.26	0.0268	0.0608
ENSG00000163017.13	ACTG2	protein_coding	3811	45.18	1.2	-0.129	0.000931	0.00475	1.37	-0.0119	4.11e-05	0.00169	2.41	1.35	3.34e-18	7.9e-17	-0.322	4.06	0.183	1	-1.67	-0.89	0.000745	0.00139	-4.62	-0.424	0.0312	0.069
ENSG00000114956.19	DGUOK	protein_coding	1455	42.81	-0.0775	4.84	0.625	0.757	0.363	5.18	0.0201	0.167	1.05	5.43	2.03e-12	2.35e-11	0.0852	5.87	0.72	1	-0.00499	4.92	0.965	0.979	0.402	4.4	0.0338	0.0735
ENSG00000235499.1	AC073046.25	lincRNA	390	69.31	-0.121	-0.845	0.796	0.886	0.179	-0.652	0.662	0.913	-0.308	-0.46	0.432	0.525	-0.286	-0.285	0.4	1	-0.587	1.86	0.00226	0.00393	-1.23	1.74	0.00386	0.0117
ENSG00000187605.15	TET3	protein_coding	12271	46.75	-0.508	4.52	0.0017	0.00779	-0.219	4.73	0.171	0.531	0.00112	5.09	0.994	1	-0.199	5.32	0.404	1	-0.938	6.18	5.6e-20	4.28e-19	-0.653	5.89	0.000242	0.00104
ENSG00000257800.1	FNBP1P1	processed_pseudogene	1994	41.55	0.0925	-0.456	0.818	0.9	-1.14	-0.802	0.00562	0.0741	0.314	-0.4	0.351	0.441	0.214	-1.32	0.62	1	-0.811	2.24	3.93e-06	9.61e-06	-1.03	2.1	0.00267	0.00853
ENSG00000163170.11	BOLA3	protein_coding	3156	50.59	-0.433	4.52	0.00728	0.0256	-0.133	4.77	0.404	0.774	-1.75	4.43	2.13e-27	1.16e-25	0.144	4.35	0.549	1	0.369	4.91	0.0011	0.002	0.596	4.31	0.00258	0.00829
ENSG00000225439.2	BOLA3-AS1	antisense	1834	49.2	-0.0953	2.85	0.605	0.741	0.15	3.06	0.395	0.767	-0.242	3.23	0.152	0.218	-0.0428	3.6	0.861	1	-1.21	2.48	3.01e-13	1.43e-12	0.0661	2.68	0.803	0.874
ENSG00000114978.17	MOB1A	protein_coding	6440	41.02	-0.514	7.03	0.000707	0.00378	-0.152	7.3	0.317	0.697	-0.396	7.04	0.00749	0.0154	-0.0945	6.32	0.69	1	0.17	8.06	0.0784	0.106	0.464	7.4	0.00304	0.00958
ENSG00000065911.11	MTHFD2	protein_coding	4870	43.3	0.41	8.08	0.00635	0.023	0.158	8.07	0.296	0.678	0.269	8.01	0.0639	0.103	-0.127	7.57	0.592	1	0.194	8.47	0.0428	0.0608	-0.131	7.65	0.403	0.532
ENSG00000204843.12	DCTN1	protein_coding	10439	49.96	0.0176	5.78	0.909	0.964	0.041	5.88	0.79	0.962	0.477	6.55	0.00123	0.00302	0.106	7.52	0.654	1	-0.21	7.64	0.0303	0.0443	-0.366	7.05	0.0252	0.0578
ENSG00000159239.11	C2orf81	protein_coding	2995	46.04	-0.665	0.209	0.0414	0.102	0.252	0.583	0.355	0.731	0.431	1.04	0.0793	0.124	0.444	0.92	0.118	1	-0.337	1.46	0.12	0.156	0.893	1.39	0.0196	0.0469
ENSG00000005448.16	WDR54	protein_coding	2860	54.68	0.491	5.27	0.00171	0.00784	0.0362	5.15	0.817	0.971	-0.265	5.46	0.0801	0.125	0.0263	5.23	0.912	1	1.53	5.74	6.15e-44	1.48e-42	0.962	4.47	2.93e-07	2.43e-06
ENSG00000114993.15	RTKN	protein_coding	5005	53.87	-0.368	3.87	0.028	0.0748	0.0274	4.17	0.866	0.987	-0.0907	4.63	0.56	0.648	0.026	5.6	0.913	1	0.256	5.24	0.0192	0.029	0.189	4.62	0.325	0.45
ENSG00000239779.6	WBP1	protein_coding	2438	56.07	0.0465	1.82	0.829	0.909	0.555	2.24	0.00505	0.069	-0.568	2.18	0.0035	0.00779	0.00736	2.28	0.977	1	-0.161	2.83	0.294	0.349	0.866	2.74	0.000593	0.00228
ENSG00000115275.11	MOGS	protein_coding	3234	57.9	0.0568	3.98	0.733	0.84	-0.367	3.94	0.0273	0.2	0.394	4.94	0.011	0.0217	0.0299	6.05	0.9	1	0.669	6.28	7.11e-11	2.77e-10	0.372	5.39	0.0361	0.0776
ENSG00000204822.6	MRPL53	protein_coding	1344	53.92	-1.39	-0.323	0.000541	0.00303	-0.288	0.0322	0.36	0.737	-1.48	-0.0866	2.12e-06	9.36e-06	-0.0319	0.0588	0.92	1	-0.28	1.88	0.147	0.187	0.264	1.78	0.429	0.557
ENSG00000135637.13	CCDC142	protein_coding	4897	52.12	-0.637	1.45	0.00675	0.0241	0.285	1.97	0.163	0.523	-0.92	1.84	5.18e-06	2.12e-05	-0.0319	2.55	0.899	1	0.617	5.03	3.73e-08	1.12e-07	0.126	4.21	0.537	0.656
ENSG00000115282.19	TTC31	protein_coding	5094	50.85	-0.149	3.47	0.389	0.546	-0.21	3.53	0.218	0.592	0.0371	4.12	0.816	0.873	-0.129	4.51	0.592	1	-0.0717	4.64	0.534	0.591	0.0783	4.21	0.705	0.797
ENSG00000179528.15	LBX2	protein_coding	2389	60.07	-0.405	-2.49	0.769	0.866	-2.19	-3.02	0.133	0.473	-0.112	-2.79	0.937	0.97	-0.762	-2.69	0.291	1	0.0786	2.44	0.641	0.694	1	2.27	0.000362	0.00148
ENSG00000115289.12	PCGF1	protein_coding	2629	56.33	0.995	2.12	1.88e-06	2.39e-05	0.234	1.81	0.266	0.648	0.0685	2.37	0.727	0.797	0.00371	2.94	0.988	1	0.0783	3.79	0.546	0.602	0.273	3.37	0.238	0.355
ENSG00000115307.16	AUP1	protein_coding	2634	55.6	-0.0487	5.23	0.755	0.856	0.083	5.45	0.594	0.881	-0.345	5.68	0.0222	0.0405	-0.00865	6.65	0.971	1	0.243	6.83	0.0146	0.0224	0.155	6.11	0.357	0.485
ENSG00000115317.11	HTRA2	protein_coding	3001	54.73	-0.0531	3.8	0.752	0.854	0.162	4.04	0.323	0.703	-0.399	4.24	0.0118	0.0232	-0.0778	4.61	0.745	1	0.825	5.43	4.02e-14	2.05e-13	0.391	4.52	0.0455	0.094
ENSG00000115318.11	LOXL3	protein_coding	4363	50.8	-0.125	3.26	0.477	0.63	0.235	3.53	0.166	0.526	-0.207	3.75	0.204	0.28	0.126	4.33	0.601	1	1.02	3.9	2.15e-14	1.12e-13	1	3.08	1.55e-05	9.11e-05
ENSG00000115325.13	DOK1	protein_coding	3049	58.42	0.201	2.07	0.332	0.486	-0.138	2.04	0.492	0.831	0.24	2.92	0.19	0.264	0.00259	3.44	0.992	1	0.561	4.1	7.71e-06	1.82e-05	0.212	3.38	0.369	0.497
ENSG00000159374.17	M1AP	protein_coding	3000	40.62	1.23	3.2	9.72e-12	4.59e-10	0.288	2.75	0.114	0.443	1.7	3.3	9.94e-24	3.97e-22	0.292	2.61	0.248	1	-1.01	-0.738	0.029	0.0425	0.647	-0.313	0.431	0.559
ENSG00000135622.12	SEMA4F	protein_coding	6227	44.97	0.444	2.67	0.0187	0.0543	0.21	2.65	0.255	0.636	0.804	3.19	2.77e-06	1.2e-05	0.327	3.43	0.181	1	0.497	5.34	5.02e-06	1.21e-05	0.38	4.59	0.043	0.0896
ENSG00000272711.1	RP11-259N19.1	lincRNA	1333	51.84	0.068	0.765	0.804	0.891	0.149	0.881	0.558	0.864	-0.229	1.22	0.333	0.422	-0.28	2.26	0.273	1	-0.0821	3.13	0.572	0.628	-0.5	2.68	0.0818	0.152
ENSG00000159399.9	HK2	protein_coding	6064	47.62	-0.017	7.34	0.91	0.965	-0.538	7.24	0.000457	0.0128	-0.687	7.35	3.85e-06	1.62e-05	0.111	6.67	0.638	1	0.0792	6.05	0.441	0.499	0.823	5.62	1.14e-06	8.53e-06
ENSG00000115350.11	POLE4	protein_coding	2151	39.19	-0.146	2.8	0.431	0.585	0.216	3.05	0.221	0.597	0.606	2.86	0.000393	0.00108	0.492	3.1	0.0472	1	0.0265	4.66	0.819	0.855	-0.664	3.93	0.00209	0.00691
ENSG00000115363.13	EVA1A	protein_coding	2744	41.76	-2.1	-0.102	2.27e-08	4.81e-07	0.156	0.422	0.58	0.876	0.399	0.502	0.128	0.187	0.158	0.368	0.606	1	0.757	1.65	0.000737	0.00137	1.02	0.878	0.0246	0.0567
ENSG00000115364.13	MRPL19	protein_coding	4601	36.97	-0.166	6.64	0.274	0.423	-0.0623	6.79	0.683	0.918	0.109	6.46	0.462	0.553	-0.0753	5.57	0.752	1	-0.772	7.24	3.66e-15	2.02e-14	-0.876	6.75	1.22e-07	1.07e-06
ENSG00000005436.13	GCFC2	protein_coding	5465	36.39	-0.588	4.76	0.000242	0.00157	0.0806	5.1	0.607	0.889	-0.745	4.51	2.85e-06	1.23e-05	0.148	3.45	0.547	1	-0.223	6.27	0.0284	0.0416	-0.164	5.69	0.336	0.463
ENSG00000270696.1	RP11-342K6.1	antisense	1747	39.27	-0.386	4.15	0.0195	0.056	0.031	4.43	0.847	0.982	0.0157	4.12	0.92	0.956	-0.237	3.07	0.339	1	-0.924	4.13	5.29e-14	2.66e-13	-1.13	3.85	1.02e-06	7.7e-06
ENSG00000200488.1	RN7SKP203	misc_RNA	332	58.43	0.189	2.84	0.305	0.457	-5.53	1.78	2.36e-73	4.68e-70	-7.01	1.64	4.54e-127	7.21e-124	0.00637	-2.95	0.994	1	4.88	5.09	8.43e-206	3.19e-203	3.19	2.11	1.31e-33	6.95e-32
ENSG00000176204.13	LRRTM4	protein_coding	5410	34.96	-0.0894	3.82	0.595	0.733	0.0901	3.95	0.585	0.877	-0.106	3.44	0.525	0.615	0.00392	2.86	0.988	1	-0.188	3.46	0.174	0.218	-0.29	3.01	0.228	0.343
ENSG00000066032.18	CTNNA2	protein_coding	7535	38.65	0.0956	2.99	0.599	0.736	-0.198	2.92	0.271	0.653	0.875	3.05	1.99e-07	1.06e-06	0.383	2.2	0.138	1	1.35	-0.678	0.0064	0.0104	-3.5	-0.989	0.122	0.208
ENSG00000163541.11	SUCLG1	protein_coding	4286	39.25	0.22	5.02	0.162	0.288	0.289	5.14	0.0649	0.33	0.981	5.09	6.72e-11	6.33e-10	0.207	5.51	0.384	1	0.117	6	0.258	0.311	0.186	5.33	0.284	0.406
ENSG00000115423.18	DNAH6	protein_coding	13514	38.37	-0.473	0.362	0.126	0.238	-0.28	0.252	0.344	0.722	-1.3	-0.396	9.22e-05	0.00029	-0.802	-2.28	0.201	1	0.788	2.62	4.68e-06	1.13e-05	3.49	2.17	3.94e-37	2.27e-35
ENSG00000186854.10	TRABD2A	protein_coding	8771	45.98	-0.55	2.52	0.0048	0.0184	0.222	2.95	0.215	0.589	-1.1	2.55	1.03e-09	7.98e-09	0.0569	2.18	0.824	1	-0.271	2.43	0.108	0.141	0.086	2.18	0.795	0.868
ENSG00000034510.5	TMSB10	protein_coding	496	63.37	-0.188	8.35	0.21	0.349	0.202	8.59	0.18	0.545	-0.575	8.35	9.79e-05	0.000306	-0.276	8.73	0.242	1	0.261	7.62	0.00745	0.012	-1.36	6.68	8.57e-17	2.02e-15
ENSG00000176407.17	KCMF1	protein_coding	7968	41.72	0.489	6.68	0.0013	0.00624	0.06	6.58	0.694	0.923	0.502	6.62	0.000604	0.00159	0.00724	6.71	0.976	1	0.0756	5.73	0.471	0.529	0.271	5.16	0.126	0.214
ENSG00000152284.4	TCF7L1	protein_coding	4414	46.97	-0.018	3.35	0.918	0.97	-0.544	3.21	0.00201	0.0373	0.93	4.3	5.47e-09	3.75e-08	0.258	4.89	0.281	1	-2.51	3.51	3.46e-67	1.72e-65	-1.23	3.76	7.66e-07	5.9e-06
ENSG00000152291.13	TGOLN2	protein_coding	7081	47.66	0.326	5.52	0.0357	0.0912	-0.165	5.39	0.29	0.671	0.383	5.96	0.01	0.0201	-0.214	6.21	0.367	1	-0.342	6.97	0.000523	0.000993	-0.164	6.47	0.325	0.45
ENSG00000042445.13	RETSAT	protein_coding	4005	51.7	0.656	3.86	9.69e-05	0.000718	0.195	3.68	0.246	0.627	-0.166	3.98	0.301	0.389	-0.00596	4.17	0.98	1	1.12	5.29	1e-23	9.67e-23	0.933	4.3	1.3e-06	9.56e-06
ENSG00000115459.17	ELMOD3	protein_coding	7259	46.14	0.121	2.84	0.513	0.662	0.18	2.96	0.313	0.693	-0.0422	3.09	0.804	0.863	0.0276	3.22	0.911	1	0.151	4.84	0.184	0.23	0.386	4.33	0.0468	0.0961
ENSG00000042493.15	CAPG	protein_coding	2607	51.32	0.548	4.89	0.000558	0.00311	0.351	4.89	0.0259	0.194	-0.0717	5.09	0.638	0.719	-0.0489	5.3	0.837	1	0.803	2.57	2.53e-06	6.31e-06	0.498	1.85	0.126	0.214
ENSG00000168906.12	MAT2A	protein_coding	4487	44.46	-0.893	6.74	5.52e-09	1.38e-07	-0.37	7.07	0.0157	0.144	-0.873	6.91	5.78e-09	3.96e-08	-0.0198	7.52	0.933	1	-0.949	7.99	1.31e-22	1.18e-21	-0.767	7.61	1.55e-06	1.12e-05
ENSG00000115486.11	GGCX	protein_coding	9098	46.19	0.17	4.32	0.297	0.449	-0.152	4.26	0.349	0.726	0.0125	4.55	0.936	0.969	0.126	4.89	0.599	1	0.469	6.08	5.7e-06	1.37e-05	0.523	5.35	0.003	0.00946
ENSG00000118640.10	VAMP8	protein_coding	990	47.95	0.00654	3.41	0.97	1	-0.158	3.44	0.356	0.732	0.107	3.86	0.506	0.597	0.176	4.17	0.466	1	-0.252	4.51	0.0312	0.0454	0.0464	4.09	0.823	0.889
ENSG00000168894.9	RNF181	protein_coding	1220	54.37	0.077	5.84	0.616	0.75	0.112	5.98	0.466	0.816	-0.994	5.82	6.73e-11	6.34e-10	0.0345	6.01	0.884	1	1.29	5.19	1.84e-29	2.4e-28	1.54	4.25	2.68e-16	6.1e-15
ENSG00000168890.13	TMEM150A	protein_coding	3094	60.16	-0.538	2.51	0.00562	0.0208	0.0618	2.96	0.73	0.94	-0.855	2.99	9.06e-07	4.28e-06	0.0244	3.72	0.92	1	-0.154	1.92	0.419	0.478	0.76	1.84	0.0234	0.0543
ENSG00000168883.19	USP39	protein_coding	3952	46.55	-0.183	6.45	0.229	0.371	0.0101	6.66	0.947	1	-0.0112	6.81	0.939	0.971	0.0678	7.06	0.774	1	-0.284	6.53	0.00458	0.00763	-0.0655	6.02	0.702	0.795
ENSG00000168887.10	C2orf68	protein_coding	4413	51.15	-0.547	4.82	0.00059	0.00325	-0.283	5.05	0.0729	0.352	-0.65	5.26	2.08e-05	7.51e-05	-0.103	5.38	0.666	1	0.227	5.59	0.0326	0.0473	-0.148	4.9	0.435	0.562
ENSG00000199687.1	RNU1-38P	snRNA	144	47.22	0	-2.66	1	1	0	-3.12	1	1	0	-3.44	1	1	0	-3.95	1	1	-2.04	3.07	7.38e-43	1.72e-41	2.59	4.77	9.97e-47	7.17e-45
ENSG00000115525.16	ST3GAL5	protein_coding	5549	44.94	0.215	1.74	0.326	0.479	-0.0494	1.71	0.815	0.97	-0.112	1.87	0.57	0.657	-0.018	1.17	0.948	1	0.413	4.19	0.000856	0.00158	-0.22	3.43	0.348	0.476
ENSG00000068654.15	POLR1A	protein_coding	13519	46.69	-0.642	5.41	4.17e-05	0.000353	-0.129	5.71	0.406	0.775	0.546	6.31	0.000217	0.00063	0.0139	7.41	0.953	1	-0.824	7.28	4.85e-17	3.04e-16	-0.799	6.89	1.57e-06	1.13e-05
ENSG00000132300.18	PTCD3	protein_coding	10164	41.22	-0.201	7.29	0.182	0.315	0.0347	7.52	0.819	0.971	-0.166	7.27	0.258	0.34	0.0444	6.86	0.851	1	0.348	7.15	0.000416	0.000801	0.366	6.4	0.0244	0.0563
ENSG00000208772.1	SNORD94	snoRNA	137	54.01	0.267	1.69	0.23	0.372	-1.51	1.01	1.19e-09	1.37e-07	-2.52	0.866	5e-26	2.4e-24	0.00368	0.203	0.99	1	0.52	3.37	0.000356	0.000693	3.66	4.27	2.05e-78	3.16e-76
ENSG00000132305.20	IMMT	protein_coding	3986	41.41	0.0774	6.25	0.613	0.747	-0.188	6.26	0.223	0.598	1.12	6.67	1.9e-14	2.88e-13	0.118	7.05	0.619	1	-0.218	6.89	0.0272	0.04	-0.29	6.27	0.0814	0.151
ENSG00000132313.14	MRPL35	protein_coding	3829	40.87	-0.419	5.76	0.00677	0.0241	0.135	6.12	0.379	0.753	-0.404	5.72	0.00719	0.0148	-0.0852	5.38	0.72	1	-0.00317	5.58	0.976	0.989	-0.217	4.94	0.244	0.362
ENSG00000068615.16	REEP1	protein_coding	5193	46.05	-1.69	0.219	3.32e-07	5.23e-06	-0.271	0.495	0.326	0.705	-1.89	0.16	2.15e-11	2.18e-10	0.0735	-0.388	0.83	1	0.508	4.85	9.14e-06	2.14e-05	0.722	4.2	0.000229	0.000989
ENSG00000115548.16	KDM3A	protein_coding	13423	40.15	-0.0102	7.39	0.946	0.986	0.00446	7.51	0.977	1	-0.97	7.01	1.15e-10	1.04e-09	0.103	5.13	0.667	1	-0.246	5.67	0.0192	0.0289	0.2	5.28	0.253	0.372
ENSG00000115561.14	CHMP3	protein_coding	7183	40.96	-0.177	2.79	0.341	0.495	0.211	3.05	0.233	0.612	0.514	3.02	0.00234	0.00543	0.0372	2.97	0.881	1	0.204	5.44	0.0576	0.0799	0.387	4.85	0.032	0.0703
ENSG00000239305.6	RNF103	protein_coding	7599	39.04	0.947	3.8	2.38e-08	5.02e-07	-0.104	3.33	0.547	0.859	0.519	3.28	0.00164	0.00394	-0.255	2.49	0.316	1	-0.322	5.16	0.0032	0.00546	-0.61	4.65	0.00187	0.00629
ENSG00000153561.12	RMND5A	protein_coding	6804	40.38	0.0144	7.57	0.924	0.973	-0.0168	7.68	0.911	0.998	0.0232	7.45	0.874	0.92	-0.153	6.79	0.518	1	0.31	8.32	0.00123	0.00223	0.226	7.5	0.147	0.242
ENSG00000231259.4	AC125232.1	unprocessed_pseudogene	1408	38.72	0.513	2.84	0.0055	0.0205	0.584	2.96	0.00108	0.0243	1.88	3.23	8.48e-29	5.16e-27	0.264	2.94	0.289	1	1.9	1.37	8.25e-12	3.47e-11	2.09	0.314	9.48e-06	5.85e-05
ENSG00000204745.3	AC083899.3	unprocessed_pseudogene	3819	38.49	0.0418	1.07	0.87	0.936	1.03	1.66	2.76e-06	0.000167	1.52	1.53	4.82e-13	6.13e-12	-0.156	1.39	0.569	1	0.926	0.674	0.00235	0.00408	1.94	0.0651	0.00368	0.0113
ENSG00000222041.10	CYTOR	lincRNA	3456	44.81	1.71	3.06	6.95e-20	1.13e-17	0.662	2.5	0.000474	0.0131	0.634	2.66	0.000446	0.00121	-0.262	3.89	0.279	1	0.296	2.64	0.0727	0.0989	-0.405	2.01	0.23	0.346
ENSG00000234231.3	AC093616.4	unprocessed_pseudogene	2095	38.6	1.59	0.795	1.54e-08	3.41e-07	0.938	0.5	0.000943	0.0219	2.01	0.789	3.07e-15	5.18e-14	-0.0149	1.31	0.957	1	1.34	-1.12	0.0341	0.0493	4.26	-0.832	1.24e-06	9.13e-06
ENSG00000185304.13	RGPD2	protein_coding	6991	39.61	0.16	2.3	0.42	0.575	0.476	2.56	0.0108	0.114	0.00282	2.07	0.988	1	-0.331	0.911	0.253	1	0	-2.55	1	1	0	-1.64	1	1
ENSG00000222724.1	RNU2-63P	snRNA	194	38.66	-1.51	0.643	1.11e-06	1.5e-05	-0.702	0.857	0.00562	0.0741	-2.05	0.172	5.38e-11	5.17e-10	0.5	1.08	0.0751	1	-0.341	2.96	0.0259	0.0383	3.54	4.43	9.52e-76	1.33e-73
ENSG00000172086.7	KRCC1	protein_coding	1753	38.55	0.114	4.4	0.481	0.634	0.0448	4.47	0.78	0.958	-0.393	3.99	0.0141	0.0271	0.0632	2.5	0.804	1	0.18	3.01	0.24	0.292	-0.584	2.31	0.0508	0.103
ENSG00000214336.4	FOXI3	protein_coding	2804	50.19	-0.983	2.08	3.36e-06	4.01e-05	-0.962	2.15	1.51e-06	9.87e-05	-1.02	2.44	2.18e-08	1.35e-07	-0.14	2.38	0.581	1	-0.544	3.31	0.000101	0.000209	-0.488	3.1	0.0611	0.119
ENSG00000172071.11	EIF2AK3	protein_coding	5434	38.57	0.328	5.22	0.036	0.0918	-0.0282	5.13	0.857	0.984	0.448	4.98	0.003	0.00679	-0.187	4.48	0.438	1	0.78	5.1	5.99e-12	2.55e-11	0.771	4.27	3.79e-05	0.000201
ENSG00000234028.3	AC062029.1	antisense	4283	43.71	1.19	1.75	1.09e-07	1.94e-06	-0.395	0.984	0.107	0.43	-0.228	1.15	0.308	0.395	0.186	0.272	0.547	1	-0.731	1.52	0.000528	0.001	-0.389	1.47	0.344	0.472
ENSG00000153574.8	RPIA	protein_coding	1848	41.25	-0.0561	3.6	0.743	0.847	0.303	3.87	0.0666	0.335	0.263	3.66	0.101	0.154	0.205	3.43	0.402	1	-0.577	5.13	1.37e-07	3.89e-07	-0.415	4.72	0.0303	0.0673
ENSG00000230006.7	ANKRD36BP2	transcribed_unprocessed_pseudogene	8042	35.08	0.493	1.52	0.032	0.0834	-0.611	1.14	0.0101	0.109	-0.299	0.775	0.217	0.294	-0.568	-1.36	0.224	1	-1.05	2.63	4.33e-11	1.71e-10	0.615	2.88	0.00949	0.0254
ENSG00000143429.9	AC027612.6	transcribed_unprocessed_pseudogene	3065	46.65	0.595	1.6	0.00841	0.0288	-0.0531	1.37	0.814	0.969	-0.497	1.41	0.0205	0.0378	0.146	1.51	0.585	1	-0.739	3.75	1.21e-08	3.82e-08	0.0332	3.64	0.879	0.93
ENSG00000223703.1	AC027612.4	unprocessed_pseudogene	2395	47.01	-0.5	1.12	0.0489	0.116	0.228	1.5	0.302	0.684	-0.38	1.48	0.0753	0.119	-0.44	1.9	0.0927	1	2.73	-2.31	0.0527	0.0735	0	-1.64	1	1
ENSG00000277591.1	RN7SL575P	misc_RNA	299	55.85	0	-2.66	1	1	0	-3.12	1	1	0	-3.44	1	1	0	-3.95	1	1	3.98	2.52	2.9e-54	1e-52	0.764	-0.394	0.315	0.44
ENSG00000144029.11	MRPS5	protein_coding	6719	42.25	0.227	5.26	0.146	0.267	0.302	5.4	0.0518	0.292	0.497	5.39	0.000875	0.00222	0.0448	5.5	0.851	1	-0.109	6.07	0.285	0.34	0.183	5.56	0.283	0.406
ENSG00000144026.11	ZNF514	protein_coding	6813	46.72	0.109	4.1	0.507	0.657	-0.248	4.03	0.132	0.473	-1.12	3.87	5.54e-12	5.98e-11	0.0731	2.76	0.77	1	0.516	5.39	1.95e-06	4.94e-06	0.458	4.66	0.0136	0.0346
ENSG00000275111.4	ZNF2	protein_coding	3996	44.65	0.515	2.51	0.00762	0.0266	0.174	2.45	0.356	0.732	0.2	2.59	0.265	0.348	-0.123	2.72	0.622	1	0.825	3.52	5.6e-09	1.82e-08	0.254	2.61	0.336	0.463
ENSG00000233757.6	AC092835.2	protein_coding	2304	41.52	-0.563	3.15	0.00182	0.00826	-0.0525	3.45	0.758	0.952	-0.698	3.07	4.26e-05	0.000144	-0.064	2.43	0.801	1	0.577	3.28	9.01e-05	0.000189	0.37	2.54	0.158	0.256
ENSG00000155066.15	PROM2	protein_coding	6063	58.88	-0.814	0.359	0.00864	0.0294	0.0728	0.709	0.784	0.959	0.0456	1.47	0.849	0.899	0.113	1.7	0.669	1	-1.59	2.33	1.73e-19	1.28e-18	-2.25	2.49	2.51e-08	2.49e-07
ENSG00000115041.12	KCNIP3	protein_coding	7870	53.69	-1.24	-0.6	0.00365	0.0147	1.14	-0.042	0.000624	0.0162	-0.322	0.154	0.328	0.417	0.0346	0.487	0.908	1	-0.624	2.03	0.000674	0.00126	0.394	1.99	0.27	0.39
ENSG00000115042.9	FAHD2A	protein_coding	5665	49.55	-0.159	4.9	0.315	0.467	0.217	5.18	0.165	0.526	-0.404	5.22	0.00797	0.0163	0.0513	5.4	0.829	1	0.55	4.74	1.9e-06	4.82e-06	0.462	4.05	0.0228	0.0532
ENSG00000232931.5	LINC00342	lincRNA	2618	39.66	-2.78	-0.682	1.23e-08	2.82e-07	-0.0466	-0.17	0.889	0.993	-3.58	-1.23	1.88e-14	2.86e-13	0.0651	-2.54	0.923	1	-1.99	1.85	2.68e-24	2.66e-23	-1.39	2.14	9.49e-05	0.000456
[truncated: 13,889 more rows]
