# Supplementary material for: Sequence- and structure-specific cytosine-5 mRNA methylation by NSUN6
Source: Nucleic Acids Res. 2020 Dec 16;49(2):1006–22. doi: 10.1093/nar/gkaa1193 (PMC7826283; doi:10.1093/nar/gkaa1193)
Supplement: gkaa1193_Supplemental_Files [file gkaa1193_supplemental_files.zip › Supplemtary table 9.xlsx]

## Sheet: Sheet1
Table S9. RNA-seq (RNA) and Ribo-seq (Ribo) data and calculated translation efficiency (TE) in wild-type versus NSUN6 knockout H9 cells.
ensemblids	names	biotype	RNA.baseMean	RNA.log2FC	RNA.padj	Ribo.baseMean	Ribo.log2FC	Ribo.padj	TE.baseMean	TE.log2FC	TE.padj
ENSG00000184357	HIST1H1B	protein_coding	615	6.64	2.67e-147	1030	5.87	1.97e-124	820	-0.769	0.215
ENSG00000116560	SFPQ	protein_coding	3440	0.809	2.48e-18	10900	1.9	4.89e-105	7190	1.09	1.02e-15
ENSG00000109971	HSPA8	protein_coding	38200	0.526	0.0035	30000	1.95	3.07e-103	34100	1.42	7.69e-13
ENSG00000120694	HSPH1	protein_coding	2120	1.11	1.13e-22	4430	1.44	6.18e-60	3270	0.339	0.131
ENSG00000118523	CTGF	protein_coding	947	-1.92	1.83e-21	2680	-1.72	9.84e-59	1810	0.2	0.883
ENSG00000136450	SRSF1	protein_coding	4760	1.03	1.83e-15	4300	1.08	6.02e-57	4530	0.0468	1
ENSG00000117868	ESYT2	protein_coding	2390	-1.69	2.07e-31	2060	-2.11	5.02e-55	2230	-0.417	0.215
ENSG00000152795	HNRNPDL	protein_coding	2910	0.19	0.292	4910	1.34	3.68e-53	3910	1.15	1.27e-10
ENSG00000044574	HSPA5	protein_coding	2200	0.753	5.45e-07	8710	0.917	1.42e-46	5450	0.164	0.779
ENSG00000113758	DBN1	protein_coding	1290	0.157	0.373	3590	0.99	1.42e-46	2440	0.833	8.55e-07
ENSG00000100129	EIF3L	protein_coding	3320	-0.145	0.508	2410	1.17	2e-46	2870	1.32	4.44e-12
ENSG00000167658	EEF2	protein_coding	22800	-0.559	4.99e-05	17300	1.4	2.12e-46	20100	1.96	1.35e-32
ENSG00000114796	KLHL24	protein_coding	1530	-1.22	3.89e-33	1350	-1.87	2.79e-46	1440	-0.652	0.00191
ENSG00000087087	SRRT	protein_coding	214	0.599	0.0396	1790	1.68	2.89e-46	1000	1.08	0.00174
ENSG00000089280	FUS	protein_coding	907	0.532	0.0814	9940	0.904	6.44e-46	5420	0.372	0.55
ENSG00000265972	TXNIP	protein_coding	1690	-3.43	5.31e-86	473	-2.97	6.54e-46	1080	0.466	0.399
ENSG00000156697	UTP14A	protein_coding	452	1.01	1.87e-12	765	1.94	3.3e-45	609	0.935	5.58e-05
ENSG00000231500	RPS18	protein_coding	17800	-0.426	0.0692	2950	1.54	1.11e-43	10400	1.96	2.25e-16
ENSG00000123136	DDX39A	protein_coding	398	0.332	0.0374	1490	1.13	1.69e-42	942	0.795	1.82e-05
ENSG00000164300	SERINC5	protein_coding	2310	-1.2	2.23e-16	1640	-1.13	2.6e-42	1970	0.0671	1
ENSG00000168066	SF1	protein_coding	604	0.921	0.000742	3840	1.18	2.6e-42	2220	0.262	0.818
ENSG00000142871	CYR61	protein_coding	219	-0.824	0.00373	1430	-1.37	6.99e-42	825	-0.55	0.244
ENSG00000156508	EEF1A1	protein_coding	181000	-0.251	0.241	8670	1.24	8.77e-42	94700	1.49	2.84e-13
ENSG00000070756	PABPC1	protein_coding	10500	0.0341	0.899	2160	1.71	1.76e-40	6340	1.67	6.01e-14
ENSG00000072274	TFRC	protein_coding	2970	1.14	2.11e-09	3950	0.833	1.32e-39	3460	-0.305	0.455
ENSG00000198799	LRIG2	protein_coding	1490	-1.03	6.03e-24	1250	-1.2	5.58e-39	1370	-0.172	0.655
ENSG00000169714	CNBP	protein_coding	3420	-0.253	0.116	8200	-0.649	9.05e-36	5810	-0.396	0.0513
ENSG00000133112	TPT1	protein_coding	16200	-0.457	0.00534	1020	1.54	1.34e-35	8630	1.99	1.07e-23
ENSG00000162613	FUBP1	protein_coding	4740	0.132	0.503	5380	0.716	2.49e-35	5060	0.584	0.00233
ENSG00000171848	RRM2	protein_coding	1070	1.39	4.89e-20	4000	1.23	8.29e-35	2530	-0.162	0.877
ENSG00000023608	SNAPC1	protein_coding	297	-1.17	6.14e-16	1730	-1.4	1.18e-34	1010	-0.226	0.662
ENSG00000059804	SLC2A3	protein_coding	18200	-0.919	6.01e-18	12300	-1.33	3.41e-34	15200	-0.413	0.0613
ENSG00000013275	PSMC4	protein_coding	752	0.589	2.42e-05	2280	0.957	4.46e-34	1520	0.368	0.115
ENSG00000065978	YBX1	protein_coding	10400	-0.123	0.61	1120	1.47	5.41e-34	5740	1.59	5.55e-13
ENSG00000163584	RPL22L1	protein_coding	1250	0.2	0.498	1430	2.29	5.71e-34	1340	2.09	8.42e-12
ENSG00000168016	TRANK1	protein_coding	261	-0.797	0.00175	453	-1.6	8.58e-34	357	-0.802	0.0279
ENSG00000102103	PQBP1	protein_coding	243	-0.0029	0.993	1420	1.35	3.89e-33	834	1.35	2.05e-09
ENSG00000083845	RPS5	protein_coding	6220	-0.235	0.312	2060	1.1	8.35e-33	4140	1.33	1.07e-09
ENSG00000104408	EIF3E	protein_coding	8520	0.0623	0.81	3180	1.06	3.97e-32	5850	0.993	4.27e-06
ENSG00000100664	EIF5	protein_coding	2520	1.6	8.75e-23	2550	1.43	4.65e-32	2530	-0.172	0.903
ENSG00000124160	NCOA5	protein_coding	141	1.74	4.67e-20	452	2.05	9.23e-32	296	0.309	0.686
ENSG00000147044	CASK	protein_coding	2760	-0.83	3.37e-18	1900	-0.907	1.61e-31	2330	-0.0768	1
ENSG00000142541	RPL13A	protein_coding	23700	-0.52	0.0054	2060	1.38	4.02e-30	12900	1.9	1.26e-18
ENSG00000198840	MT-ND3	protein_coding	1430	-0.603	0.00353	2580	-1.24	5.55e-30	2010	-0.638	0.0319
ENSG00000113648	H2AFY	protein_coding	1270	0.474	9.99e-08	1940	0.881	5.67e-30	1600	0.408	0.00597
ENSG00000065150	IPO5	protein_coding	11500	0.232	0.159	5750	0.852	1.6e-29	8610	0.621	0.00102
ENSG00000156482	RPL30	protein_coding	6300	-0.275	0.163	8490	1.21	1.82e-29	7390	1.48	3.77e-13
ENSG00000039068	CDH1	protein_coding	2290	-0.525	0.0595	7100	-0.739	4.97e-29	4700	-0.214	0.885
ENSG00000147852	VLDLR	protein_coding	1650	-0.87	4.21e-16	2040	-1.35	5.99e-29	1850	-0.485	0.0285
ENSG00000165916	PSMC3	protein_coding	1070	0.333	0.125	2010	0.894	1.26e-28	1540	0.56	0.042
ENSG00000105372	RPS19	protein_coding	9560	-0.501	0.0106	3800	1.2	1.79e-28	6680	1.7	2.68e-15
ENSG00000104853	CLPTM1	protein_coding	136	0.182	0.734	1760	0.941	8.7e-28	950	0.759	0.214
ENSG00000240303	ACAD11	protein_coding	43.2	-0.249	0.41	424	-1.48	1.04e-27	234	-1.23	7.42e-05
ENSG00000112306	RPS12	protein_coding	5620	-0.532	0.0074	2090	1.28	1.29e-27	3860	1.81	5.37e-16
ENSG00000108654	DDX5	protein_coding	3330	0.774	5.64e-15	7280	0.983	1.88e-27	5310	0.209	0.461
ENSG00000171793	CTPS1	protein_coding	762	0.891	2.53e-09	2040	0.929	2.15e-27	1400	0.0381	1
ENSG00000161547	SRSF2	protein_coding	1420	1.28	3.81e-36	1460	1.52	6.67e-27	1440	0.238	0.585
ENSG00000168906	MAT2A	protein_coding	1400	0.949	6.9e-11	747	1.71	8.34e-27	1080	0.76	0.00558
ENSG00000115758	ODC1	protein_coding	2970	0.388	0.00999	1050	1.31	8.68e-27	2010	0.919	1.03e-05
ENSG00000130706	ADRM1	protein_coding	814	0.0945	0.626	3400	1.12	1.37e-26	2110	1.03	5.07e-08
ENSG00000120438	TCP1	protein_coding	3810	0.58	6.99e-06	3980	0.629	2.33e-26	3900	0.0488	1
ENSG00000114942	EEF1B2	protein_coding	5430	-0.107	0.697	1060	1.35	3.36e-26	3240	1.46	2.46e-09
ENSG00000125691	RPL23	protein_coding	11400	-0.314	0.2	3910	1.02	3.43e-26	7630	1.33	2.93e-08
ENSG00000217128	FNIP1	protein_coding	912	-1.15	1.78e-21	501	-1.44	3.59e-26	707	-0.292	0.435
ENSG00000111640	GAPDH	protein_coding	42700	-0.592	0.000374	20000	1.08	6.89e-26	31300	1.67	3.45e-18
ENSG00000146731	CCT6A	protein_coding	4090	0.357	0.0366	6100	0.754	6.89e-26	5100	0.397	0.11
ENSG00000148303	RPL7A	protein_coding	15700	-0.483	0.0122	6740	1.18	8.13e-26	11200	1.67	1.08e-14
ENSG00000052344	PRSS8	protein_coding	431	-0.781	0.000587	1260	-1.44	1.13e-25	846	-0.66	0.0703
ENSG00000169100	SLC25A6	protein_coding	4360	-0.547	0.0018	887	1.46	1.77e-25	2620	2.01	8.4e-20
ENSG00000198804	MT-CO1	protein_coding	35500	-0.124	0.699	22700	-1.29	2.56e-25	29100	-1.16	7.45e-05
ENSG00000147140	NONO	protein_coding	5600	0.0951	0.519	6700	0.744	3.73e-25	6150	0.649	1.04e-05
ENSG00000161970	RPL26	protein_coding	1550	-0.383	0.143	1680	1.3	4.2e-25	1620	1.69	3.29e-10
ENSG00000141552	ANAPC11	protein_coding	421	-0.351	0.123	2090	-1.3	5.59e-25	1260	-0.952	0.000529
ENSG00000198695	MT-ND6	protein_coding	681	-0.733	0.0604	974	-1.64	1.31e-24	828	-0.906	0.102
ENSG00000008988	RPS20	protein_coding	11600	-0.339	0.114	1570	1.04	4.15e-24	6570	1.38	4.71e-10
ENSG00000120738	EGR1	protein_coding	89.4	-0.227	0.663	720	-1.91	4.56e-24	404	-1.68	0.000616
ENSG00000163032	VSNL1	protein_coding	1350	-0.831	8.63e-15	3010	-0.846	5.5e-24	2180	-0.0159	1
ENSG00000188846	RPL14	protein_coding	5350	-0.194	0.477	4000	1.07	7.81e-24	4680	1.26	5.91e-07
ENSG00000184270	HIST2H2AB	protein_coding	1010	0.593	0.000536	3090	1.21	1.3e-23	2050	0.622	0.0198
ENSG00000137801	THBS1	protein_coding	603	-0.424	0.0813	1940	-1.05	1.6e-23	1270	-0.627	0.056
ENSG00000071082	RPL31	protein_coding	7580	-0.267	0.212	2720	0.987	1.65e-23	5150	1.25	5.43e-09
ENSG00000087191	PSMC5	protein_coding	391	0.175	0.583	3280	0.931	2.74e-23	1830	0.756	0.0208
ENSG00000162408	NOL9	protein_coding	475	0.623	3.12e-05	883	1.12	3.07e-23	679	0.502	0.0504
ENSG00000172922	RNASEH2C	protein_coding	236	0.332	0.0778	1110	1.75	3.37e-23	674	1.42	6.79e-08
ENSG00000110700	RPS13	protein_coding	4860	-0.308	0.134	4410	1.34	3.4e-23	4640	1.65	6.8e-13
ENSG00000136160	EDNRB	protein_coding	2480	-1.25	7.09e-15	3450	-1.36	4.13e-23	2960	-0.112	1
ENSG00000118407	FILIP1	protein_coding	277	-1.07	1.24e-12	293	-1.68	4.87e-23	285	-0.609	0.0603
ENSG00000138326	RPS24	protein_coding	14700	-0.156	0.538	10000	0.862	4.87e-23	12400	1.02	1.03e-05
ENSG00000120800	UTP20	protein_coding	1820	1.24	5.19e-33	1730	0.973	7.17e-23	1780	-0.265	0.312
ENSG00000135829	DHX9	protein_coding	6330	0.814	6.52e-08	7830	0.589	9.42e-23	7080	-0.226	0.53
ENSG00000145147	SLIT2	protein_coding	443	-0.646	0.000506	523	-1.4	1.08e-22	483	-0.749	0.00997
ENSG00000135316	SYNCRIP	protein_coding	2710	0.936	9.09e-14	4450	0.807	1.16e-22	3580	-0.129	0.891
ENSG00000198763	MT-ND2	protein_coding	5530	0.00402	0.99	1290	-0.972	1.2e-22	3410	-0.976	2.22e-05
ENSG00000273703	HIST1H2BM	protein_coding	422	1.16	4.89e-11	1990	1.1	1.25e-22	1210	-0.0627	1
ENSG00000091164	TXNL1	protein_coding	1040	0.122	0.499	2340	0.891	1.28e-22	1690	0.768	3.54e-05
ENSG00000138772	ANXA3	protein_coding	677	-0.89	2.42e-08	1220	-1.09	1.43e-22	949	-0.197	0.783
ENSG00000108829	LRRC59	protein_coding	1190	0.147	0.392	1670	0.869	1.43e-22	1430	0.721	9.56e-05
ENSG00000104529	EEF1D	protein_coding	2280	-0.353	0.0814	1900	1.17	1.81e-22	2090	1.52	6.9e-12
ENSG00000248746	ACTN3	protein_coding	150	-1.11	4.13e-11	550	-1.37	2.4e-22	350	-0.262	0.67
ENSG00000088986	DYNLL1	protein_coding	1230	0.841	6.81e-07	3250	0.92	2.5e-22	2240	0.079	1
ENSG00000116120	FARSB	protein_coding	719	0.995	2.52e-21	1310	0.973	2.52e-22	1010	-0.0225	1
ENSG00000254772	EEF1G	protein_coding	0	NA	NA	3900	1.03	3.6e-22	1950	0	1
ENSG00000011347	SYT7	protein_coding	105	-0.665	0.0301	178	-1.78	8.83e-22	141	-1.11	0.00819
ENSG00000153187	HNRNPU	protein_coding	6130	0.761	1.66e-08	16600	0.921	8.95e-22	11400	0.16	0.816
ENSG00000134574	DDB2	protein_coding	540	-1.34	1.16e-33	406	-1.36	9.6e-22	473	-0.0207	1
ENSG00000090621	PABPC4	protein_coding	1670	0.158	0.386	1910	1.2	1.76e-21	1790	1.04	5.67e-07
ENSG00000124839	RAB17	protein_coding	695	-1.38	1e-21	801	-1.5	2.33e-21	748	-0.122	1
ENSG00000113369	ARRDC3	protein_coding	1380	-2.12	5.25e-27	211	-1.8	3.9e-21	797	0.315	0.717
ENSG00000163682	RPL9	protein_coding	19400	-0.41	0.0951	2580	1.28	4.81e-21	11000	1.69	1.9e-10
ENSG00000101444	AHCY	protein_coding	3710	-0.486	0.0016	3120	0.954	5.34e-21	3420	1.44	2.29e-15
ENSG00000124207	CSE1L	protein_coding	7060	0.863	5.43e-12	6120	0.669	5.52e-21	6590	-0.194	0.574
ENSG00000197111	PCBP2	protein_coding	1980	0.245	0.279	8320	0.96	6.85e-21	5150	0.715	0.00637
ENSG00000163683	SMIM14	protein_coding	629	-1.15	1.95e-18	336	-1.59	7.25e-21	482	-0.44	0.222
ENSG00000131469	RPL27	protein_coding	5740	-0.297	0.173	5470	0.674	8.61e-21	5610	0.971	8.81e-06
ENSG00000188191	PRKAR1B	protein_coding	157	0.0358	0.895	463	1.37	1.05e-20	310	1.33	5.97e-08
ENSG00000170860	LSM3	protein_coding	967	0.298	0.103	1880	0.975	1.36e-20	1420	0.678	0.00369
ENSG00000123349	PFDN5	protein_coding	1900	-0.341	0.169	2080	0.883	2.04e-20	1990	1.22	9.6e-07
ENSG00000121390	PSPC1	protein_coding	632	0.572	1.42e-05	1430	1.05	2.86e-20	1030	0.481	0.0418
ENSG00000102317	RBM3	protein_coding	1230	0.41	0.0108	3020	0.9	3.11e-20	2130	0.491	0.0428
ENSG00000250722	SELENOP	protein_coding	419	-1.31	7.8e-17	189	-1.68	5.98e-20	304	-0.376	0.46
ENSG00000100311	PDGFB	protein_coding	449	-1.83	6.66e-23	283	-1.87	8.76e-20	366	-0.0401	1
ENSG00000177600	RPLP2	protein_coding	3260	-0.388	0.059	3770	1.68	1.08e-19	3510	2.06	1.1e-14
ENSG00000131467	PSME3	protein_coding	991	1.07	7.78e-17	3810	0.832	1.51e-19	2400	-0.236	0.49
ENSG00000171858	RPS21	protein_coding	870	-0.46	0.0999	3620	1.21	1.63e-19	2240	1.67	1.27e-08
ENSG00000153046	CDYL	protein_coding	2000	-0.615	3.51e-05	2590	-0.915	1.97e-19	2290	-0.3	0.357
ENSG00000164032	H2AFZ	protein_coding	3840	0.544	0.00523	7190	0.824	2.3e-19	5520	0.28	0.542
ENSG00000182551	ADI1	protein_coding	340	0.657	6.8e-05	608	1.37	2.42e-19	474	0.716	0.0119
ENSG00000004478	FKBP4	protein_coding	2810	-0.0825	0.618	6580	0.641	2.85e-19	4700	0.723	2.51e-06
ENSG00000137154	RPS6	protein_coding	20600	-0.15	0.455	4290	0.91	3.51e-19	12500	1.06	8.8e-08
ENSG00000148840	PPRC1	protein_coding	325	0.512	0.113	1130	0.915	4.2e-19	728	0.402	0.553
ENSG00000144713	RPL32	protein_coding	8520	-0.275	0.191	1390	1.13	4.28e-19	4960	1.41	7.14e-10
ENSG00000141076	UTP4	protein_coding	755	1.05	2.99e-11	1530	1.1	5.92e-19	1140	0.0434	1
ENSG00000002549	LAP3	protein_coding	515	0.27	0.139	1560	0.837	6.68e-19	1040	0.567	0.0158
ENSG00000161016	RPL8	protein_coding	10100	-0.496	0.0205	11000	0.972	7.51e-19	10600	1.47	3.47e-10
ENSG00000168028	RPSA	protein_coding	25100	-0.292	0.2	2780	0.868	8.14e-19	13900	1.16	5.35e-07
ENSG00000183684	ALYREF	protein_coding	391	-0.0431	0.887	2010	0.855	1.31e-18	1200	0.898	0.000465
ENSG00000116649	SRM	protein_coding	187	0.218	0.544	654	1.43	1.59e-18	420	1.21	0.00123
ENSG00000057608	GDI2	protein_coding	7960	0.117	0.618	7490	0.661	1.69e-18	7730	0.545	0.0255
ENSG00000096384	HSP90AB1	protein_coding	27300	-0.192	0.224	62000	0.749	1.82e-18	44700	0.941	1.45e-08
ENSG00000141030	COPS3	protein_coding	1120	0.584	0.00126	1290	0.826	2.19e-18	1200	0.242	0.634
ENSG00000102144	PGK1	protein_coding	31100	-0.708	6.61e-05	33500	-0.891	2.22e-18	32300	-0.183	0.846
ENSG00000138363	ATIC	protein_coding	711	0.177	0.606	4290	0.551	2.33e-18	2500	0.374	0.49
ENSG00000154639	CXADR	protein_coding	4850	-0.177	0.202	2700	-0.589	2.44e-18	3770	-0.412	0.0177
ENSG00000170364	SETMAR	protein_coding	221	1.5	1.82e-23	337	1.57	2.85e-18	279	0.0666	1
ENSG00000052749	RRP12	protein_coding	203	0.252	0.366	927	0.888	2.91e-18	565	0.636	0.0575
ENSG00000135387	CAPRIN1	protein_coding	6880	0.192	0.102	9340	0.699	3.01e-18	8110	0.508	0.00106
ENSG00000166226	CCT2	protein_coding	6510	0.441	0.0293	9100	0.762	4.89e-18	7800	0.321	0.414
ENSG00000108312	UBTF	protein_coding	525	0.685	2.98e-06	2740	1.14	5.58e-18	1630	0.46	0.116
ENSG00000145592	RPL37	protein_coding	5880	-0.354	0.0816	6810	0.907	5.81e-18	6340	1.26	7.55e-09
ENSG00000100722	ZC3H14	protein_coding	1330	0.809	4.58e-10	1560	0.746	6.71e-18	1440	-0.0625	1
ENSG00000124193	SRSF6	protein_coding	785	1.08	5.58e-12	732	1.39	6.92e-18	759	0.302	0.583
ENSG00000113643	RARS	protein_coding	1710	0.464	0.00547	1630	0.912	7.3e-18	1670	0.447	0.106
ENSG00000171681	ATF7IP	protein_coding	3610	-0.125	0.555	3710	-0.621	8.23e-18	3660	-0.496	0.0303
ENSG00000005022	SLC25A5	protein_coding	1990	-0.379	0.0579	3360	0.927	8.95e-18	2680	1.31	1.99e-09
ENSG00000171863	RPS7	protein_coding	16300	-0.171	0.51	4710	0.841	8.95e-18	10500	1.01	3.81e-05
ENSG00000111196	MAGOHB	protein_coding	319	0.607	0.000186	540	1.15	1.3e-17	429	0.544	0.0607
ENSG00000139116	KIF21A	protein_coding	812	0.922	9.26e-15	708	1.03	1.47e-17	760	0.107	1
ENSG00000130741	EIF2S3	protein_coding	7240	-0.0228	0.894	5500	0.833	1.47e-17	6370	0.856	7.26e-08
ENSG00000164463	CREBRF	protein_coding	536	-2.2	3.06e-41	254	-1.86	1.54e-17	395	0.339	0.654
ENSG00000100591	AHSA1	protein_coding	957	0.378	0.000174	5610	0.74	1.59e-17	3290	0.362	0.0424
ENSG00000163468	CCT3	protein_coding	7360	0.111	0.624	14100	0.667	1.63e-17	10700	0.556	0.0179
ENSG00000145050	MANF	protein_coding	358	0.506	0.000358	1610	0.682	1.88e-17	985	0.177	0.711
ENSG00000113209	PCDHB5	protein_coding	125	1.72	1e-21	341	1.39	1.94e-17	233	-0.326	0.587
ENSG00000172123	SLFN12	protein_coding	535	-1.32	1.8e-18	286	-1.32	2.57e-17	410	-0.00715	1
ENSG00000156171	DRAM2	protein_coding	641	-0.674	2.02e-06	367	-1.18	3.31e-17	504	-0.508	0.0727
ENSG00000174738	NR1D2	protein_coding	923	-1.13	4.28e-23	328	-1.29	3.36e-17	625	-0.156	0.917
ENSG00000137818	RPLP1	protein_coding	1860	-0.18	0.705	1690	1.15	3.71e-17	1780	1.33	0.00213
ENSG00000112697	TMEM30A	protein_coding	1490	-0.378	0.00135	1630	-0.733	4.6e-17	1560	-0.354	0.0824
ENSG00000175390	EIF3F	protein_coding	1540	-0.0741	0.709	1590	0.887	4.91e-17	1570	0.961	4.06e-07
ENSG00000171105	INSR	protein_coding	637	-0.452	0.129	830	-0.982	5.56e-17	734	-0.531	0.258
ENSG00000130311	DDA1	protein_coding	93.4	0.115	0.638	867	1.13	6.06e-17	480	1.01	6.43e-05
ENSG00000143569	UBAP2L	protein_coding	1190	-0.0654	0.843	3190	0.59	6.92e-17	2190	0.655	0.0302
ENSG00000198786	MT-ND5	protein_coding	10400	-0.0313	0.932	11300	-1.23	9.62e-17	10800	-1.2	0.000181
ENSG00000178177	LCORL	protein_coding	823	-0.534	0.00112	342	-1.29	1.07e-16	583	-0.755	0.0062
ENSG00000141522	ARHGDIA	protein_coding	225	0.211	0.399	2140	0.789	1.26e-16	1180	0.579	0.0523
ENSG00000198467	TPM2	protein_coding	351	-0.0937	0.732	3190	1.06	1.26e-16	1770	1.15	5.54e-06
ENSG00000142657	PGD	protein_coding	2610	-0.357	0.00677	5680	0.579	1.32e-16	4140	0.936	1.9e-10
ENSG00000134769	DTNA	protein_coding	934	-1.11	2.61e-22	444	-1.12	1.34e-16	689	-0.0176	1
ENSG00000197153	HIST1H3J	protein_coding	2170	0.728	1.3e-05	4050	1.13	1.85e-16	3110	0.405	0.266
ENSG00000100823	APEX1	protein_coding	1610	0.211	0.438	2320	0.69	1.91e-16	1960	0.479	0.171
ENSG00000162231	NXF1	protein_coding	165	0.0368	0.925	534	1.12	1.91e-16	349	1.08	0.00163
ENSG00000089195	TRMT6	protein_coding	119	1.09	6.55e-07	653	1.13	1.93e-16	386	0.0435	1
ENSG00000167526	RPL13	protein_coding	7160	-0.545	0.00308	2440	0.96	2.18e-16	4800	1.51	2.88e-12
ENSG00000177963	RIC8A	protein_coding	439	0.406	0.00254	931	0.83	2.35e-16	685	0.424	0.063
ENSG00000153767	GTF2E1	protein_coding	792	0.708	1.66e-06	1420	0.841	2.47e-16	1110	0.134	0.948
ENSG00000179915	NRXN1	protein_coding	576	-0.507	0.000747	233	-1.41	2.47e-16	405	-0.904	0.000739
ENSG00000189057	FAM111B	protein_coding	406	1.52	4.27e-21	428	1.23	3.36e-16	417	-0.288	0.614
ENSG00000165215	CLDN3	protein_coding	52.9	-0.904	0.000608	310	-1.22	4.36e-16	181	-0.311	0.746
ENSG00000239672	NME1	protein_coding	828	0.231	0.355	2040	0.793	4.49e-16	1440	0.562	0.0689
ENSG00000172053	QARS	protein_coding	2170	-0.628	8.23e-06	2170	0.605	4.53e-16	2170	1.23	1.18e-14
ENSG00000142687	KIAA0319L	protein_coding	700	-0.378	0.0349	769	-0.875	5.29e-16	734	-0.497	0.0697
ENSG00000182774	RPS17	protein_coding	11800	-0.312	0.131	4820	1.15	5.79e-16	8320	1.46	1.04e-09
ENSG00000029993	HMGB3	protein_coding	2250	0.555	0.00114	4980	0.895	5.95e-16	3620	0.34	0.337
ENSG00000117305	HMGCL	protein_coding	292	-0.855	3.12e-08	314	-1.35	6.8e-16	303	-0.493	0.167
ENSG00000050344	NFE2L3	protein_coding	2760	-0.187	0.13	2200	-0.627	8.67e-16	2480	-0.44	0.00774
ENSG00000168710	AHCYL1	protein_coding	1050	0.137	0.507	3220	-0.502	1.05e-15	2130	-0.639	0.00131
ENSG00000215021	PHB2	protein_coding	3300	-0.076	0.737	3700	0.95	1.12e-15	3500	1.03	2.03e-06
ENSG00000174748	RPL15	protein_coding	20300	-0.299	0.165	1190	0.846	1.33e-15	10800	1.15	5.12e-07
ENSG00000105058	FAM32A	protein_coding	652	0.499	0.00342	776	0.94	1.59e-15	714	0.441	0.146
ENSG00000148400	NOTCH1	protein_coding	362	-0.0531	0.925	1500	-0.667	1.6e-15	930	-0.614	0.363
ENSG00000099995	SF3A1	protein_coding	688	0.203	0.693	2650	0.693	1.66e-15	1670	0.49	0.576
ENSG00000110958	PTGES3	protein_coding	4130	0.296	0.0411	4980	0.68	1.96e-15	4560	0.384	0.0855
ENSG00000204628	RACK1	protein_coding	21600	-0.324	0.0951	9720	1.06	2.29e-15	15700	1.38	1.04e-09
ENSG00000086061	DNAJA1	protein_coding	1480	0.937	7.91e-10	7590	1.05	2.34e-15	4530	0.116	1
ENSG00000128245	YWHAH	protein_coding	1430	0.156	0.462	3300	0.671	2.7e-15	2360	0.515	0.0352
ENSG00000164163	ABCE1	protein_coding	3600	0.646	1.99e-05	2430	0.585	2.76e-15	3020	-0.0607	1
ENSG00000059758	CDK17	protein_coding	662	-0.198	0.189	694	-0.857	3.06e-15	678	-0.659	0.000866
ENSG00000196787	HIST1H2AG	protein_coding	3710	0.189	0.385	10300	1.25	3.43e-15	6980	1.06	6.97e-05
ENSG00000107554	DNMBP	protein_coding	821	-1.41	1.22e-11	807	-0.933	3.77e-15	814	0.472	0.235
ENSG00000174744	BRMS1	protein_coding	283	0.292	0.218	379	1.21	4.16e-15	331	0.917	0.00251
ENSG00000073111	MCM2	protein_coding	1190	0.0732	0.648	3300	0.73	4.85e-15	2240	0.657	0.000113
ENSG00000276903	HIST1H2AL	protein_coding	25.6	3.53	6.72e-26	58.2	2.71	6.12e-15	41.9	-0.817	0.382
ENSG00000128739	SNRPN	protein_coding	1180	0.0741	0.709	2400	-0.742	6.12e-15	1790	-0.816	1.36e-05
ENSG00000168439	STIP1	protein_coding	3840	0.112	0.557	8300	0.535	7.36e-15	6070	0.423	0.0512
ENSG00000122026	RPL21	protein_coding	9470	-0.154	0.547	1380	0.959	1.07e-14	5430	1.11	1.01e-05
ENSG00000155897	ADCY8	protein_coding	241	-0.842	6.95e-08	155	-1.64	1.24e-14	198	-0.8	0.0216
ENSG00000040633	PHF23	protein_coding	296	0.8	2.74e-07	762	1.01	1.36e-14	529	0.211	0.761
ENSG00000115268	RPS15	protein_coding	3890	-0.246	0.244	4770	1.31	1.43e-14	4330	1.56	1.35e-09
ENSG00000166788	SAAL1	protein_coding	391	0.685	3.83e-06	640	0.893	1.86e-14	515	0.207	0.718
ENSG00000179041	RRS1	protein_coding	91.7	0.147	0.618	639	1.09	2.11e-14	365	0.942	0.00261
ENSG00000009307	CSDE1	protein_coding	11300	-0.0258	0.885	6700	0.541	2.14e-14	8970	0.567	0.00033
ENSG00000183077	AFMID	protein_coding	273	-0.437	0.0539	2280	-0.928	2.25e-14	1280	-0.491	0.184
ENSG00000141002	TCF25	protein_coding	180	0.0598	0.79	584	0.94	2.36e-14	382	0.881	7.45e-05
ENSG00000274750	HIST1H3E	protein_coding	2280	0.508	0.00339	6700	0.625	2.57e-14	4490	0.117	1
ENSG00000088247	KHSRP	protein_coding	787	0.197	0.579	3120	0.594	2.68e-14	1950	0.397	0.485
ENSG00000180817	PPA1	protein_coding	1580	0.28	0.175	1280	0.755	2.71e-14	1430	0.475	0.104
ENSG00000055044	NOP58	protein_coding	1010	0.908	3.7e-13	2060	0.883	2.78e-14	1540	-0.0247	1
ENSG00000130254	SAFB2	protein_coding	142	0.497	0.0359	1150	1.15	2.99e-14	647	0.656	0.0778
ENSG00000107223	EDF1	protein_coding	1160	-0.0729	0.817	3060	0.695	3.1e-14	2110	0.768	0.0072
ENSG00000198755	RPL10A	protein_coding	9810	-0.264	0.212	1600	0.98	3.33e-14	5700	1.24	1.05e-07
ENSG00000101384	JAG1	protein_coding	941	-0.864	2.03e-09	2240	-1.09	3.45e-14	1590	-0.223	0.733
ENSG00000278463	HIST1H2AB	protein_coding	1350	0.85	7e-06	4240	0.971	4.05e-14	2790	0.121	1
ENSG00000167191	GPRC5B	protein_coding	590	-0.665	1.71e-05	571	-0.946	4.44e-14	581	-0.281	0.512
ENSG00000178921	PFAS	protein_coding	824	0.0299	0.924	2070	0.805	5.5e-14	1450	0.775	0.00612
ENSG00000129991	TNNI3	protein_coding	107	-0.754	0.000603	1070	-0.748	5.74e-14	591	0.00579	1
ENSG00000176619	LMNB2	protein_coding	1510	0.0978	0.584	2420	0.624	6.92e-14	1970	0.526	0.00656
ENSG00000104635	SLC39A14	protein_coding	2510	0.105	0.592	1610	0.744	7.69e-14	2060	0.639	0.00252
ENSG00000188647	PTAR1	protein_coding	5040	-0.784	1.47e-08	349	-1.36	8.07e-14	2690	-0.573	0.0825
ENSG00000276043	UHRF1	protein_coding	417	1.27	1.46e-09	1530	0.907	9.41e-14	972	-0.363	0.472
ENSG00000132698	RAB25	protein_coding	355	-0.862	3.22e-07	674	-1.11	9.68e-14	514	-0.246	0.728
ENSG00000140988	RPS2	protein_coding	25900	-0.223	0.271	416	1.18	9.97e-14	13200	1.4	7.72e-09
ENSG00000173281	PPP1R3B	protein_coding	553	-0.448	8.3e-05	513	-0.898	1.01e-13	533	-0.45	0.0451
ENSG00000145362	ANK2	protein_coding	785	1.08	3.77e-14	402	1.09	1.03e-13	594	0.0129	1
ENSG00000118181	RPS25	protein_coding	6940	-0.305	0.126	6880	0.856	1.06e-13	6910	1.16	1.51e-07
ENSG00000090339	ICAM1	protein_coding	181	-3.23	1.72e-58	213	-1.96	1.07e-13	197	1.27	0.00215
ENSG00000139112	GABARAPL1	protein_coding	688	-0.726	7.35e-07	688	-0.909	1.09e-13	688	-0.183	0.814
ENSG00000275713	HIST1H2BH	protein_coding	1660	0.208	0.401	2280	0.945	1.09e-13	1970	0.737	0.0123
ENSG00000175130	MARCKSL1	protein_coding	1910	0.478	5.82e-05	3700	0.652	1.11e-13	2810	0.174	0.657
ENSG00000166441	RPL27A	protein_coding	4290	-0.324	0.0294	2000	1.05	1.11e-13	3140	1.37	1.21e-11
ENSG00000100347	SAMM50	protein_coding	474	0.0413	0.873	1100	0.747	1.16e-13	785	0.706	0.00313
ENSG00000171345	KRT19	protein_coding	1100	-0.64	1.63e-06	2890	0.549	1.18e-13	2000	1.19	1.08e-14
ENSG00000142192	APP	protein_coding	6090	-0.827	1.01e-09	17600	-0.461	1.32e-13	11800	0.366	0.0883
ENSG00000132792	CTNNBL1	protein_coding	434	0.111	0.648	1440	0.741	1.37e-13	936	0.629	0.0154
ENSG00000145907	G3BP1	protein_coding	9150	0.586	8.59e-10	14000	0.48	1.6e-13	11600	-0.106	0.847
ENSG00000167553	TUBA1C	protein_coding	2340	0.0217	0.929	1370	0.931	1.6e-13	1850	0.909	6.97e-05
ENSG00000037474	NSUN2	protein_coding	644	0.977	2.4e-11	1970	0.604	1.94e-13	1310	-0.373	0.149
ENSG00000137642	SORL1	protein_coding	1930	-0.151	0.612	2440	-0.514	1.97e-13	2180	-0.363	0.408
ENSG00000196911	KPNA5	protein_coding	796	-0.735	1.91e-08	270	-1.43	2.24e-13	533	-0.698	0.0255
ENSG00000177971	IMP3	protein_coding	650	0.311	0.101	595	1.08	3.11e-13	623	0.771	0.00494
ENSG00000165732	DDX21	protein_coding	4670	0.483	0.00214	4340	0.76	3.12e-13	4500	0.277	0.449
ENSG00000278053	DDX52	protein_coding	697	1.08	2.22e-17	1210	0.812	3.14e-13	955	-0.265	0.446
ENSG00000111674	ENO2	protein_coding	1260	-0.638	2.36e-06	4350	-0.721	3.14e-13	2800	-0.0839	1
ENSG00000113368	LMNB1	protein_coding	1290	0.837	2.84e-15	7580	0.703	3.19e-13	4440	-0.133	0.847
ENSG00000274997	HIST1H2AH	protein_coding	2110	0.413	0.0454	3110	1.15	3.27e-13	2610	0.733	0.0202
ENSG00000128052	KDR	protein_coding	2300	-1.5	6.61e-37	2650	-0.683	3.56e-13	2470	0.817	1.78e-06
ENSG00000124942	AHNAK	protein_coding	327	-0.502	0.101	383	-1.32	4.18e-13	355	-0.814	0.0736
ENSG00000171988	JMJD1C	protein_coding	8750	-0.351	0.0149	3610	-0.626	4.88e-13	6180	-0.275	0.329
ENSG00000110888	CAPRIN2	protein_coding	1030	-0.485	0.00031	432	-1.34	5.43e-13	729	-0.856	0.00183
ENSG00000239900	ADSL	protein_coding	1490	0.411	0.0543	1970	0.797	5.98e-13	1730	0.385	0.322
ENSG00000168259	DNAJC7	protein_coding	932	0.445	0.00489	2220	0.742	6.01e-13	1570	0.297	0.379
ENSG00000198265	HELZ	protein_coding	2500	-0.0816	0.676	1120	-0.717	6.35e-13	1810	-0.635	0.00208
ENSG00000198910	L1CAM	protein_coding	132	-0.266	0.6	474	-0.873	7.69e-13	303	-0.607	0.427
ENSG00000205339	IPO7	protein_coding	9360	-0.0925	0.601	2570	0.717	7.87e-13	5960	0.809	8.28e-06
ENSG00000166803	KIAA0101	protein_coding	455	0.196	0.292	1010	1.05	8.77e-13	735	0.853	0.000559
ENSG00000139154	AEBP2	protein_coding	1110	-0.871	1.25e-11	919	-0.789	9.58e-13	1010	0.0824	1
ENSG00000164405	UQCRQ	protein_coding	505	0.264	0.319	2610	0.719	9.58e-13	1560	0.455	0.238
ENSG00000166415	WDR72	protein_coding	548	-1.61	1.1e-32	99	-1.87	1.07e-12	323	-0.264	0.87
ENSG00000118418	HMGN3	protein_coding	1050	0.632	5.36e-05	5210	0.737	1.19e-12	3130	0.105	1
ENSG00000108671	PSMD11	protein_coding	1100	0.183	0.508	5650	0.841	1.22e-12	3380	0.658	0.043
ENSG00000125651	GTF2F1	protein_coding	365	-0.217	0.193	826	0.887	1.23e-12	595	1.1	3.17e-08
ENSG00000278705	HIST1H4B	protein_coding	1500	0.956	5.19e-08	4900	0.726	1.34e-12	3200	-0.229	0.702
ENSG00000013503	POLR3B	protein_coding	186	1.38	2.73e-13	313	1.16	1.47e-12	249	-0.211	0.893
ENSG00000092964	DPYSL2	protein_coding	2540	0.0938	0.723	4800	0.583	1.47e-12	3670	0.489	0.0909
ENSG00000181610	MRPS23	protein_coding	705	0.164	0.48	1740	0.704	1.52e-12	1220	0.54	0.052
ENSG00000184381	PLA2G6	protein_coding	134	-1.36	2.93e-12	129	-1.78	1.76e-12	131	-0.413	0.606
ENSG00000169045	HNRNPH1	protein_coding	3590	0.554	7.29e-05	15400	0.632	1.77e-12	9490	0.0773	1
ENSG00000033867	SLC4A7	protein_coding	5430	-0.567	2.8e-06	2790	-0.655	1.8e-12	4110	-0.0879	1
ENSG00000244462	RBM12	protein_coding	1410	1.14	2.16e-23	1160	0.668	1.81e-12	1280	-0.473	0.0161
ENSG00000163636	PSMD6	protein_coding	958	0.535	0.000769	2910	0.595	1.96e-12	1940	0.0605	1
ENSG00000137309	HMGA1	protein_coding	8140	-0.206	0.444	18300	1.1	2.05e-12	13200	1.31	4.91e-06
ENSG00000133313	CNDP2	protein_coding	524	0.294	0.326	2190	0.527	2.1e-12	1360	0.233	0.832
ENSG00000132773	TOE1	protein_coding	84.1	0.908	3.41e-05	122	1.75	2.16e-12	103	0.839	0.0714
ENSG00000162687	KCNT2	protein_coding	668	-0.255	0.263	206	-1.23	2.16e-12	437	-0.978	0.00146
ENSG00000241058	NSUN6	protein_coding	210	0.925	1.06e-07	211	1.34	2.43e-12	211	0.419	0.4
ENSG00000106591	MRPL32	protein_coding	798	0.394	0.0285	1410	0.943	2.47e-12	1100	0.549	0.0632
ENSG00000179218	CALR	protein_coding	5180	0.128	0.493	39000	0.539	2.5e-12	22100	0.411	0.0697
ENSG00000150593	PDCD4	protein_coding	274	-0.729	2.85e-06	1520	-0.614	2.84e-12	897	0.115	1
ENSG00000141524	TMC6	protein_coding	354	-0.718	6.89e-08	261	-1.12	3.01e-12	308	-0.4	0.252
ENSG00000140905	GCSH	protein_coding	570	0.148	0.371	687	0.92	3.22e-12	629	0.772	0.000369
ENSG00000164327	RICTOR	protein_coding	1820	-0.505	0.000158	594	-0.854	3.37e-12	1210	-0.349	0.234
ENSG00000198888	MT-ND1	protein_coding	5700	-0.11	0.67	2860	-1.2	3.41e-12	4280	-1.09	0.000184
ENSG00000163902	RPN1	protein_coding	3680	-0.0878	0.689	3880	0.442	3.54e-12	3780	0.53	0.0128
ENSG00000084073	ZMPSTE24	protein_coding	497	1.29	2.19e-16	611	1.06	3.56e-12	554	-0.228	0.774
ENSG00000187079	TEAD1	protein_coding	2060	-0.918	1.48e-06	405	-0.927	3.61e-12	1230	-0.00838	1
ENSG00000104897	SF3A2	protein_coding	126	0.121	0.728	1010	0.667	3.96e-12	570	0.547	0.175
ENSG00000068323	TFE3	protein_coding	881	-0.843	1.94e-10	1050	-0.875	3.98e-12	964	-0.0319	1
ENSG00000164045	CDC25A	protein_coding	655	0.767	3.33e-08	1110	0.762	4.2e-12	881	-0.00482	1
ENSG00000007392	LUC7L	protein_coding	536	0.488	0.000263	1160	0.775	4.2e-12	850	0.288	0.358
ENSG00000114867	EIF4G1	protein_coding	1810	0.418	0.299	7560	0.602	4.23e-12	4680	0.184	1
ENSG00000187051	RPS19BP1	protein_coding	422	-0.242	0.332	727	0.905	4.24e-12	574	1.15	1.49e-05
ENSG00000106789	CORO2A	protein_coding	1370	-0.53	1.23e-06	775	-0.748	4.53e-12	1070	-0.219	0.513
ENSG00000100084	HIRA	protein_coding	59.3	0.796	0.0025	409	0.996	5.1e-12	234	0.2	0.98
ENSG00000181019	NQO1	protein_coding	544	0.569	0.000712	1210	0.801	5.54e-12	879	0.233	0.669
ENSG00000137463	MGARP	protein_coding	30.1	-1.15	0.000169	109	-1.63	5.56e-12	69.5	-0.48	0.612
ENSG00000155099	TMEM55A	protein_coding	804	-1.12	9.07e-20	434	-0.929	5.67e-12	619	0.191	0.772
ENSG00000108091	CCDC6	protein_coding	1700	0.185	0.311	1110	0.787	5.71e-12	1410	0.603	0.0103
ENSG00000092421	SEMA6A	protein_coding	4380	-0.335	0.245	4190	-0.533	5.87e-12	4280	-0.199	0.911
ENSG00000198034	RPS4X	protein_coding	19700	-0.157	0.463	6590	0.875	6.35e-12	13100	1.03	6.65e-06
ENSG00000137575	SDCBP	protein_coding	1240	-0.435	0.000596	1760	-0.719	6.7e-12	1500	-0.284	0.316
ENSG00000184897	H1FX	protein_coding	487	-0.862	2.7e-08	6190	-1.22	7.18e-12	3340	-0.358	0.46
ENSG00000070010	UFD1L	protein_coding	625	0.405	0.00706	1290	0.842	7.87e-12	958	0.436	0.112
ENSG00000143353	LYPLAL1	protein_coding	174	-0.0828	0.756	284	-1.04	8.1e-12	229	-0.961	0.000582
ENSG00000112081	SRSF3	protein_coding	3020	0.762	3.65e-06	3230	0.887	8.12e-12	3130	0.125	1
ENSG00000278588	HIST1H2BI	protein_coding	2020	0.758	0.000334	3000	0.996	8.69e-12	2510	0.238	0.818
ENSG00000170889	RPS9	protein_coding	9230	-0.577	0.00376	1070	1.04	9.13e-12	5150	1.61	1.27e-10
ENSG00000105671	DDX49	protein_coding	301	-0.136	0.546	524	0.884	9.31e-12	413	1.02	1.62e-05
ENSG00000130270	ATP8B3	protein_coding	93.1	-1.61	8.94e-18	72.3	-1.91	9.32e-12	82.7	-0.306	0.86
ENSG00000100296	THOC5	protein_coding	524	0.236	0.0905	762	0.795	9.32e-12	643	0.559	0.00847
ENSG00000111961	SASH1	protein_coding	424	-0.678	0.000417	689	-0.835	1e-11	557	-0.157	0.971
ENSG00000088833	NSFL1C	protein_coding	504	0.37	0.00879	890	0.761	1.03e-11	697	0.391	0.13
ENSG00000130202	NECTIN2	protein_coding	433	-0.328	0.269	1270	-0.688	1.09e-11	851	-0.36	0.541
ENSG00000177733	HNRNPA0	protein_coding	646	0.451	0.0247	1830	0.978	1.11e-11	1240	0.527	0.13
ENSG00000163479	SSR2	protein_coding	1900	-0.175	0.444	1770	0.724	1.13e-11	1840	0.899	0.000127
ENSG00000142534	RPS11	protein_coding	10800	-0.37	0.0831	11200	0.609	1.15e-11	11000	0.979	2.11e-05
ENSG00000147003	TMEM27	protein_coding	76.9	-0.725	0.000601	153	-1.45	1.18e-11	115	-0.722	0.088
ENSG00000170340	B3GNT2	protein_coding	1030	-0.601	2.42e-05	944	-0.641	1.2e-11	986	-0.0402	1
ENSG00000143947	RPS27A	protein_coding	10600	-0.146	0.519	2890	1.04	1.3e-11	6730	1.19	2.37e-06
ENSG00000090316	MAEA	protein_coding	206	0.734	2.76e-05	793	0.901	1.43e-11	500	0.166	0.934
ENSG00000146918	NCAPG2	protein_coding	1410	-0.288	0.0225	2460	-0.594	1.47e-11	1940	-0.307	0.175
ENSG00000108424	KPNB1	protein_coding	6670	0.144	0.216	11100	0.425	1.64e-11	8900	0.282	0.0879
ENSG00000180198	RCC1	protein_coding	1090	-0.321	0.0523	1020	0.918	1.68e-11	1050	1.24	4.46e-09
ENSG00000087076	HSD17B14	protein_coding	59.6	-1.71	8.02e-10	108	-1.58	1.79e-11	83.8	0.134	1
ENSG00000147604	RPL7	protein_coding	13900	0.0116	0.967	3170	1.23	1.82e-11	8540	1.22	9.23e-06
ENSG00000145741	BTF3	protein_coding	4160	-0.173	0.285	6240	0.608	1.87e-11	5200	0.781	9.45e-06
ENSG00000138346	DNA2	protein_coding	1150	0.473	0.0015	1010	0.655	2.16e-11	1080	0.182	0.746
ENSG00000162191	UBXN1	protein_coding	424	-0.511	0.00355	806	0.845	2.16e-11	615	1.36	3.47e-10
ENSG00000197498	RPF2	protein_coding	801	0.31	0.07	979	0.754	2.28e-11	890	0.444	0.106
ENSG00000133119	RFC3	protein_coding	637	0.683	2.78e-06	684	0.8	2.45e-11	660	0.117	1
ENSG00000188153	COL4A5	protein_coding	1320	-0.167	0.214	973	-0.819	2.52e-11	1140	-0.652	0.000934
ENSG00000228253	MT-ATP8	protein_coding	1730	0.506	0.0447	213	-1.57	2.54e-11	973	-2.07	1.28e-09
ENSG00000162664	ZNF326	protein_coding	650	0.63	6.92e-07	1550	1.16	2.58e-11	1100	0.531	0.0866
ENSG00000197930	ERO1A	protein_coding	2050	-0.378	0.0015	1830	-0.878	2.58e-11	1940	-0.5	0.0304
ENSG00000132434	LANCL2	protein_coding	164	0.816	4.1e-07	311	1.08	2.59e-11	238	0.264	0.685
ENSG00000197958	RPL12	protein_coding	13300	-0.44	0.0278	1280	0.953	2.79e-11	7310	1.39	1.07e-08
ENSG00000111913	FAM65B	protein_coding	1330	-1.06	2.94e-18	1750	-0.643	2.96e-11	1540	0.42	0.0563
ENSG00000109084	TMEM97	protein_coding	1780	-0.295	0.0295	614	1.12	3.28e-11	1200	1.42	8.29e-11
ENSG00000197756	RPL37A	protein_coding	10400	-0.377	0.0592	6640	1.11	3.32e-11	8510	1.49	7.33e-09
ENSG00000183598	HIST2H3D	protein_coding	1040	0.849	1.4e-05	344	1.12	3.36e-11	691	0.276	0.737
ENSG00000108559	NUP88	protein_coding	1380	0.574	0.00145	1610	0.77	3.69e-11	1490	0.197	0.818
ENSG00000100462	PRMT5	protein_coding	1740	0.195	0.291	1980	0.649	3.75e-11	1860	0.454	0.0709
ENSG00000147403	RPL10	protein_coding	15600	-0.388	0.0326	1010	1.02	3.83e-11	8280	1.41	2.53e-09
ENSG00000169398	PTK2	protein_coding	2490	-0.165	0.0589	2000	-0.613	3.9e-11	2250	-0.449	0.00209
ENSG00000175376	EIF1AD	protein_coding	253	0.494	0.000935	553	0.864	3.95e-11	403	0.37	0.251
ENSG00000125818	PSMF1	protein_coding	386	0.434	0.0175	979	0.744	4.14e-11	682	0.309	0.442
ENSG00000105856	HBP1	protein_coding	925	-0.799	4.36e-11	840	-0.745	4.16e-11	882	0.054	1
ENSG00000137547	MRPL15	protein_coding	380	0.309	0.208	885	0.791	4.71e-11	632	0.482	0.2
ENSG00000109814	UGDH	protein_coding	896	0.573	6.85e-06	1570	0.714	5.25e-11	1230	0.141	0.882
ENSG00000021355	SERPINB1	protein_coding	140	-0.688	3.77e-05	246	-1.06	5.41e-11	193	-0.369	0.401
ENSG00000187109	NAP1L1	protein_coding	8910	0.106	0.499	7830	0.948	5.73e-11	8370	0.842	7.47e-05
ENSG00000106853	PTGR1	protein_coding	257	-0.494	0.00464	1050	-0.669	5.83e-11	655	-0.175	0.846
ENSG00000275714	HIST1H3A	protein_coding	772	0.752	0.000158	1990	0.823	6.1e-11	1380	0.0703	1
ENSG00000102119	EMD	protein_coding	203	-0.483	0.0184	1120	-0.785	6.1e-11	663	-0.302	0.551
ENSG00000006712	PAF1	protein_coding	155	-0.286	0.234	843	0.918	6.52e-11	499	1.2	6.98e-06
ENSG00000072506	HSD17B10	protein_coding	468	-0.0448	0.866	1010	0.666	6.6e-11	741	0.711	0.00406
ENSG00000169217	CD2BP2	protein_coding	539	0.104	0.563	538	0.807	6.68e-11	539	0.703	0.00112
ENSG00000133316	WDR74	protein_coding	469	0.298	0.151	952	0.74	6.84e-11	710	0.442	0.177
ENSG00000071462	WBSCR22	protein_coding	338	0.0423	0.831	1210	0.657	6.84e-11	772	0.615	0.00193
ENSG00000105939	ZC3HAV1	protein_coding	763	0.912	7.78e-10	1210	0.606	6.92e-11	986	-0.306	0.328
ENSG00000136982	DSCC1	protein_coding	450	0.66	1.45e-06	988	0.816	7.17e-11	719	0.156	0.884
ENSG00000136937	NCBP1	protein_coding	1380	0.788	2.2e-13	1540	0.6	7.19e-11	1460	-0.188	0.585
ENSG00000067369	TP53BP1	protein_coding	1320	0.85	1.01e-14	1630	0.753	7.28e-11	1480	-0.0976	1
ENSG00000179115	FARSA	protein_coding	280	-0.15	0.424	1180	0.663	7.29e-11	729	0.813	4.7e-05
ENSG00000136813	KIAA0368	protein_coding	3820	0.508	1.15e-05	4410	0.534	7.6e-11	4110	0.0255	1
ENSG00000068654	POLR1A	protein_coding	557	0.548	0.044	1270	0.606	8.96e-11	912	0.0577	1
ENSG00000170445	HARS	protein_coding	261	0.358	0.0604	644	0.739	8.98e-11	452	0.38	0.269
ENSG00000169727	GPS1	protein_coding	858	-0.562	0.00118	1440	0.704	9.09e-11	1150	1.27	7.85e-10
ENSG00000136527	TRA2B	protein_coding	3470	0.756	1.35e-09	4900	0.656	9.39e-11	4190	-0.1	1
ENSG00000164659	KIAA1324L	protein_coding	1110	-0.455	5.63e-05	570	-0.77	9.8e-11	839	-0.315	0.239
ENSG00000198818	SFT2D1	protein_coding	331	-0.233	0.0977	395	-0.963	9.99e-11	363	-0.73	0.00163
ENSG00000149273	RPS3	protein_coding	14000	-0.432	0.0541	6900	0.787	1e-10	10400	1.22	1.54e-06
ENSG00000105676	ARMC6	protein_coding	401	0.506	0.000915	618	0.812	1.01e-10	510	0.306	0.41
ENSG00000139637	C12orf10	protein_coding	257	-0.504	0.0138	371	1.15	1.06e-10	314	1.66	1.1e-09
ENSG00000124541	RRP36	protein_coding	654	0.353	0.0187	769	0.766	1.11e-10	711	0.413	0.128
ENSG00000147394	ZNF185	protein_coding	137	-0.641	0.0202	331	-1.02	1.11e-10	234	-0.379	0.603
ENSG00000162244	RPL29	protein_coding	7670	-0.382	0.123	1750	1.14	1.11e-10	4710	1.52	3.22e-07
ENSG00000099624	ATP5D	protein_coding	84.4	-0.388	0.272	475	0.904	1.11e-10	280	1.29	0.000529
ENSG00000166816	LDHD	protein_coding	59.6	-1.32	6.2e-09	78	-1.67	1.21e-10	68.8	-0.352	0.773
ENSG00000038427	VCAN	protein_coding	6830	0.492	0.000777	9050	0.34	1.22e-10	7940	-0.151	0.772
ENSG00000130935	NOL11	protein_coding	1570	1.02	1.08e-12	1720	0.58	1.25e-10	1640	-0.44	0.0679
ENSG00000141985	SH3GL1	protein_coding	390	-0.229	0.115	1120	0.76	1.26e-10	755	0.989	8.25e-08
ENSG00000080546	SESN1	protein_coding	588	-0.586	0.000244	364	-0.977	1.29e-10	476	-0.391	0.3
ENSG00000111716	LDHB	protein_coding	12800	0.194	0.371	26100	0.422	1.41e-10	19400	0.228	0.622
ENSG00000275221	HIST1H2AK	protein_coding	231	0.472	0.0492	233	1.55	1.42e-10	232	1.08	0.00761
ENSG00000185650	ZFP36L1	protein_coding	1210	-0.623	0.00765	1340	-0.932	1.5e-10	1280	-0.309	0.661
ENSG00000148730	EIF4EBP2	protein_coding	3710	0.382	0.0308	381	1.07	1.51e-10	2050	0.689	0.0226
ENSG00000011198	ABHD5	protein_coding	125	0.841	5.43e-06	473	1.02	1.59e-10	299	0.176	0.96
ENSG00000119812	FAM98A	protein_coding	477	0.751	1.32e-05	1030	0.792	1.59e-10	752	0.0419	1
ENSG00000101182	PSMA7	protein_coding	1390	0.155	0.408	3790	0.469	1.59e-10	2590	0.314	0.242
ENSG00000135821	GLUL	protein_coding	3250	-0.359	0.00189	3820	0.451	1.6e-10	3540	0.81	2.69e-09
ENSG00000106462	EZH2	protein_coding	499	0.524	0.00065	918	1.09	1.61e-10	709	0.566	0.0773
ENSG00000033050	ABCF2	protein_coding	579	0.278	0.0187	899	0.874	1.63e-10	739	0.596	0.00599
ENSG00000138430	OLA1	protein_coding	2360	0.0595	0.824	765	0.847	1.63e-10	1560	0.788	0.00358
ENSG00000106366	SERPINE1	protein_coding	79.8	-1.73	7.39e-11	120	-1.78	1.69e-10	99.8	-0.048	1
ENSG00000160961	ZNF333	protein_coding	206	-0.902	3.28e-06	120	-1.44	1.69e-10	163	-0.537	0.297
ENSG00000111641	NOP2	protein_coding	461	0.375	0.00368	845	0.741	1.74e-10	653	0.366	0.155
ENSG00000136193	SCRN1	protein_coding	1760	-0.343	0.00326	970	-0.626	1.77e-10	1360	-0.283	0.247
ENSG00000099991	CABIN1	protein_coding	714	-0.173	0.612	1540	-0.62	1.79e-10	1130	-0.447	0.358
ENSG00000136522	MRPL47	protein_coding	742	0.41	0.0185	2040	0.523	1.9e-10	1390	0.113	1
ENSG00000111057	KRT18	protein_coding	3280	-0.884	1.86e-15	7420	0.422	2.01e-10	5350	1.31	1.61e-23
ENSG00000278828	HIST1H3H	protein_coding	2790	0.182	0.443	5030	0.979	2.13e-10	3910	0.797	0.00774
ENSG00000171824	EXOSC10	protein_coding	783	0.168	0.404	1510	0.595	2.19e-10	1150	0.427	0.11
ENSG00000131263	RLIM	protein_coding	1960	-0.333	0.00844	867	-0.679	2.28e-10	1410	-0.345	0.156
ENSG00000168288	MMADHC	protein_coding	1750	0.345	0.073	2860	0.597	2.35e-10	2310	0.252	0.585
ENSG00000189143	CLDN4	protein_coding	318	-1.36	4.89e-20	620	-0.911	2.45e-10	469	0.445	0.177
ENSG00000132382	MYBBP1A	protein_coding	412	0.241	0.341	2610	0.67	2.48e-10	1510	0.429	0.261
ENSG00000177469	PTRF	protein_coding	368	-0.744	1.89e-05	949	-0.657	2.51e-10	659	0.0872	1
ENSG00000137713	PPP2R1B	protein_coding	1010	0.398	0.0017	1440	0.614	2.51e-10	1220	0.216	0.529
ENSG00000198242	RPL23A	protein_coding	8000	-0.27	0.208	3540	0.595	2.59e-10	5770	0.865	0.000173
ENSG00000065923	SLC9A7	protein_coding	2000	-1.14	8.75e-29	468	-0.888	2.64e-10	1230	0.254	0.508
ENSG00000107262	BAG1	protein_coding	171	0.651	0.0019	306	1.11	2.65e-10	239	0.461	0.329
ENSG00000126870	WDR60	protein_coding	570	-1.38	5.38e-19	946	-1.11	2.68e-10	758	0.273	0.692
ENSG00000142798	HSPG2	protein_coding	351	-0.182	0.731	1550	-0.677	2.72e-10	951	-0.495	0.587
ENSG00000151923	TIAL1	protein_coding	1000	0.357	0.00236	752	0.69	2.83e-10	877	0.333	0.17
ENSG00000137573	SULF1	protein_coding	531	-1.76	2.75e-47	393	-1.2	2.87e-10	462	0.562	0.0914
ENSG00000109107	ALDOC	protein_coding	1200	-1.19	2.76e-14	1770	-0.729	2.87e-10	1480	0.463	0.111
ENSG00000215251	FASTKD5	protein_coding	358	0.891	3.46e-07	449	0.919	2.95e-10	404	0.028	1
ENSG00000197903	HIST1H2BK	protein_coding	1680	0.132	0.624	1540	1.09	2.95e-10	1610	0.954	0.00238
ENSG00000101773	RBBP8	protein_coding	822	0.691	7.08e-06	385	1.05	3.11e-10	604	0.358	0.411
ENSG00000158467	AHCYL2	protein_coding	572	-0.566	0.000354	678	-0.75	3.15e-10	625	-0.183	0.821
ENSG00000244405	ETV5	protein_coding	700	-0.625	0.000752	1200	-0.625	3.25e-10	951	0.000912	1
ENSG00000166710	B2M	protein_coding	970	-0.416	0.025	1860	-0.659	3.25e-10	1410	-0.243	0.637
ENSG00000104980	TIMM44	protein_coding	381	0.0368	0.852	955	0.669	3.29e-10	668	0.632	0.00174
ENSG00000136045	PWP1	protein_coding	954	0.669	6.01e-05	1460	0.616	3.33e-10	1210	-0.0528	1
ENSG00000115548	KDM3A	protein_coding	2250	0.085	0.716	2390	-0.554	3.78e-10	2320	-0.639	0.00508
ENSG00000143368	SF3B4	protein_coding	146	0.525	0.112	495	1.12	3.8e-10	320	0.598	0.31
ENSG00000018408	WWTR1	protein_coding	347	-0.36	0.0619	384	-0.916	3.95e-10	365	-0.556	0.0828
ENSG00000127824	TUBA4A	protein_coding	202	-0.0516	0.836	725	0.759	4.79e-10	463	0.81	0.000783
ENSG00000121774	KHDRBS1	protein_coding	2260	0.273	0.0671	7380	0.613	4.86e-10	4820	0.34	0.188
ENSG00000131143	COX4I1	protein_coding	1840	-0.202	0.44	4200	0.63	4.86e-10	3020	0.832	0.00208
ENSG00000111328	CDK2AP1	protein_coding	699	0.753	2.7e-07	351	1	5.03e-10	525	0.251	0.685
ENSG00000103319	EEF2K	protein_coding	348	0.893	7.99e-05	529	0.778	5.05e-10	438	-0.115	1
ENSG00000196497	IPO4	protein_coding	10.4	0.096	0.861	817	0.641	5.12e-10	414	0.545	0.487
ENSG00000174109	C16orf91	protein_coding	90.1	0.236	0.354	135	1.46	5.21e-10	112	1.23	0.000804
ENSG00000154832	CXXC1	protein_coding	172	0.255	0.274	776	0.866	5.41e-10	474	0.611	0.0613
ENSG00000114023	FAM162A	protein_coding	1930	-0.485	0.00973	4120	-0.753	5.46e-10	3020	-0.268	0.609
ENSG00000134369	NAV1	protein_coding	609	0.685	0.0647	925	0.697	5.55e-10	767	0.0124	1
ENSG00000163755	HPS3	protein_coding	1140	-0.168	0.229	1570	-0.572	5.64e-10	1350	-0.404	0.0434
ENSG00000123728	RAP2C	protein_coding	820	0.312	0.00729	559	0.835	5.71e-10	689	0.522	0.02
ENSG00000150093	ITGB1	protein_coding	8280	-0.406	0.00556	5840	-0.494	6.07e-10	7060	-0.0879	1
ENSG00000177192	PUS1	protein_coding	96.3	0.514	0.0628	434	0.887	6.08e-10	265	0.373	0.574
ENSG00000180104	EXOC3	protein_coding	152	0.174	0.408	472	0.831	6.08e-10	312	0.657	0.0156
ENSG00000166450	PRTG	protein_coding	1080	-0.418	0.00891	340	-1.06	6.57e-10	708	-0.64	0.0345
ENSG00000111845	PAK1IP1	protein_coding	586	0.855	1.66e-07	802	0.691	6.64e-10	694	-0.165	0.891
ENSG00000088305	DNMT3B	protein_coding	6720	0.535	0.000844	14900	0.54	6.71e-10	10800	0.00502	1
ENSG00000102030	NAA10	protein_coding	130	-0.312	0.165	1050	0.645	7.38e-10	591	0.957	9.84e-05
ENSG00000071794	HLTF	protein_coding	2030	0.499	0.000514	2600	-0.624	7.67e-10	2310	-1.12	2.56e-10
ENSG00000161057	PSMC2	protein_coding	1240	0.668	9.37e-06	3880	0.615	8.85e-10	2560	-0.0532	1
ENSG00000065427	KARS	protein_coding	3180	-0.107	0.636	3680	0.613	8.85e-10	3430	0.72	0.0016
ENSG00000087269	NOP14	protein_coding	255	0.473	0.00139	1040	0.904	9.2e-10	645	0.431	0.177
ENSG00000137955	RABGGTB	protein_coding	1610	0.105	0.605	604	0.837	9.2e-10	1110	0.732	0.00268
ENSG00000100029	PES1	protein_coding	897	-0.152	0.45	1870	0.813	9.27e-10	1380	0.965	2.14e-05
ENSG00000100416	TRMU	protein_coding	257	0.903	2.58e-11	210	1.18	9.3e-10	233	0.272	0.691
ENSG00000124092	CTCFL	protein_coding	102	-0.581	0.0108	128	-1.57	9.3e-10	115	-0.991	0.0222
ENSG00000158769	F11R	protein_coding	1300	-0.689	2.31e-06	2770	-0.558	9.89e-10	2030	0.131	0.931
ENSG00000099956	SMARCB1	protein_coding	641	-0.539	0.00148	3400	0.557	9.89e-10	2020	1.1	1.86e-08
ENSG00000108344	PSMD3	protein_coding	1350	-0.282	0.0281	2860	0.478	1e-09	2110	0.76	4.71e-07
ENSG00000179950	PUF60	protein_coding	730	-0.122	0.516	1400	0.661	1e-09	1070	0.783	0.000108
ENSG00000112787	FBRSL1	protein_coding	44.3	0.487	0.259	189	1.28	1.01e-09	117	0.798	0.235
ENSG00000162910	MRPL55	protein_coding	142	0.639	0.000612	311	1.1	1.03e-09	226	0.458	0.297
ENSG00000144749	LRIG1	protein_coding	1350	-0.189	0.474	2290	-0.506	1.03e-09	1820	-0.316	0.485
ENSG00000065328	MCM10	protein_coding	678	0.732	1.17e-08	1510	0.511	1.04e-09	1090	-0.221	0.498
ENSG00000161960	EIF4A1	protein_coding	100	0.461	0.0195	17300	0.654	1.17e-09	8680	0.193	0.84
ENSG00000167996	FTH1	protein_coding	4290	-0.168	0.512	1010	-0.746	1.18e-09	2650	-0.578	0.0711
ENSG00000167515	TRAPPC2L	protein_coding	464	-0.137	0.554	757	0.883	1.23e-09	610	1.02	6.19e-05
ENSG00000076242	MLH1	protein_coding	710	0.557	1.39e-06	867	0.727	1.24e-09	789	0.17	0.766
ENSG00000134255	CEPT1	protein_coding	420	0.15	0.388	483	-0.828	1.25e-09	451	-0.978	3.88e-06
ENSG00000123737	EXOSC9	protein_coding	890	0.895	1.04e-09	2030	0.505	1.26e-09	1460	-0.391	0.118
ENSG00000101158	NELFCD	protein_coding	295	0.531	0.000399	540	0.887	1.26e-09	418	0.357	0.329
ENSG00000154277	UCHL1	protein_coding	4500	0.171	0.369	12700	0.493	1.26e-09	8600	0.323	0.254
ENSG00000023330	ALAS1	protein_coding	418	0.637	1.29e-05	614	0.748	1.27e-09	516	0.111	1
ENSG00000100297	MCM5	protein_coding	1900	0.099	0.431	3830	0.436	1.42e-09	2870	0.337	0.0376
ENSG00000124610	HIST1H1A	protein_coding	42.6	2	9.09e-14	243	1.24	1.46e-09	143	-0.755	0.147
ENSG00000142945	KIF2C	protein_coding	1690	-0.537	0.00093	3220	-0.481	1.49e-09	2450	0.0564	1
ENSG00000078687	TNRC6C	protein_coding	470	-0.469	0.113	336	-1.05	1.49e-09	403	-0.579	0.265
ENSG00000156471	PTDSS1	protein_coding	1110	0.338	0.02	714	0.724	1.5e-09	911	0.387	0.158
ENSG00000132603	NIP7	protein_coding	255	0.573	0.000618	1010	0.9	1.53e-09	635	0.327	0.465
ENSG00000213741	RPS29	protein_coding	7410	-0.237	0.275	2510	0.707	1.56e-09	4960	0.944	8.12e-05
ENSG00000100354	TNRC6B	protein_coding	1820	-0.346	0.131	757	-0.702	1.57e-09	1290	-0.356	0.422
ENSG00000181163	NPM1	protein_coding	38700	0.0574	0.845	19900	1.05	1.57e-09	29300	0.993	0.00137
ENSG00000178252	WDR6	protein_coding	609	0.334	0.0608	2010	0.641	1.59e-09	1310	0.307	0.393
ENSG00000138760	SCARB2	protein_coding	1310	-0.453	0.000964	1040	-0.697	1.71e-09	1170	-0.244	0.53
ENSG00000148337	CIZ1	protein_coding	179	0.153	0.681	332	1.18	1.76e-09	255	1.02	0.0152
ENSG00000187479	C11orf96	protein_coding	2.54	0.0732	0.892	41.2	-2.04	1.78e-09	21.9	-2.12	0.000139
ENSG00000115946	PNO1	protein_coding	380	0.778	1.9e-06	1130	0.771	1.85e-09	757	-0.00718	1
ENSG00000067082	KLF6	protein_coding	308	-0.972	4.01e-05	322	-0.922	1.87e-09	315	0.0497	1
ENSG00000159212	CLIC6	protein_coding	6.16	-0.012	0.985	66.3	-1.67	1.89e-09	36.2	-1.65	0.00279
ENSG00000198830	HMGN2	protein_coding	2220	0.579	1.7e-05	7700	0.791	1.97e-09	4960	0.212	0.696
ENSG00000123240	OPTN	protein_coding	412	-0.617	0.000385	854	-0.942	2.01e-09	633	-0.325	0.513
ENSG00000114491	UMPS	protein_coding	415	0.542	0.00146	887	0.759	2.06e-09	651	0.216	0.748
ENSG00000136104	RNASEH2B	protein_coding	322	0.776	6.55e-07	383	1.17	2.1e-09	352	0.396	0.412
ENSG00000177370	TIMM22	protein_coding	197	0.522	0.00656	292	1.07	2.13e-09	245	0.544	0.16
ENSG00000114391	RPL24	protein_coding	7020	-0.333	0.119	8840	0.94	2.22e-09	7930	1.27	1.29e-06
ENSG00000116212	LRRC42	protein_coding	444	-0.0591	0.757	841	0.701	2.23e-09	642	0.76	0.000146
ENSG00000116752	BCAS2	protein_coding	524	0.645	9.96e-05	2050	0.529	2.24e-09	1290	-0.116	1
ENSG00000170832	USP32	protein_coding	1500	-0.615	5.19e-06	1050	-0.81	2.29e-09	1280	-0.195	0.766
ENSG00000156603	MED19	protein_coding	103	0.529	0.00758	279	1.1	2.4e-09	191	0.569	0.151
ENSG00000240563	L1TD1	protein_coding	8180	0.783	1.91e-07	18800	0.875	2.45e-09	13500	0.0929	1
ENSG00000122882	ECD	protein_coding	892	0.435	0.00245	1610	0.669	2.5e-09	1250	0.234	0.566
ENSG00000130513	GDF15	protein_coding	171	-3.48	4.84e-41	215	-2.13	2.62e-09	193	1.36	0.0209
ENSG00000161980	POLR3K	protein_coding	122	0.648	0.00363	473	0.848	2.73e-09	297	0.2	0.916
ENSG00000218739	CEBPZOS	protein_coding	1320	-0.0628	0.767	1470	-0.683	2.73e-09	1400	-0.62	0.0068
ENSG00000171388	APLN	protein_coding	227	-0.943	5.35e-07	154	-1.53	2.79e-09	190	-0.583	0.286
ENSG00000167904	TMEM68	protein_coding	432	-0.466	0.00135	318	-0.871	2.84e-09	375	-0.405	0.211
ENSG00000119772	DNMT3A	protein_coding	897	0.439	0.000443	1060	0.723	2.94e-09	979	0.285	0.367
ENSG00000163050	COQ8A	protein_coding	351	-1.29	2.99e-26	448	-0.823	3.06e-09	400	0.472	0.0785
ENSG00000102935	ZNF423	protein_coding	309	0.465	0.264	553	0.748	3.06e-09	431	0.283	0.921
ENSG00000183617	MRPL54	protein_coding	222	0.046	0.896	752	0.667	3.06e-09	487	0.621	0.0838
ENSG00000196937	FAM3C	protein_coding	1070	-0.57	5.95e-10	263	-0.979	3.21e-09	667	-0.408	0.165
ENSG00000151657	KIN	protein_coding	177	0.631	0.00115	776	0.732	3.28e-09	477	0.101	1
ENSG00000110104	CCDC86	protein_coding	141	-0.125	0.723	537	0.923	3.28e-09	339	1.05	0.00283
ENSG00000153214	TMEM87B	protein_coding	461	-0.427	0.00129	386	-0.811	3.32e-09	423	-0.384	0.194
ENSG00000111229	ARPC3	protein_coding	819	-0.0844	0.716	2670	0.579	3.32e-09	1740	0.664	0.004
ENSG00000182985	CADM1	protein_coding	516	-0.785	7.9e-09	373	-0.89	3.36e-09	444	-0.105	1
ENSG00000125991	ERGIC3	protein_coding	1220	-0.313	0.134	1210	0.583	3.41e-09	1210	0.896	0.000108
ENSG00000132341	RAN	protein_coding	6740	0.046	0.828	22200	0.575	3.46e-09	14400	0.529	0.0156
ENSG00000136603	SKIL	protein_coding	4140	0.302	0.00592	2330	0.821	3.52e-09	3230	0.519	0.0208
ENSG00000060718	COL11A1	protein_coding	379	-0.498	0.000544	234	-1.01	3.53e-09	307	-0.509	0.115
ENSG00000137285	TUBB2B	protein_coding	3300	-0.77	1e-05	2290	0.639	3.63e-09	2790	1.41	1.21e-11
ENSG00000017483	SLC38A5	protein_coding	264	0.142	0.473	605	0.973	3.76e-09	435	0.831	0.00193
ENSG00000111897	SERINC1	protein_coding	886	-0.398	0.00525	1810	-0.594	3.81e-09	1350	-0.196	0.668
ENSG00000094804	CDC6	protein_coding	994	0.896	2.13e-19	2290	0.664	3.98e-09	1640	-0.232	0.454
ENSG00000085231	AK6	protein_coding	239	-0.167	0.395	1300	0.845	4.03e-09	768	1.01	1.42e-05
ENSG00000151500	THYN1	protein_coding	717	0.294	0.115	1850	0.564	4.11e-09	1280	0.27	0.497
ENSG00000130255	RPL36	protein_coding	3880	-0.453	0.0588	1910	0.692	4.2e-09	2900	1.14	2.12e-05
ENSG00000115241	PPM1G	protein_coding	1350	0.0229	0.893	5800	0.643	4.39e-09	3580	0.62	0.000622
ENSG00000048392	RRM2B	protein_coding	1970	-0.732	1.13e-07	615	-0.832	4.5e-09	1290	-0.0999	1
ENSG00000137073	UBAP2	protein_coding	376	0.237	0.416	748	0.666	4.51e-09	562	0.429	0.349
ENSG00000233927	RPS28	protein_coding	1900	-0.512	0.00218	280	1.42	4.94e-09	1090	1.93	1.46e-10
ENSG00000172478	C2orf54	protein_coding	3.62	-1.02	0.00905	24	-2.17	4.94e-09	13.8	-1.14	0.145
ENSG00000172915	NBEA	protein_coding	1670	0.185	0.193	880	-0.578	5.15e-09	1270	-0.763	7.85e-06
ENSG00000130726	TRIM28	protein_coding	3630	0.206	0.462	11300	0.551	5.3e-09	7470	0.345	0.473
ENSG00000100139	MICALL1	protein_coding	131	0.151	0.621	476	1.09	5.4e-09	303	0.939	0.0103
ENSG00000142039	CCDC97	protein_coding	82	0.333	0.296	315	0.942	5.68e-09	199	0.609	0.211
ENSG00000273983	HIST1H3G	protein_coding	5400	-0.217	0.34	7040	0.573	5.68e-09	6220	0.79	0.00118
ENSG00000124571	XPO5	protein_coding	1880	0.128	0.416	2530	0.432	5.68e-09	2200	0.304	0.17
ENSG00000253873	PCDHGA11	protein_coding	58.8	0.568	0.0404	53.5	1.99	5.75e-09	56.1	1.42	0.00683
ENSG00000180694	TMEM64	protein_coding	1070	-0.976	5.43e-11	126	-1.36	5.81e-09	598	-0.38	0.547
ENSG00000072364	AFF4	protein_coding	2280	-0.0855	0.622	1480	-0.582	6.33e-09	1880	-0.496	0.0161
ENSG00000112367	FIG4	protein_coding	508	-0.176	0.22	593	-0.702	6.52e-09	551	-0.526	0.0156
ENSG00000143093	STRIP1	protein_coding	321	0.46	0.00126	568	0.729	6.68e-09	445	0.269	0.488
ENSG00000092758	COL9A3	protein_coding	154	-0.573	0.00181	233	-1	6.68e-09	194	-0.428	0.325
ENSG00000130402	ACTN4	protein_coding	976	-0.444	0.0892	6940	-0.465	6.7e-09	3960	-0.0207	1
ENSG00000147854	UHRF2	protein_coding	1320	-0.0531	0.797	1050	-0.638	6.99e-09	1190	-0.584	0.00847
ENSG00000092853	CLSPN	protein_coding	361	1.37	1.86e-17	1070	0.893	7.02e-09	716	-0.478	0.179
ENSG00000131475	VPS25	protein_coding	890	0.208	0.305	868	0.705	7.02e-09	879	0.497	0.0879
ENSG00000108561	C1QBP	protein_coding	3040	0.339	0.111	9720	0.664	7.41e-09	6380	0.325	0.462
ENSG00000183520	UTP11	protein_coding	401	0.65	3.57e-05	1430	0.596	7.79e-09	914	-0.0541	1
ENSG00000116489	CAPZA1	protein_coding	1760	0.487	0.0254	1320	0.489	7.86e-09	1540	0.00221	1
ENSG00000099901	RANBP1	protein_coding	2230	0.485	0.00822	3570	0.559	7.87e-09	2900	0.0742	1
ENSG00000063177	RPL18	protein_coding	6680	-0.439	0.0345	3430	0.905	7.96e-09	5060	1.34	2.84e-07
ENSG00000167272	POP5	protein_coding	232	0.54	0.0127	455	1.04	7.98e-09	343	0.496	0.276
ENSG00000104823	ECH1	protein_coding	216	-0.637	0.000148	953	-0.577	8.26e-09	585	0.06	1
ENSG00000069345	DNAJA2	protein_coding	1980	0.121	0.469	3990	0.595	8.27e-09	2990	0.473	0.0284
ENSG00000154556	SORBS2	protein_coding	191	1.2	2.74e-13	200	1.1	8.51e-09	196	-0.101	1
ENSG00000167721	TSR1	protein_coding	1560	0.547	2.25e-05	3260	0.655	8.52e-09	2410	0.108	1
ENSG00000105612	DNASE2	protein_coding	269	-1.15	1.76e-19	306	-0.911	8.69e-09	288	0.243	0.667
ENSG00000167601	AXL	protein_coding	340	-0.533	0.00146	376	-0.82	8.82e-09	358	-0.287	0.559
ENSG00000066468	FGFR2	protein_coding	830	-0.31	0.0881	892	-0.635	9.01e-09	861	-0.325	0.357
ENSG00000206418	RAB12	protein_coding	573	-0.561	0.000616	430	-0.807	9.39e-09	501	-0.245	0.674
ENSG00000157214	STEAP2	protein_coding	622	-0.367	0.0084	142	-1.2	9.64e-09	382	-0.83	0.00651
ENSG00000214078	CPNE1	protein_coding	529	-0.324	0.0179	1130	-0.61	9.93e-09	831	-0.286	0.325
ENSG00000155849	ELMO1	protein_coding	337	-1.18	1.86e-15	543	-0.926	9.95e-09	440	0.25	0.704
ENSG00000082212	ME2	protein_coding	1350	0.303	0.0206	1210	0.592	1.04e-08	1280	0.289	0.286
ENSG00000065548	ZC3H15	protein_coding	1120	0.22	0.114	2670	0.845	1.06e-08	1900	0.625	0.00896
ENSG00000070814	TCOF1	protein_coding	909	0.0836	0.755	2550	0.586	1.07e-08	1730	0.503	0.0953
ENSG00000116288	PARK7	protein_coding	1040	-0.0237	0.909	3130	0.467	1.08e-08	2080	0.49	0.013
ENSG00000122884	P4HA1	protein_coding	3380	-0.647	0.000112	5050	-0.825	1.1e-08	4220	-0.178	0.899
ENSG00000166508	MCM7	protein_coding	3180	-0.14	0.444	8220	0.521	1.15e-08	5700	0.661	0.000788
ENSG00000102290	PCDH11X	protein_coding	1880	-0.553	7.39e-06	166	-1.19	1.16e-08	1020	-0.634	0.0573
ENSG00000090932	DLL3	protein_coding	99.9	-1.15	1.91e-07	243	-1.35	1.22e-08	172	-0.199	1
ENSG00000116761	CTH	protein_coding	266	-0.479	0.000703	510	-0.702	1.22e-08	388	-0.223	0.639
ENSG00000185201	IFITM2	protein_coding	462	-0.633	0.00207	562	-1.3	1.23e-08	512	-0.67	0.138
ENSG00000147050	KDM6A	protein_coding	3600	-0.726	1.34e-06	741	-0.66	1.27e-08	2170	0.0666	1
ENSG00000144635	DYNC1LI1	protein_coding	759	0.425	0.00166	1350	0.592	1.39e-08	1060	0.167	0.775
ENSG00000067248	DHX29	protein_coding	970	0.823	9.01e-07	934	0.629	1.44e-08	952	-0.194	0.801
ENSG00000143641	GALNT2	protein_coding	538	-0.707	5.9e-05	1470	-0.506	1.52e-08	1000	0.2	0.755
ENSG00000139372	TDG	protein_coding	1160	1.21	1.22e-21	729	0.732	1.54e-08	946	-0.478	0.0624
ENSG00000106665	CLIP2	protein_coding	431	-1.25	3e-21	584	-0.687	1.62e-08	507	0.564	0.0166
ENSG00000112379	ARFGEF3	protein_coding	1000	-0.395	0.0383	497	-0.794	1.68e-08	749	-0.399	0.296
ENSG00000110047	EHD1	protein_coding	117	-0.369	0.121	382	0.886	1.68e-08	250	1.25	1.03e-05
ENSG00000086189	DIMT1	protein_coding	557	0.278	0.122	518	0.786	1.77e-08	537	0.508	0.0873
ENSG00000141543	EIF4A3	protein_coding	870	0.911	3.16e-16	5160	0.534	1.83e-08	3020	-0.376	0.0732
ENSG00000164142	FAM160A1	protein_coding	554	-0.886	6.22e-05	550	-0.703	1.89e-08	552	0.183	0.951
ENSG00000136950	ARPC5L	protein_coding	135	0.645	0.00276	389	0.809	1.93e-08	262	0.164	1
ENSG00000172037	LAMB2	protein_coding	265	-0.439	0.333	1070	-0.53	1.95e-08	669	-0.0911	1
ENSG00000150990	DHX37	protein_coding	261	0.0976	0.703	395	0.789	1.99e-08	328	0.692	0.0185
ENSG00000129235	TXNDC17	protein_coding	469	-0.204	0.375	1670	0.602	2.02e-08	1070	0.806	0.00115
ENSG00000115524	SF3B1	protein_coding	9960	0.0306	0.891	9190	-0.323	2.07e-08	9570	-0.354	0.121
ENSG00000067113	PLPP1	protein_coding	341	-0.864	1.2e-10	305	-0.88	2.08e-08	323	-0.016	1
ENSG00000186834	HEXIM1	protein_coding	120	0.375	0.178	413	0.814	2.14e-08	266	0.44	0.402
ENSG00000077684	JADE1	protein_coding	3480	-0.121	0.311	1820	-0.457	2.24e-08	2650	-0.335	0.0527
ENSG00000104413	ESRP1	protein_coding	2390	-0.0901	0.46	2230	0.524	2.25e-08	2310	0.614	3.27e-05
ENSG00000048028	USP28	protein_coding	2190	-0.163	0.255	1780	-0.6	2.29e-08	1990	-0.437	0.0421
ENSG00000132361	CLUH	protein_coding	240	-0.0523	0.899	1160	0.608	2.32e-08	701	0.661	0.116
ENSG00000197451	HNRNPAB	protein_coding	1360	0.881	7.13e-07	5230	0.449	2.35e-08	3300	-0.432	0.136
ENSG00000169242	EFNA1	protein_coding	75.2	-1.59	5.55e-15	80.6	-1.55	2.36e-08	77.9	0.0353	1
ENSG00000148158	SNX30	protein_coding	794	-0.961	3.74e-13	308	-0.891	2.45e-08	551	0.0704	1
ENSG00000099783	HNRNPM	protein_coding	1140	0.698	0.0011	13800	0.796	2.45e-08	7460	0.0979	1
ENSG00000103549	RNF40	protein_coding	405	-0.0761	0.71	636	0.76	2.47e-08	521	0.836	0.000226
ENSG00000106771	TMEM245	protein_coding	1800	-0.365	0.000388	954	-0.69	2.48e-08	1380	-0.325	0.194
ENSG00000108592	FTSJ3	protein_coding	353	0.464	0.00299	1930	0.72	2.53e-08	1140	0.257	0.579
ENSG00000163482	STK36	protein_coding	117	0.886	1.25e-06	128	1.34	2.55e-08	123	0.459	0.45
ENSG00000186141	POLR3C	protein_coding	314	0.654	0.000522	560	0.705	2.55e-08	437	0.0512	1
ENSG00000117450	PRDX1	protein_coding	7140	0.184	0.396	21400	0.629	2.76e-08	14300	0.444	0.151
ENSG00000129003	VPS13C	protein_coding	1670	-0.655	4.11e-07	643	-0.795	2.79e-08	1160	-0.141	0.956
ENSG00000100401	RANGAP1	protein_coding	858	-0.32	0.017	2710	0.493	2.79e-08	1780	0.814	5.98e-07
ENSG00000213619	NDUFS3	protein_coding	463	0.186	0.228	1440	0.512	2.79e-08	953	0.326	0.189
ENSG00000175334	BANF1	protein_coding	1110	-0.0129	0.972	1900	0.434	2.79e-08	1510	0.447	0.233
ENSG00000134900	TPP2	protein_coding	2200	0.281	0.0337	2260	0.449	2.8e-08	2230	0.168	0.671
ENSG00000101868	POLA1	protein_coding	1920	0.493	2.84e-08	3320	0.558	2.9e-08	2620	0.0647	1
ENSG00000135763	URB2	protein_coding	389	0.772	1.98e-06	541	0.805	2.91e-08	465	0.0325	1
ENSG00000135698	MPHOSPH6	protein_coding	208	0.442	0.00304	893	0.716	3.01e-08	551	0.274	0.499
ENSG00000115457	IGFBP2	protein_coding	10800	-1.22	9.52e-16	19400	-0.948	3.03e-08	15100	0.276	0.657
ENSG00000186174	BCL9L	protein_coding	231	-0.644	0.135	611	-0.719	3.04e-08	421	-0.0752	1
ENSG00000109475	RPL34	protein_coding	6050	-0.162	0.526	1190	0.745	3.04e-08	3620	0.907	0.00101
ENSG00000134077	THUMPD3	protein_coding	18	2.92	1.54e-17	22.6	2.1	3.08e-08	20.3	-0.824	0.409
ENSG00000160072	ATAD3B	protein_coding	386	0.0504	0.851	116	1.38	3.08e-08	251	1.33	0.000135
ENSG00000181938	GINS3	protein_coding	141	0.922	1.64e-07	242	1.12	3.17e-08	192	0.199	0.948
ENSG00000134871	COL4A2	protein_coding	581	-0.683	0.0146	1530	-0.662	3.25e-08	1050	0.0204	1
ENSG00000053372	MRTO4	protein_coding	419	1.04	3.2e-11	1900	0.579	3.27e-08	1160	-0.457	0.0941
ENSG00000026025	VIM	protein_coding	786	-0.686	8.01e-05	858	0.755	3.27e-08	822	1.44	1.46e-10
ENSG00000131069	ACSS2	protein_coding	818	-1.95	3.91e-48	344	-0.867	3.42e-08	581	1.09	2.61e-06
ENSG00000166848	TERF2IP	protein_coding	237	-0.55	0.000698	405	-0.788	3.48e-08	321	-0.238	0.7
ENSG00000120594	PLXDC2	protein_coding	1810	-0.394	0.000369	942	-0.714	3.68e-08	1370	-0.321	0.247
ENSG00000185658	BRWD1	protein_coding	3870	0.0308	0.873	1170	-0.556	3.76e-08	2520	-0.586	0.0024
ENSG00000074071	MRPS34	protein_coding	1210	-0.173	0.466	1530	0.606	3.77e-08	1370	0.778	0.00212
ENSG00000138640	FAM13A	protein_coding	921	-0.453	9.84e-05	667	-0.775	4.02e-08	794	-0.322	0.305
ENSG00000113013	HSPA9	protein_coding	6600	0.43	0.00477	10800	0.436	4.39e-08	8700	0.00575	1
ENSG00000170515	PA2G4	protein_coding	2270	0.4	0.00615	2690	0.553	4.54e-08	2480	0.152	0.851
ENSG00000138663	COPS4	protein_coding	602	0.245	0.227	1100	0.529	4.54e-08	850	0.283	0.481
ENSG00000116962	NID1	protein_coding	344	-0.408	0.382	1460	-0.631	4.6e-08	904	-0.223	1
ENSG00000177108	ZDHHC22	protein_coding	195	-0.183	0.372	315	0.904	4.63e-08	255	1.09	2.29e-05
ENSG00000011478	QPCTL	protein_coding	79.9	-0.527	0.0222	331	-0.827	4.65e-08	206	-0.3	0.675
ENSG00000139131	YARS2	protein_coding	566	0.192	0.276	1150	0.643	4.8e-08	856	0.451	0.0879
ENSG00000182973	CNOT10	protein_coding	536	0.314	0.0164	582	0.661	5.02e-08	559	0.347	0.199
ENSG00000160214	RRP1	protein_coding	179	0.446	0.00301	896	0.699	5.2e-08	537	0.253	0.569
ENSG00000129521	EGLN3	protein_coding	228	0.804	2.19e-06	424	0.761	5.25e-08	326	-0.0431	1
ENSG00000104419	NDRG1	protein_coding	167	-2.07	3.66e-26	373	-1.78	5.26e-08	270	0.289	0.942
ENSG00000138413	IDH1	protein_coding	5820	-0.0464	0.719	7110	0.331	5.26e-08	6470	0.378	0.00437
ENSG00000164118	CEP44	protein_coding	468	-0.22	0.124	311	-0.866	5.27e-08	389	-0.646	0.0107
ENSG00000105401	CDC37	protein_coding	952	-0.0712	0.765	2160	0.563	5.27e-08	1550	0.634	0.00807
ENSG00000161542	PRPSAP1	protein_coding	331	-0.0445	0.846	690	0.666	5.28e-08	511	0.711	0.00235
ENSG00000159377	PSMB4	protein_coding	2630	-0.0301	0.893	7840	0.489	5.28e-08	5230	0.519	0.0173
ENSG00000169813	HNRNPF	protein_coding	3320	-0.144	0.318	3850	0.441	5.31e-08	3580	0.585	0.000326
ENSG00000104522	TSTA3	protein_coding	390	-0.176	0.444	590	0.661	5.31e-08	490	0.837	0.000884
ENSG00000064115	TM7SF3	protein_coding	918	-0.564	3.48e-06	363	-0.841	5.34e-08	640	-0.277	0.512
ENSG00000198954	KIF1BP	protein_coding	367	0.953	4.13e-09	1010	0.545	5.42e-08	689	-0.408	0.165
ENSG00000227057	WDR46	protein_coding	408	-0.142	0.464	1300	0.554	5.46e-08	856	0.697	0.00104
ENSG00000067840	PDZD4	protein_coding	788	0.0759	0.658	1080	0.587	5.59e-08	933	0.511	0.0144
ENSG00000066044	ELAVL1	protein_coding	1180	0.373	0.00661	3630	0.561	5.64e-08	2400	0.188	0.688
ENSG00000110002	VWA5A	protein_coding	551	-0.775	2.77e-10	611	-0.608	5.73e-08	581	0.168	0.781
ENSG00000033030	ZCCHC8	protein_coding	450	0.317	0.0543	564	0.707	5.82e-08	507	0.39	0.213
ENSG00000165416	SUGT1	protein_coding	1030	0.845	1.76e-17	1000	0.684	5.83e-08	1020	-0.161	0.79
ENSG00000104327	CALB1	protein_coding	157	0.799	4.87e-05	303	1.01	5.89e-08	230	0.211	0.916
ENSG00000187778	MCRS1	protein_coding	732	0.409	0.00973	861	0.699	6.11e-08	797	0.29	0.465
ENSG00000072682	P4HA2	protein_coding	239	-0.786	7.61e-06	524	-0.897	6.13e-08	382	-0.111	1
ENSG00000130177	CDC16	protein_coding	731	0.439	6.72e-05	634	0.789	6.14e-08	683	0.35	0.236
ENSG00000151465	CDC123	protein_coding	1830	0.422	0.00527	2940	0.496	6.2e-08	2380	0.0738	1
ENSG00000111445	RFC5	protein_coding	539	0.0614	0.715	803	0.592	6.32e-08	671	0.53	0.0081
ENSG00000137845	ADAM10	protein_coding	2420	0.108	0.355	3080	-0.459	6.38e-08	2750	-0.567	5.68e-05
ENSG00000151694	ADAM17	protein_coding	696	-0.309	0.00752	847	-0.646	6.39e-08	771	-0.337	0.177
ENSG00000125124	BBS2	protein_coding	398	-0.85	2.02e-08	439	-0.956	6.53e-08	419	-0.106	1
ENSG00000158042	MRPL17	protein_coding	700	0.104	0.673	683	0.721	6.53e-08	692	0.618	0.0345
ENSG00000185344	ATP6V0A2	protein_coding	556	0.823	9.76e-13	408	0.754	6.75e-08	482	-0.0687	1
ENSG00000159720	ATP6V0D1	protein_coding	116	0.391	0.184	732	0.822	6.75e-08	424	0.431	0.465
ENSG00000117335	CD46	protein_coding	3200	-0.232	0.144	994	-0.722	6.85e-08	2100	-0.49	0.064
ENSG00000109255	NMU	protein_coding	188	-0.566	0.0305	575	-0.684	6.92e-08	381	-0.118	1
ENSG00000146411	SLC2A12	protein_coding	348	-0.907	5.55e-11	131	-1.15	7.02e-08	240	-0.248	0.806
ENSG00000100612	DHRS7	protein_coding	327	-0.778	6.07e-06	2610	-0.637	7.22e-08	1470	0.141	0.987
ENSG00000178573	MAF	protein_coding	143	-0.754	1.5e-06	186	-1.2	7.29e-08	164	-0.446	0.377
ENSG00000084774	CAD	protein_coding	1050	0.276	0.544	3380	0.43	7.29e-08	2220	0.154	1
ENSG00000060138	YBX3	protein_coding	852	0.0278	0.895	926	0.709	7.45e-08	889	0.681	0.00284
ENSG00000055118	KCNH2	protein_coding	114	-1.76	1.35e-17	89.3	-1.59	7.53e-08	102	0.171	1
ENSG00000126878	AIF1L	protein_coding	3020	-0.228	0.15	3660	0.589	7.53e-08	3340	0.818	2.25e-05
ENSG00000181192	DHTKD1	protein_coding	854	-0.346	0.00804	847	-0.622	7.57e-08	851	-0.276	0.372
ENSG00000108179	PPIF	protein_coding	338	0.633	0.00601	1800	0.588	7.68e-08	1070	-0.0449	1
ENSG00000108107	RPL28	protein_coding	1800	-0.647	8.25e-11	3710	0.781	7.8e-08	2760	1.43	1.53e-15
ENSG00000148834	GSTO1	protein_coding	463	-0.832	2.87e-05	1200	-0.57	7.92e-08	830	0.262	0.658
ENSG00000139174	PRICKLE1	protein_coding	124	-0.334	0.383	192	1.18	8.3e-08	158	1.51	0.00045
ENSG00000178028	DMAP1	protein_coding	163	0.571	0.00535	485	0.931	8.57e-08	324	0.36	0.527
ENSG00000104131	EIF3J	protein_coding	645	0.632	1.69e-07	877	0.873	8.59e-08	761	0.242	0.654
ENSG00000155755	TMEM237	protein_coding	482	0.985	2.23e-14	365	0.77	8.6e-08	424	-0.215	0.719
ENSG00000172809	RPL38	protein_coding	3140	-0.499	0.0126	7160	0.643	9.14e-08	5150	1.14	1.63e-06
ENSG00000140057	AK7	protein_coding	85.7	-1.01	2.93e-06	107	-1.28	9.85e-08	96.3	-0.272	0.882
ENSG00000164687	FABP5	protein_coding	501	0.686	0.00175	1470	0.864	9.85e-08	986	0.178	0.99
ENSG00000100395	L3MBTL2	protein_coding	178	0.655	2.4e-05	333	0.897	1.02e-07	255	0.243	0.737
ENSG00000130528	HRC	protein_coding	38.6	-0.993	0.000141	209	-1.09	1.06e-07	124	-0.092	1
ENSG00000106305	AIMP2	protein_coding	419	0.688	7.51e-07	889	0.859	1.08e-07	654	0.171	0.908
ENSG00000173545	ZNF622	protein_coding	183	0.15	0.505	887	0.892	1.08e-07	535	0.742	0.0148
ENSG00000087263	OGFOD1	protein_coding	765	0.597	3.14e-05	1100	0.559	1.1e-07	933	-0.0378	1
ENSG00000187535	IFT140	protein_coding	166	-0.405	0.0446	555	-0.636	1.16e-07	360	-0.231	0.738
ENSG00000120742	SERP1	protein_coding	1740	0.272	0.0408	1120	0.957	1.17e-07	1430	0.684	0.0124
ENSG00000136279	DBNL	protein_coding	227	0.763	4.41e-05	386	0.819	1.21e-07	307	0.0563	1
ENSG00000117528	ABCD3	protein_coding	658	0.583	1.68e-05	522	0.665	1.22e-07	590	0.0812	1
ENSG00000183527	PSMG1	protein_coding	405	0.756	6e-05	400	0.746	1.22e-07	403	-0.0099	1
ENSG00000148842	CNNM2	protein_coding	438	-1	2.39e-05	313	-0.868	1.32e-07	375	0.132	1
ENSG00000135749	PCNX2	protein_coding	1610	-0.428	0.017	313	-0.967	1.33e-07	960	-0.539	0.147
ENSG00000118939	UCHL3	protein_coding	76	0.605	0.00628	864	0.563	1.37e-07	470	-0.0422	1
ENSG00000108599	AKAP10	protein_coding	751	-0.381	0.0223	607	-0.775	1.41e-07	679	-0.394	0.267
ENSG00000182831	C16orf72	protein_coding	1060	-0.164	0.323	1290	-0.534	1.41e-07	1170	-0.37	0.141
ENSG00000143320	CRABP2	protein_coding	215	-0.26	0.298	2190	-0.649	1.45e-07	1200	-0.389	0.371
ENSG00000029534	ANK1	protein_coding	110	-0.586	0.00899	157	-1.05	1.46e-07	133	-0.463	0.396
ENSG00000128951	DUT	protein_coding	497	0.269	0.18	1250	0.815	1.57e-07	872	0.546	0.0971
ENSG00000100033	PRODH	protein_coding	252	-0.934	9.36e-10	165	-1.23	1.65e-07	209	-0.293	0.751
ENSG00000120318	ARAP3	protein_coding	331	-0.398	0.137	852	-0.567	1.69e-07	591	-0.169	0.998
ENSG00000085840	ORC1	protein_coding	753	0.183	0.141	1060	0.526	1.7e-07	909	0.342	0.107
ENSG00000138629	UBL7	protein_coding	381	-0.223	0.216	624	0.648	1.71e-07	503	0.87	6.84e-05
ENSG00000060656	PTPRU	protein_coding	402	-0.799	2.87e-05	262	-0.85	1.75e-07	332	-0.0514	1
ENSG00000120889	TNFRSF10B	protein_coding	1260	-0.47	5.26e-07	732	-0.701	1.76e-07	995	-0.231	0.513
ENSG00000170100	ZNF778	protein_coding	267	1.25	5.39e-14	160	1.17	1.9e-07	214	-0.0836	1
ENSG00000106344	RBM28	protein_coding	620	0.362	0.0107	1350	0.731	1.9e-07	986	0.369	0.241
ENSG00000022556	NLRP2	protein_coding	2270	0.216	0.177	4830	0.376	1.91e-07	3550	0.16	0.748
ENSG00000174173	TRMT10C	protein_coding	539	0.797	6.13e-10	1150	0.653	1.92e-07	845	-0.144	0.911
ENSG00000166963	MAP1A	protein_coding	12.2	0.79	0.054	58.1	1.68	1.94e-07	35.2	0.887	0.283
ENSG00000079785	DDX1	protein_coding	1830	0.568	2.68e-09	5520	0.507	1.98e-07	3680	-0.0609	1
ENSG00000134107	BHLHE40	protein_coding	138	0.0035	0.994	544	-1.09	2e-07	341	-1.1	0.0188
ENSG00000099817	POLR2E	protein_coding	605	-0.344	0.0259	1440	0.768	2.03e-07	1020	1.11	3.31e-07
ENSG00000142864	SERBP1	protein_coding	9070	0.138	0.425	6460	0.4	2.11e-07	7770	0.261	0.348
ENSG00000121579	NAA50	protein_coding	2470	0.781	5.67e-18	2350	0.614	2.12e-07	2410	-0.167	0.711
ENSG00000052802	MSMO1	protein_coding	5730	-1.32	4.32e-31	2380	-0.503	2.13e-07	4060	0.812	9.69e-07
ENSG00000124659	TBCC	protein_coding	178	0.238	0.291	418	0.774	2.18e-07	298	0.536	0.123
ENSG00000127616	SMARCA4	protein_coding	1050	0.094	0.86	4510	0.353	2.18e-07	2780	0.259	0.957
ENSG00000162959	MEMO1	protein_coding	67.5	-0.136	0.632	260	0.985	2.24e-07	164	1.12	0.000571
ENSG00000112312	GMNN	protein_coding	755	0.739	5.6e-07	2970	0.583	2.3e-07	1860	-0.155	0.882
ENSG00000167258	CDK12	protein_coding	1120	0.483	0.0113	1290	0.473	2.3e-07	1210	-0.0105	1
ENSG00000090520	DNAJB11	protein_coding	530	0.191	0.352	1400	0.607	2.33e-07	967	0.417	0.182
ENSG00000091483	FH	protein_coding	920	0.164	0.533	2070	0.46	2.34e-07	1490	0.296	0.538
ENSG00000170275	CRTAP	protein_coding	1130	-0.293	0.00264	312	0.85	2.35e-07	719	1.14	6.68e-09
ENSG00000130811	EIF3G	protein_coding	1100	-0.177	0.411	2880	0.492	2.4e-07	1990	0.669	0.00433
ENSG00000198301	SDAD1	protein_coding	1050	0.65	1.04e-10	943	0.708	2.5e-07	996	0.058	1
ENSG00000167770	OTUB1	protein_coding	671	-0.153	0.309	2370	0.534	2.5e-07	1520	0.687	0.000144
ENSG00000100151	PICK1	protein_coding	107	0.388	0.047	265	0.905	2.56e-07	186	0.517	0.178
ENSG00000124733	MEA1	protein_coding	740	-0.0397	0.898	1140	0.565	2.58e-07	938	0.604	0.0516
ENSG00000154783	FGD5	protein_coding	254	-0.859	5.09e-06	298	-0.925	2.63e-07	276	-0.0665	1
ENSG00000145730	PAM	protein_coding	943	-0.219	0.107	928	-0.552	2.63e-07	936	-0.334	0.177
ENSG00000131711	MAP1B	protein_coding	2110	0.421	0.178	3840	0.507	2.63e-07	2980	0.0865	1
ENSG00000257727	CNPY2	protein_coding	95.2	0.65	0.00112	294	-1.17	2.75e-07	194	-1.82	3.9e-09
ENSG00000182934	SRPRA	protein_coding	485	0.0191	0.931	514	0.66	2.76e-07	500	0.641	0.00619
ENSG00000009844	VTA1	protein_coding	1180	0.297	0.0426	1110	0.623	2.79e-07	1150	0.326	0.281
ENSG00000099219	ERMP1	protein_coding	898	-0.284	0.0112	782	-0.678	2.84e-07	840	-0.393	0.106
ENSG00000148843	PDCD11	protein_coding	989	-0.0398	0.859	1570	0.559	2.85e-07	1280	0.599	0.00896
ENSG00000278023	RDM1	protein_coding	36.6	-0.964	0.000601	50.1	-1.59	2.9e-07	43.4	-0.627	0.44
ENSG00000005194	CIAPIN1	protein_coding	780	0.322	0.0185	1370	0.508	2.9e-07	1070	0.186	0.668
ENSG00000167118	URM1	protein_coding	291	0.0416	0.887	330	0.93	2.9e-07	311	0.889	0.00567
ENSG00000186468	RPS23	protein_coding	8210	-0.159	0.481	3700	0.613	2.92e-07	5950	0.772	0.00193
ENSG00000178605	GTPBP6	protein_coding	180	-0.0297	0.918	296	0.817	2.92e-07	238	0.847	0.00461
ENSG00000115884	SDC1	protein_coding	201	0.454	0.00709	379	0.865	2.94e-07	290	0.411	0.301
ENSG00000102390	PBDC1	protein_coding	217	0.548	0.0022	2610	0.511	3e-07	1410	-0.0365	1
ENSG00000204967	PCDHA4	protein_coding	35.5	2.32	4.48e-14	40.6	1.79	3.06e-07	38.1	-0.529	0.703
ENSG00000060069	CTDP1	protein_coding	200	0.54	0.0135	567	0.644	3.08e-07	383	0.104	1
ENSG00000010244	ZNF207	protein_coding	2710	0.588	7.52e-08	3080	0.612	3.1e-07	2900	0.0237	1
ENSG00000184009	ACTG1	protein_coding	13300	-0.0629	0.768	25100	0.437	3.1e-07	19200	0.499	0.0216
ENSG00000059588	TARBP1	protein_coding	600	0.187	0.154	360	-0.746	3.19e-07	480	-0.933	3.01e-06
ENSG00000169689	CENPX	protein_coding	291	0.225	0.279	327	0.857	3.24e-07	309	0.632	0.0518
ENSG00000101003	GINS1	protein_coding	619	0.885	6.68e-09	1390	0.494	3.39e-07	1010	-0.39	0.157
ENSG00000103415	HMOX2	protein_coding	238	0.261	0.177	870	0.607	3.39e-07	554	0.346	0.333
ENSG00000175161	CADM2	protein_coding	337	-0.0417	0.866	192	-0.913	3.39e-07	265	-0.871	0.00261
ENSG00000165061	ZMAT4	protein_coding	219	-0.671	1.24e-05	186	-1.08	3.4e-07	202	-0.407	0.415
ENSG00000100836	PABPN1	protein_coding	412	0.16	0.398	280	0.912	3.41e-07	346	0.752	0.00955
ENSG00000173894	CBX2	protein_coding	627	0.306	0.0352	1230	0.502	3.48e-07	931	0.196	0.646
ENSG00000117114	ADGRL2	protein_coding	4080	-0.439	5.11e-05	1740	-0.534	3.52e-07	2910	-0.095	1
ENSG00000130449	ZSWIM6	protein_coding	348	-0.208	0.218	316	-0.757	3.52e-07	332	-0.549	0.0474
ENSG00000085733	CTTN	protein_coding	660	0.471	0.0008	2640	0.476	3.57e-07	1650	0.00529	1
ENSG00000179454	KLHL28	protein_coding	412	-0.446	0.00118	313	-0.881	3.61e-07	362	-0.435	0.209
ENSG00000162972	MAIP1	protein_coding	228	0.114	0.634	467	0.719	3.61e-07	347	0.604	0.046
ENSG00000147586	MRPS28	protein_coding	71.7	0.274	0.303	568	0.668	3.67e-07	320	0.394	0.414
ENSG00000213190	MLLT11	protein_coding	500	0.879	1.83e-06	740	0.605	3.68e-07	620	-0.274	0.608
ENSG00000108826	MRPL27	protein_coding	389	0.293	0.172	323	0.844	3.71e-07	356	0.551	0.131
ENSG00000113407	TARS	protein_coding	4290	0.493	0.00117	6460	0.53	3.78e-07	5380	0.0371	1
ENSG00000125630	POLR1B	protein_coding	990	0.876	3.77e-16	909	0.596	3.8e-07	949	-0.28	0.325
ENSG00000082153	BZW1	protein_coding	4840	0.907	1.11e-09	4150	0.565	3.8e-07	4500	-0.342	0.28
ENSG00000145241	CENPC	protein_coding	710	-0.0405	0.846	386	-0.805	3.8e-07	548	-0.765	0.00239
ENSG00000179094	PER1	protein_coding	141	-0.285	0.559	338	-0.799	4.01e-07	239	-0.514	0.582
ENSG00000211460	TSN	protein_coding	1700	0.421	0.000907	2050	0.519	4.11e-07	1870	0.0986	1
ENSG00000175792	RUVBL1	protein_coding	1040	-0.068	0.749	3400	0.409	4.34e-07	2220	0.477	0.0297
ENSG00000133083	DCLK1	protein_coding	812	-0.133	0.431	916	-0.614	4.42e-07	864	-0.482	0.0452
ENSG00000196262	PPIA	protein_coding	14800	0.0353	0.895	10800	0.462	4.42e-07	12800	0.427	0.146
ENSG00000163590	PPM1L	protein_coding	550	-0.214	0.213	301	-0.847	4.43e-07	426	-0.633	0.0281
ENSG00000185532	PRKG1	protein_coding	507	-0.136	0.414	192	-1.14	4.43e-07	350	-1.01	0.00103
ENSG00000166025	AMOTL1	protein_coding	779	0.309	0.125	601	0.632	4.6e-07	690	0.323	0.45
ENSG00000266412	NCOA4	protein_coding	2130	0.0569	0.778	946	0.518	4.61e-07	1540	0.461	0.047
ENSG00000148297	MED22	protein_coding	330	0.76	3.35e-10	328	0.886	4.69e-07	329	0.126	1
ENSG00000120705	ETF1	protein_coding	2540	0.481	0.000153	1950	0.466	4.73e-07	2250	-0.0152	1
ENSG00000088205	DDX18	protein_coding	2360	0.621	2.63e-06	2460	0.532	4.77e-07	2410	-0.0889	1
ENSG00000115368	WDR75	protein_coding	1890	0.574	0.000584	1890	0.38	4.77e-07	1890	-0.193	0.718
ENSG00000041802	LSG1	protein_coding	847	0.514	8.91e-05	1280	0.557	4.85e-07	1060	0.043	1
ENSG00000100271	TTLL1	protein_coding	46.2	-0.315	0.276	170	-1.09	4.85e-07	108	-0.774	0.088
ENSG00000128641	MYO1B	protein_coding	2210	0.37	0.00691	1910	0.422	4.97e-07	2060	0.0518	1
ENSG00000135423	GLS2	protein_coding	204	-0.486	0.000601	215	-0.947	5.01e-07	210	-0.462	0.213
ENSG00000149084	HSD17B12	protein_coding	2560	-0.483	3.62e-06	2420	-0.524	5.18e-07	2490	-0.0417	1
ENSG00000138622	HCN4	protein_coding	152	-1.62	5.7e-13	168	-1.09	5.21e-07	160	0.531	0.354
ENSG00000138074	SLC5A6	protein_coding	572	0.226	0.216	761	0.82	5.23e-07	666	0.594	0.0501
ENSG00000185624	P4HB	protein_coding	1490	-0.483	0.00475	9090	0.446	5.4e-07	5290	0.929	3.01e-06
ENSG00000127022	CANX	protein_coding	9910	-0.0434	0.797	15500	0.511	5.67e-07	12700	0.554	0.00244
ENSG00000123472	ATPAF1	protein_coding	807	0.573	1.62e-05	1240	0.573	5.91e-07	1020	-0.0002	1
ENSG00000142230	SAE1	protein_coding	2500	-0.0163	0.945	4560	-0.426	5.97e-07	3530	-0.41	0.0917
ENSG00000087299	L2HGDH	protein_coding	455	0.00609	0.976	413	-0.676	5.97e-07	434	-0.682	0.00152
ENSG00000277775	HIST1H3F	protein_coding	3020	0.0318	0.906	5420	0.454	6.03e-07	4220	0.422	0.153
ENSG00000122965	RBM19	protein_coding	561	0.124	0.461	825	0.515	6.11e-07	693	0.391	0.101
ENSG00000115339	GALNT3	protein_coding	476	-0.73	7.09e-11	448	-0.74	6.35e-07	462	-0.0107	1
ENSG00000072110	ACTN1	protein_coding	941	0.000559	0.999	5800	0.308	6.35e-07	3370	0.307	0.86
ENSG00000117394	SLC2A1	protein_coding	7190	-0.589	0.0231	14500	-0.713	6.39e-07	10900	-0.124	1
ENSG00000132467	UTP3	protein_coding	304	0.578	8.16e-05	1400	0.594	6.49e-07	854	0.0157	1
ENSG00000125944	HNRNPR	protein_coding	3010	0.559	4.42e-06	5500	0.427	6.68e-07	4260	-0.133	0.849
ENSG00000130066	SAT1	protein_coding	622	-0.652	7.94e-06	427	-0.822	6.69e-07	524	-0.17	0.921
ENSG00000162377	COA7	protein_coding	349	0.543	0.00124	288	0.822	6.84e-07	319	0.279	0.639
ENSG00000177302	TOP3A	protein_coding	345	0.401	0.0182	597	0.591	6.84e-07	471	0.19	0.798
ENSG00000165271	NOL6	protein_coding	206	0.609	0.00606	500	0.694	6.9e-07	353	0.0852	1
ENSG00000141101	NOB1	protein_coding	935	-0.369	0.0457	554	0.71	6.97e-07	745	1.08	5.98e-06
ENSG00000165502	RPL36AL	protein_coding	802	0.244	0.2	876	0.65	7.07e-07	839	0.406	0.221
ENSG00000141741	MIEN1	protein_coding	224	-0.449	0.0187	171	-0.971	7.13e-07	197	-0.523	0.211
ENSG00000108651	UTP6	protein_coding	891	0.462	0.0122	2430	0.5	7.15e-07	1660	0.0376	1
ENSG00000138834	MAPK8IP3	protein_coding	208	-0.153	0.447	318	-0.812	7.17e-07	263	-0.659	0.0237
ENSG00000132768	DPH2	protein_coding	277	0.356	0.0156	187	1.09	7.22e-07	232	0.737	0.0297
ENSG00000101928	MOSPD1	protein_coding	397	-0.962	4.05e-10	113	-1.18	7.23e-07	255	-0.215	0.937
ENSG00000152952	PLOD2	protein_coding	1550	0.0563	0.784	1530	-0.799	7.3e-07	1540	-0.855	0.00054
ENSG00000143624	INTS3	protein_coding	685	0.0304	0.925	1030	0.497	7.37e-07	857	0.467	0.198
ENSG00000090530	P3H2	protein_coding	622	-0.309	0.0265	856	-0.581	7.38e-07	739	-0.272	0.409
ENSG00000138161	CUZD1	protein_coding	157	1.31	4.83e-16	217	0.997	7.44e-07	187	-0.314	0.646
ENSG00000144724	PTPRG	protein_coding	5530	-0.366	0.0105	2540	-0.508	7.65e-07	4030	-0.142	0.878
ENSG00000146530	VWDE	protein_coding	865	-0.326	0.0242	190	-1.23	7.65e-07	527	-0.903	0.0101
ENSG00000141580	WDR45B	protein_coding	1830	-0.328	0.0903	860	-0.617	7.68e-07	1350	-0.289	0.534
ENSG00000122952	ZWINT	protein_coding	547	0.637	1.38e-05	863	0.518	7.7e-07	705	-0.119	0.995
ENSG00000137880	GCHFR	protein_coding	240	-1	6.19e-07	146	-1.2	7.86e-07	193	-0.195	1
ENSG00000128534	LSM8	protein_coding	440	0.251	0.0895	2100	0.657	7.96e-07	1270	0.406	0.144
ENSG00000168818	STX18	protein_coding	183	0.927	1.1e-07	357	0.879	8.05e-07	270	-0.0483	1
ENSG00000136891	TEX10	protein_coding	2110	0.118	0.526	1640	0.435	8.42e-07	1880	0.318	0.237
ENSG00000110442	COMMD9	protein_coding	267	0.349	0.063	210	1.06	8.59e-07	238	0.716	0.0547
ENSG00000134815	DHX34	protein_coding	195	0.275	0.234	309	0.799	8.59e-07	252	0.523	0.178
ENSG00000129351	ILF3	protein_coding	3880	0.101	0.627	6920	0.375	8.78e-07	5400	0.274	0.381
ENSG00000127663	KDM4B	protein_coding	332	-0.552	0.00217	1120	-0.511	8.9e-07	728	0.0413	1
ENSG00000261236	BOP1	protein_coding	474	-0.168	0.326	1210	0.619	9.23e-07	844	0.787	0.000202
ENSG00000107960	STN1	protein_coding	267	-0.737	8.5e-06	216	-0.895	9.29e-07	242	-0.158	1
ENSG00000111371	SLC38A1	protein_coding	5470	0.685	1.42e-05	3070	0.575	9.3e-07	4270	-0.111	1
ENSG00000106392	C1GALT1	protein_coding	2240	-0.226	0.0832	1080	-0.706	9.43e-07	1660	-0.48	0.0566
ENSG00000115129	TP53I3	protein_coding	187	-0.0447	0.879	259	0.84	9.66e-07	223	0.885	0.00463
ENSG00000121152	NCAPH	protein_coding	432	0.496	0.000233	1970	0.606	9.69e-07	1200	0.11	1
ENSG00000154096	THY1	protein_coding	4670	-0.914	6.55e-12	4300	-0.672	9.93e-07	4490	0.242	0.613
ENSG00000136928	GABBR2	protein_coding	69.1	-1.98	1.17e-16	40.8	-1.63	9.95e-07	55	0.35	0.881
ENSG00000106049	HIBADH	protein_coding	447	-0.332	0.0106	514	-0.668	9.96e-07	481	-0.337	0.268
ENSG00000105819	PMPCB	protein_coding	942	0.164	0.21	2290	0.411	1e-06	1610	0.247	0.296
ENSG00000078114	NEBL	protein_coding	339	-0.245	0.13	123	-1.12	1.01e-06	231	-0.876	0.00854
ENSG00000180573	HIST1H2AC	protein_coding	2620	0.0666	0.807	4840	0.374	1.01e-06	3730	0.308	0.423
ENSG00000131148	EMC8	protein_coding	318	0.356	0.0219	638	0.686	1.04e-06	478	0.329	0.366
ENSG00000213722	DDAH2	protein_coding	263	-0.377	0.0933	1160	-0.531	1.04e-06	711	-0.154	0.982
ENSG00000180964	TCEAL8	protein_coding	1990	0.239	0.212	4790	0.493	1.04e-06	3390	0.254	0.553
ENSG00000049239	H6PD	protein_coding	181	-0.285	0.318	114	-1.1	1.05e-06	147	-0.81	0.069
ENSG00000140990	NDUFB10	protein_coding	244	-0.0738	0.733	1070	0.515	1.05e-06	658	0.588	0.0104
ENSG00000110955	ATP5B	protein_coding	8710	0.052	0.86	11200	0.335	1.05e-06	9960	0.283	0.534
ENSG00000104112	SCG3	protein_coding	1070	0.48	0.00585	1310	0.606	1.06e-06	1190	0.126	1
ENSG00000135930	EIF4E2	protein_coding	762	0.399	0.0225	1580	0.734	1.06e-06	1170	0.335	0.435
ENSG00000177954	RPS27	protein_coding	11400	-0.426	0.0444	287	1.08	1.06e-06	5840	1.51	1.63e-06
ENSG00000196586	MYO6	protein_coding	999	-0.005	0.982	1370	-0.549	1.07e-06	1180	-0.544	0.00969
ENSG00000205250	E2F4	protein_coding	374	0.605	4.77e-06	323	0.788	1.09e-06	348	0.183	0.858
ENSG00000177606	JUN	protein_coding	127	-1.59	2.42e-08	179	-0.894	1.1e-06	153	0.692	0.194
ENSG00000111875	ASF1A	protein_coding	483	0.605	1.42e-05	813	0.626	1.11e-06	648	0.0219	1
ENSG00000187498	COL4A1	protein_coding	820	-0.567	0.002	1750	-0.459	1.11e-06	1280	0.107	1
ENSG00000128973	CLN6	protein_coding	174	0.412	0.00923	179	1.3	1.11e-06	176	0.889	0.0241
ENSG00000275342	SGK223	protein_coding	174	-0.727	0.0698	495	-0.721	1.11e-06	335	0.00598	1
ENSG00000134602	STK26	protein_coding	5810	0.123	0.485	9870	-0.274	1.11e-06	7840	-0.398	0.0418
ENSG00000163430	FSTL1	protein_coding	11100	-0.704	8.15e-07	8440	-0.605	1.13e-06	9760	0.0986	1
ENSG00000118007	STAG1	protein_coding	644	0.956	1.29e-15	613	0.678	1.14e-06	629	-0.278	0.458
ENSG00000171004	HS6ST2	protein_coding	357	-0.175	0.295	443	-0.753	1.14e-06	400	-0.578	0.032
ENSG00000136933	RABEPK	protein_coding	320	0.201	0.414	313	0.846	1.14e-06	316	0.645	0.0749
ENSG00000180035	ZNF48	protein_coding	217	0.723	3.59e-07	228	0.956	1.15e-06	223	0.234	0.802
ENSG00000130165	ELOF1	protein_coding	245	0.187	0.457	411	0.759	1.17e-06	328	0.572	0.112
ENSG00000162039	MEIOB	protein_coding	87.7	-0.802	0.00085	76.5	-1.35	1.18e-06	82.1	-0.55	0.44
ENSG00000168615	ADAM9	protein_coding	428	-0.219	0.175	361	-0.735	1.18e-06	394	-0.516	0.0685
ENSG00000132323	ILKAP	protein_coding	179	0.192	0.386	418	0.758	1.18e-06	298	0.566	0.0871
ENSG00000123124	WWP1	protein_coding	1080	0.0566	0.696	300	-0.777	1.2e-06	692	-0.833	9.53e-05
ENSG00000197102	DYNC1H1	protein_coding	5800	-0.223	0.623	5190	-0.655	1.22e-06	5500	-0.431	0.64
ENSG00000141753	IGFBP4	protein_coding	571	-0.478	0.0303	383	-0.921	1.23e-06	477	-0.443	0.389
ENSG00000107833	NPM3	protein_coding	655	-0.245	0.347	1090	0.914	1.23e-06	874	1.16	0.000303
ENSG00000105373	GLTSCR2	protein_coding	1130	-0.53	0.00478	515	0.661	1.25e-06	825	1.19	5.69e-07
ENSG00000123297	TSFM	protein_coding	155	0.341	0.0835	992	0.522	1.26e-06	573	0.181	0.851
ENSG00000111860	CEP85L	protein_coding	820	-1.39	2.3e-23	255	-1.16	1.28e-06	537	0.227	0.9
ENSG00000140545	MFGE8	protein_coding	1860	-0.224	0.463	10500	-0.419	1.29e-06	6170	-0.195	0.92
ENSG00000072042	RDH11	protein_coding	2050	-0.303	0.017	880	-0.632	1.32e-06	1460	-0.328	0.258
ENSG00000125743	SNRPD2	protein_coding	1790	-0.297	0.13	3840	0.595	1.33e-06	2820	0.892	0.000164
ENSG00000160818	GPATCH4	protein_coding	300	0.93	2.2e-08	534	0.85	1.34e-06	417	-0.0795	1
ENSG00000108799	EZH1	protein_coding	271	-0.49	0.00866	197	-1.02	1.35e-06	234	-0.535	0.225
ENSG00000107625	DDX50	protein_coding	1140	-0.18	0.315	1610	-0.555	1.38e-06	1370	-0.375	0.194
ENSG00000129566	TEP1	protein_coding	142	-0.678	0.00942	166	-1.07	1.43e-06	154	-0.393	0.647
ENSG00000136897	MRPL50	protein_coding	734	0.609	0.000506	1030	0.643	1.46e-06	881	0.0336	1
ENSG00000102908	NFAT5	protein_coding	1370	-0.455	0.0355	707	-0.655	1.46e-06	1040	-0.201	0.879
ENSG00000130052	STARD8	protein_coding	87.7	-1.86	2.2e-19	76.5	-1.27	1.49e-06	82.1	0.59	0.326
ENSG00000162385	MAGOH	protein_coding	242	0.17	0.353	949	0.571	1.49e-06	596	0.401	0.16
ENSG00000184831	APOO	protein_coding	207	0.38	0.119	1190	0.555	1.52e-06	701	0.174	0.955
ENSG00000117650	NEK2	protein_coding	768	-0.352	0.085	1420	-0.446	1.54e-06	1090	-0.0931	1
ENSG00000198408	MGEA5	protein_coding	3110	-0.361	0.00126	4310	-0.396	1.57e-06	3710	-0.0348	1
ENSG00000109805	NCAPG	protein_coding	1210	0.642	7.9e-09	1930	0.437	1.58e-06	1570	-0.205	0.503
ENSG00000163346	PBXIP1	protein_coding	309	-1.15	6.1e-13	799	-0.626	1.62e-06	554	0.524	0.0736
ENSG00000148187	MRRF	protein_coding	402	0.0339	0.853	189	1.03	1.62e-06	296	0.992	0.000465
ENSG00000184254	ALDH1A3	protein_coding	61.1	-0.625	0.00976	66.6	-1.4	1.65e-06	63.9	-0.775	0.17
ENSG00000084207	GSTP1	protein_coding	9970	-0.354	0.101	5230	0.45	1.65e-06	7600	0.804	0.0011
ENSG00000140386	SCAPER	protein_coding	297	-0.53	0.00025	221	-0.866	1.67e-06	259	-0.337	0.468
ENSG00000040531	CTNS	protein_coding	69.3	0.684	0.00194	102	1.25	1.69e-06	85.4	0.569	0.339
ENSG00000168918	INPP5D	protein_coding	72	-1.39	5.5e-06	64.7	-1.44	1.7e-06	68.4	-0.0506	1
ENSG00000118276	B4GALT6	protein_coding	789	-0.263	0.0373	185	-0.886	1.7e-06	487	-0.623	0.0275
ENSG00000162923	WDR26	protein_coding	1430	0.091	0.617	1120	-0.531	1.7e-06	1270	-0.622	0.00263
ENSG00000177889	UBE2N	protein_coding	1600	0.912	5.57e-12	1000	0.609	1.73e-06	1300	-0.303	0.377
ENSG00000198042	MAK16	protein_coding	1030	0.653	2.01e-05	1210	0.676	1.73e-06	1120	0.0226	1
ENSG00000103274	NUBP1	protein_coding	184	0.448	0.0277	307	0.821	1.73e-06	246	0.374	0.463
ENSG00000144895	EIF2A	protein_coding	1720	0.0249	0.911	700	0.628	1.73e-06	1210	0.603	0.0136
ENSG00000139289	PHLDA1	protein_coding	1900	-1.06	1.19e-16	359	-0.841	1.74e-06	1130	0.22	0.781
ENSG00000148634	HERC4	protein_coding	1240	-0.563	7.9e-09	939	-0.509	1.74e-06	1090	0.0547	1
ENSG00000130204	TOMM40	protein_coding	781	0.293	0.0604	669	0.64	1.74e-06	725	0.346	0.292
ENSG00000079246	XRCC5	protein_coding	15500	0.342	0.0387	17500	0.273	1.79e-06	16500	-0.0696	1
ENSG00000089157	RPLP0	protein_coding	35500	-0.349	0.0705	582	0.893	1.79e-06	18000	1.24	6.65e-06
ENSG00000114767	RRP9	protein_coding	273	0.0947	0.63	416	0.704	1.8e-06	344	0.61	0.0207
ENSG00000134851	TMEM165	protein_coding	667	0.334	0.00445	536	0.604	1.81e-06	601	0.27	0.389
ENSG00000148019	CEP78	protein_coding	958	0.652	7.7e-07	631	0.614	1.88e-06	794	-0.0377	1
ENSG00000125445	MRPS7	protein_coding	715	0.26	0.244	961	0.566	1.88e-06	838	0.306	0.518
ENSG00000072310	SREBF1	protein_coding	152	0.209	0.436	391	0.836	1.89e-06	271	0.627	0.112
ENSG00000166135	HIF1AN	protein_coding	525	0.317	0.192	427	0.701	1.91e-06	476	0.384	0.437
ENSG00000108474	PIGL	protein_coding	257	-0.454	0.00363	314	-0.935	1.92e-06	286	-0.482	0.22
ENSG00000278615	C11orf98	protein_coding	0.98	0.0776	NA	494	0.945	1.92e-06	248	0.868	0.0502
ENSG00000114331	ACAP2	protein_coding	1400	0.0444	0.808	987	-0.444	1.93e-06	1190	-0.488	0.0115
ENSG00000065135	GNAI3	protein_coding	2030	0.0372	0.844	2290	0.345	1.93e-06	2160	0.308	0.163
ENSG00000136518	ACTL6A	protein_coding	796	0.547	0.000201	2020	0.451	1.94e-06	1410	-0.0956	1
ENSG00000108946	PRKAR1A	protein_coding	1490	0.114	0.533	4780	-0.431	1.98e-06	3140	-0.545	0.00704
ENSG00000048162	NOP16	protein_coding	287	0.43	0.0137	1210	0.539	2e-06	750	0.11	1
ENSG00000110696	C11orf58	protein_coding	1650	0.446	0.00189	2250	0.451	2.03e-06	1950	0.00549	1
ENSG00000204386	NEU1	protein_coding	418	-1.62	4.81e-42	320	-0.804	2.04e-06	369	0.812	0.00103
ENSG00000100906	NFKBIA	protein_coding	131	0.191	0.432	224	1.09	2.04e-06	178	0.9	0.0172
ENSG00000144381	HSPD1	protein_coding	12600	0.0656	0.752	14200	0.535	2.04e-06	13400	0.469	0.0603
ENSG00000061794	MRPS35	protein_coding	979	0.0817	0.691	1400	0.578	2.06e-06	1190	0.496	0.0556
ENSG00000169856	ONECUT1	protein_coding	389	-0.919	2.63e-07	136	-1.49	2.07e-06	262	-0.567	0.408
ENSG00000101361	NOP56	protein_coding	1870	0.873	6.38e-09	1880	0.584	2.11e-06	1870	-0.288	0.467
ENSG00000204843	DCTN1	protein_coding	734	-0.132	0.535	2350	0.528	2.11e-06	1540	0.66	0.00532
ENSG00000146476	ARMT1	protein_coding	725	0.58	6.61e-05	954	0.494	2.15e-06	840	-0.0853	1
ENSG00000151718	WWC2	protein_coding	1900	-0.135	0.501	1660	-0.712	2.16e-06	1780	-0.577	0.044
ENSG00000138650	PCDH10	protein_coding	405	-0.867	1.11e-11	202	-1.03	2.18e-06	303	-0.161	1
ENSG00000161835	GRASP	protein_coding	30.6	-1.19	2.46e-05	56.4	-1.48	2.19e-06	43.5	-0.293	0.969
ENSG00000106460	TMEM106B	protein_coding	1320	-0.297	0.0247	819	-0.52	2.23e-06	1070	-0.223	0.537
ENSG00000124171	PARD6B	protein_coding	895	-0.824	1.11e-12	837	-0.519	2.28e-06	866	0.305	0.252
ENSG00000147383	NSDHL	protein_coding	289	-0.343	0.113	736	0.565	2.28e-06	512	0.908	0.00039
ENSG00000204366	ZBTB12	protein_coding	76.9	-0.256	0.372	342	0.857	2.28e-06	210	1.11	0.00105
ENSG00000100994	PYGB	protein_coding	428	0.0445	0.829	984	0.585	2.32e-06	706	0.541	0.0229
ENSG00000177200	CHD9	protein_coding	2080	0.0593	0.759	543	-0.645	2.33e-06	1310	-0.704	0.00174
ENSG00000117543	DPH5	protein_coding	449	-0.138	0.479	693	0.565	2.37e-06	571	0.702	0.00191
ENSG00000108510	MED13	protein_coding	2140	-0.132	0.359	441	-0.675	2.42e-06	1290	-0.543	0.0208
ENSG00000044090	CUL7	protein_coding	437	-1.29	1.06e-14	579	-0.651	2.5e-06	508	0.638	0.0259
ENSG00000204308	RNF5	protein_coding	652	-0.146	0.58	231	-1.02	2.6e-06	442	-0.87	0.0192
ENSG00000160752	FDPS	protein_coding	2500	-0.915	1.05e-10	4160	-0.352	2.62e-06	3330	0.563	0.00431
ENSG00000114850	SSR3	protein_coding	2670	0.192	0.113	899	0.545	2.63e-06	1780	0.353	0.123
ENSG00000204103	MAFB	protein_coding	53.6	-2.43	4.89e-20	43.8	-1.56	2.67e-06	48.7	0.872	0.2
ENSG00000147676	MAL2	protein_coding	2230	0.0136	0.948	442	-0.686	2.7e-06	1330	-0.699	0.00284
ENSG00000067992	PDK3	protein_coding	798	-0.0661	0.653	835	-0.589	2.71e-06	816	-0.523	0.0108
ENSG00000125731	SH2D3A	protein_coding	255	-1.67	2.11e-29	140	-1.06	2.72e-06	198	0.61	0.133
ENSG00000185950	IRS2	protein_coding	264	-1.12	1.03e-06	252	-0.991	2.74e-06	258	0.126	1
ENSG00000151247	EIF4E	protein_coding	2190	0.328	0.0786	1170	0.48	2.75e-06	1680	0.152	0.912
ENSG00000104356	POP1	protein_coding	235	1.24	3.87e-15	337	0.809	2.76e-06	286	-0.429	0.286
ENSG00000124006	OBSL1	protein_coding	645	-0.609	4.83e-05	966	-0.682	2.77e-06	805	-0.0735	1
ENSG00000100316	RPL3	protein_coding	24700	-0.439	0.0156	9080	0.631	2.8e-06	16900	1.07	4.31e-06
ENSG00000148291	SURF2	protein_coding	97.4	-0.0144	0.968	190	0.966	2.8e-06	144	0.98	0.00742
ENSG00000064300	NGFR	protein_coding	73.7	-1.41	2.71e-06	125	-1.23	2.86e-06	99.4	0.18	1
ENSG00000101150	TPD52L2	protein_coding	765	0.29	0.0457	1340	0.423	2.86e-06	1050	0.132	0.882
ENSG00000087510	TFAP2C	protein_coding	58.3	-1.52	4.63e-11	92.9	-1.23	2.89e-06	75.6	0.287	0.897
ENSG00000196531	NACA	protein_coding	7710	-0.11	0.669	6190	0.53	2.89e-06	6950	0.64	0.0216
ENSG00000198886	MT-ND4	protein_coding	15300	0.08	0.757	2370	-0.683	2.89e-06	8840	-0.763	0.00696
ENSG00000166851	PLK1	protein_coding	467	-0.203	0.572	2980	0.414	2.9e-06	1720	0.616	0.14
ENSG00000198589	LRBA	protein_coding	4220	0.0947	0.427	3240	-0.387	2.98e-06	3730	-0.482	0.000872
ENSG00000137574	TGS1	protein_coding	633	0.897	1.04e-11	1080	0.618	3.06e-06	858	-0.28	0.464
ENSG00000106772	PRUNE2	protein_coding	683	-0.717	4.19e-07	385	-0.683	3.06e-06	534	0.0334	1
ENSG00000067064	IDI1	protein_coding	1980	-0.388	0.00591	2300	0.419	3.06e-06	2140	0.807	2.94e-06
ENSG00000168496	FEN1	protein_coding	662	0.767	6.58e-07	800	0.747	3.07e-06	731	-0.0208	1
ENSG00000196628	TCF4	protein_coding	2620	-0.282	0.00376	1100	-0.478	3.07e-06	1860	-0.196	0.497
ENSG00000184613	NELL2	protein_coding	1050	-0.186	0.106	1630	-0.406	3.11e-06	1340	-0.219	0.363
ENSG00000115461	IGFBP5	protein_coding	99.4	-0.371	0.228	250	-1.27	3.11e-06	175	-0.898	0.0896
ENSG00000037897	METTL1	protein_coding	63.3	0.595	0.0265	133	1.19	3.18e-06	98.2	0.599	0.339
ENSG00000065183	WDR3	protein_coding	1580	0.518	0.0015	1730	0.433	3.22e-06	1650	-0.0849	1
ENSG00000141279	NPEPPS	protein_coding	1370	0.347	0.00364	1440	0.464	3.26e-06	1400	0.116	0.923
ENSG00000171723	GPHN	protein_coding	260	0.296	0.137	295	0.83	3.26e-06	278	0.534	0.15
ENSG00000168395	ING5	protein_coding	173	0.589	0.00072	422	0.823	3.33e-06	298	0.234	0.802
ENSG00000146729	GBAS	protein_coding	820	-0.374	0.0141	613	-0.552	3.52e-06	717	-0.178	0.8
ENSG00000179476	C14orf28	protein_coding	101	-0.413	0.0343	40.9	-1.63	3.57e-06	71	-1.22	0.0138
ENSG00000184967	NOC4L	protein_coding	70.2	-0.343	0.238	292	1.02	3.65e-06	181	1.37	0.000227
ENSG00000108306	FBXL20	protein_coding	357	-0.625	3.28e-05	127	-1.03	3.7e-06	242	-0.402	0.446
ENSG00000134001	EIF2S1	protein_coding	1300	0.392	0.0156	2470	0.516	3.7e-06	1880	0.124	0.993
ENSG00000143106	PSMA5	protein_coding	1360	0.367	0.0685	3150	0.478	3.78e-06	2250	0.111	1
ENSG00000138399	FASTKD1	protein_coding	656	0.646	9.99e-08	314	0.814	3.79e-06	485	0.167	0.916
ENSG00000105640	RPL18A	protein_coding	5850	-0.723	5.15e-05	346	1	3.79e-06	3100	1.73	1.96e-09
ENSG00000008083	JARID2	protein_coding	3640	-0.454	0.0285	3850	-0.39	3.83e-06	3750	0.0646	1
ENSG00000165526	RPUSD4	protein_coding	411	-0.119	0.587	388	0.763	3.88e-06	399	0.882	0.00113
ENSG00000277224	HIST1H2BF	protein_coding	1320	0.367	0.0537	1370	0.61	3.91e-06	1350	0.243	0.691
ENSG00000181513	ACBD4	protein_coding	73.5	-0.402	0.0931	92.6	-1.16	3.93e-06	83.1	-0.754	0.11
ENSG00000198363	ASPH	protein_coding	1310	0.0109	0.943	1830	-0.479	3.96e-06	1570	-0.49	0.00453
ENSG00000136143	SUCLA2	protein_coding	1180	-0.854	1.94e-11	957	-0.528	4e-06	1070	0.326	0.252
ENSG00000144366	GULP1	protein_coding	3810	-0.511	0.000327	2180	-0.541	4.02e-06	3000	-0.0304	1
ENSG00000205531	NAP1L4	protein_coding	1960	0.342	0.0495	5270	0.346	4.06e-06	3620	0.00477	1
ENSG00000158234	FAIM	protein_coding	47.1	0.886	0.00124	140	1.1	4.1e-06	93.8	0.213	1
ENSG00000155463	OXA1L	protein_coding	1120	-0.28	0.0801	475	0.803	4.1e-06	796	1.08	9.38e-06
ENSG00000063244	U2AF2	protein_coding	898	0.167	0.395	3110	0.4	4.1e-06	2010	0.233	0.566
ENSG00000153914	SREK1	protein_coding	876	0.514	1.29e-05	1890	0.701	4.15e-06	1380	0.187	0.79
ENSG00000134243	SORT1	protein_coding	1040	0.207	0.0663	988	0.486	4.17e-06	1010	0.279	0.234
ENSG00000072201	LNX1	protein_coding	116	-1.83	2.82e-24	120	-1.09	4.2e-06	118	0.745	0.0793
ENSG00000117151	CTBS	protein_coding	87.4	-0.566	0.0134	72.6	-1.28	4.22e-06	80	-0.713	0.19
ENSG00000049860	HEXB	protein_coding	894	-0.549	0.000295	858	-0.477	4.29e-06	876	0.0718	1
ENSG00000156642	NPTN	protein_coding	636	0.00576	0.981	1410	0.441	4.32e-06	1020	0.435	0.054
ENSG00000178409	BEND3	protein_coding	529	0.815	2.05e-05	293	0.83	4.38e-06	411	0.0147	1
ENSG00000173575	CHD2	protein_coding	1980	-0.74	8.2e-07	1750	-0.629	4.44e-06	1870	0.112	1
ENSG00000141682	PMAIP1	protein_coding	1630	-1.32	1.94e-17	872	-0.83	4.5e-06	1250	0.486	0.203
ENSG00000196189	SEMA4A	protein_coding	86	-1.17	2.5e-07	111	-1.05	4.52e-06	98.4	0.12	1
ENSG00000084623	EIF3I	protein_coding	2040	0.0104	0.974	4030	0.397	4.53e-06	3030	0.387	0.265
ENSG00000131876	SNRPA1	protein_coding	334	-0.0132	0.973	1350	-0.617	4.57e-06	841	-0.604	0.134
ENSG00000128294	TPST2	protein_coding	1070	-1.11	9.4e-27	238	-0.877	4.62e-06	654	0.23	0.745
ENSG00000137760	ALKBH8	protein_coding	217	0.798	0.000172	118	1.08	4.7e-06	167	0.286	0.838
ENSG00000133641	C12orf29	protein_coding	312	0.442	0.0192	221	0.906	4.79e-06	266	0.464	0.304
ENSG00000105516	DBP	protein_coding	89.1	-1.17	2.65e-09	89.3	-1.31	4.84e-06	89.2	-0.145	1
ENSG00000155304	HSPA13	protein_coding	1450	-0.29	0.131	2070	-0.425	4.85e-06	1760	-0.135	0.963
ENSG00000079739	PGM1	protein_coding	1490	-1.06	4.48e-18	2470	-0.534	4.98e-06	1980	0.525	0.0166
ENSG00000163507	KIAA1524	protein_coding	938	0.811	1.61e-10	1150	0.585	5e-06	1050	-0.226	0.615
ENSG00000135063	FAM189A2	protein_coding	148	-1.02	2.83e-06	146	-1.07	5e-06	147	-0.047	1
ENSG00000133731	IMPA1	protein_coding	447	0.307	0.0433	803	0.617	5e-06	625	0.31	0.379
ENSG00000134250	NOTCH2	protein_coding	1050	0.252	0.464	1280	-0.419	5.03e-06	1170	-0.671	0.0911
ENSG00000128394	APOBEC3F	protein_coding	32.9	-1.26	7.2e-05	40.1	-1.55	5.04e-06	36.5	-0.292	1
ENSG00000130119	GNL3L	protein_coding	397	0.244	0.15	1130	0.473	5.04e-06	763	0.229	0.584
ENSG00000055130	CUL1	protein_coding	1240	0.631	1.2e-09	1950	0.468	5.06e-06	1600	-0.163	0.703
ENSG00000137055	PLAA	protein_coding	726	0.353	0.000789	1420	0.476	5.15e-06	1070	0.123	0.877
ENSG00000131508	UBE2D2	protein_coding	902	0.137	0.402	1150	0.517	5.15e-06	1030	0.381	0.131
ENSG00000177565	TBL1XR1	protein_coding	3370	-0.245	0.0671	930	-0.558	5.16e-06	2150	-0.313	0.27
ENSG00000133019	CHRM3	protein_coding	489	-1.11	8.27e-16	70	-1.32	5.18e-06	280	-0.208	1
ENSG00000197771	MCMBP	protein_coding	1320	0.591	6.93e-12	1730	0.394	5.25e-06	1520	-0.197	0.395
ENSG00000140612	SEC11A	protein_coding	1860	-0.0216	0.938	1950	0.496	5.25e-06	1910	0.518	0.0769
ENSG00000198171	DDRGK1	protein_coding	131	-0.184	0.456	502	0.728	5.29e-06	316	0.912	0.00192
ENSG00000097046	CDC7	protein_coding	1380	0.865	3.12e-11	1360	0.503	5.3e-06	1370	-0.362	0.173
ENSG00000074695	LMAN1	protein_coding	3460	-0.27	0.0525	3100	-0.438	5.37e-06	3280	-0.169	0.728
ENSG00000011258	MBTD1	protein_coding	1720	0.112	0.387	865	-0.63	5.37e-06	1290	-0.742	0.000121
ENSG00000117139	KDM5B	protein_coding	5650	-0.0121	0.962	12600	-0.405	5.47e-06	9140	-0.393	0.134
ENSG00000166046	TCP11L2	protein_coding	130	-0.837	5.04e-05	137	-0.986	5.5e-06	133	-0.149	1
ENSG00000115211	EIF2B4	protein_coding	367	0.165	0.466	930	0.466	5.63e-06	649	0.3	0.459
ENSG00000004961	HCCS	protein_coding	149	0.858	1.13e-05	489	0.668	5.64e-06	319	-0.19	0.915
ENSG00000027075	PRKCH	protein_coding	227	-0.672	6.67e-05	94.4	-1.19	5.67e-06	161	-0.517	0.351
ENSG00000104979	C19orf53	protein_coding	420	-0.31	0.242	1170	0.542	5.67e-06	793	0.852	0.00487
ENSG00000167283	ATP5L	protein_coding	1450	-0.139	0.632	1650	0.611	5.87e-06	1550	0.75	0.0185
ENSG00000140521	POLG	protein_coding	361	0.171	0.416	695	-0.507	5.92e-06	528	-0.678	0.00497
ENSG00000129255	MPDU1	protein_coding	891	0.0145	0.963	452	0.688	5.99e-06	671	0.673	0.0347
ENSG00000178035	IMPDH2	protein_coding	2090	-0.361	0.0181	3230	0.427	6.09e-06	2660	0.788	2.29e-05
ENSG00000091127	PUS7	protein_coding	1090	0.733	2.35e-08	1740	0.472	6.15e-06	1410	-0.261	0.418
ENSG00000005893	LAMP2	protein_coding	729	-0.49	2.68e-05	801	-0.643	6.17e-06	765	-0.153	0.88
ENSG00000167994	RAB3IL1	protein_coding	59.3	-1.39	1.56e-07	71.2	-1.21	6.18e-06	65.3	0.181	1
ENSG00000213593	TMX2	protein_coding	703	0.291	0.0457	408	0.856	6.31e-06	556	0.565	0.0785
ENSG00000144867	SRPRB	protein_coding	384	0.188	0.397	455	0.729	6.33e-06	419	0.541	0.116
ENSG00000273559	CWC25	protein_coding	125	0.451	0.0228	171	1.1	6.35e-06	148	0.651	0.155
ENSG00000143633	C1orf131	protein_coding	88.3	0.468	0.0705	174	1.12	6.42e-06	131	0.653	0.23
ENSG00000118579	MED28	protein_coding	1280	0.147	0.252	871	0.513	6.46e-06	1070	0.366	0.0976
ENSG00000179059	ZFP42	protein_coding	1570	0.566	8.98e-05	2410	0.503	6.51e-06	1990	-0.0634	1
ENSG00000137161	CNPY3	protein_coding	245	-0.273	0.102	976	-0.47	6.53e-06	611	-0.197	0.711
ENSG00000162437	RAVER2	protein_coding	944	-0.0376	0.821	253	0.845	6.57e-06	599	0.882	0.000407
ENSG00000139318	DUSP6	protein_coding	7620	-1.22	1.99e-35	4790	-0.322	6.6e-06	6200	0.897	2.2e-12
ENSG00000253729	PRKDC	protein_coding	11200	0.123	0.616	12800	-0.265	6.61e-06	12000	-0.388	0.186
ENSG00000174371	EXO1	protein_coding	629	0.643	3.97e-06	380	0.726	6.67e-06	505	0.0836	1
ENSG00000164096	C4orf3	protein_coding	1100	-0.311	0.147	626	-0.614	6.69e-06	865	-0.303	0.56
ENSG00000197170	PSMD12	protein_coding	906	1.1	8.32e-14	1720	0.537	6.77e-06	1310	-0.568	0.0225
ENSG00000184164	CRELD2	protein_coding	58.5	0.733	0.00253	106	1.23	6.77e-06	82.4	0.496	0.518
ENSG00000183287	CCBE1	protein_coding	136	-0.781	6.14e-05	87.7	-1.17	6.93e-06	112	-0.387	0.64
ENSG00000127947	PTPN12	protein_coding	1650	-0.0335	0.875	975	0.466	6.95e-06	1310	0.5	0.0264
ENSG00000132646	PCNA	protein_coding	2120	0.962	6.98e-10	7730	0.376	7.03e-06	4930	-0.585	0.00822
ENSG00000115875	SRSF7	protein_coding	1130	1.12	1.01e-18	4290	0.579	7.09e-06	2710	-0.541	0.0225
ENSG00000198682	PAPSS2	protein_coding	342	0.297	0.0572	311	0.717	7.09e-06	326	0.42	0.21
ENSG00000162368	CMPK1	protein_coding	616	0.161	0.184	307	0.77	7.17e-06	461	0.608	0.0159
ENSG00000126267	COX6B1	protein_coding	1590	-0.144	0.603	5230	0.437	7.17e-06	3410	0.581	0.0603
ENSG00000168924	LETM1	protein_coding	384	0.278	0.0999	1070	0.734	7.56e-06	727	0.456	0.179
ENSG00000097021	ACOT7	protein_coding	513	-0.344	0.0718	1050	0.577	7.57e-06	782	0.921	0.000109
ENSG00000253250	C8orf88	protein_coding	253	-0.297	0.0792	130	-1.11	7.57e-06	192	-0.809	0.0315
ENSG00000132002	DNAJB1	protein_coding	564	-0.0928	0.557	369	0.706	7.59e-06	467	0.799	0.000391
ENSG00000060982	BCAT1	protein_coding	12600	0.168	0.0649	7660	-0.516	7.61e-06	10100	-0.684	7.76e-06
ENSG00000273802	HIST1H2BG	protein_coding	2670	0.531	0.00667	6020	0.616	7.64e-06	4340	0.0853	1
ENSG00000116455	WDR77	protein_coding	409	0.535	3.39e-05	1080	0.648	7.65e-06	744	0.113	1
ENSG00000134779	TPGS2	protein_coding	1360	0.213	0.103	1040	0.474	7.65e-06	1200	0.26	0.35
ENSG00000152767	FARP1	protein_coding	623	0.0444	0.899	514	0.581	7.68e-06	568	0.536	0.187
ENSG00000042429	MED17	protein_coding	295	0.854	7.09e-07	315	0.701	7.7e-06	305	-0.152	1
ENSG00000134323	MYCN	protein_coding	570	0.154	0.476	1790	0.484	7.7e-06	1180	0.33	0.352
ENSG00000165501	LRR1	protein_coding	246	0.674	9.94e-06	221	0.81	7.74e-06	233	0.136	1
ENSG00000184900	SUMO3	protein_coding	811	0.254	0.122	399	0.719	7.78e-06	605	0.465	0.146
ENSG00000154310	TNIK	protein_coding	1170	-0.156	0.43	1530	0.476	7.88e-06	1350	0.632	0.00535
ENSG00000133138	TBC1D8B	protein_coding	415	0.364	0.0312	215	-0.818	7.95e-06	315	-1.18	4.74e-06
ENSG00000164879	CA3	protein_coding	111	-0.595	0.0077	87.1	-1.19	8.01e-06	99.1	-0.595	0.305
ENSG00000100726	TELO2	protein_coding	91.1	0.321	0.182	441	0.752	8.01e-06	266	0.431	0.372
ENSG00000033011	ALG1	protein_coding	233	0.0275	0.917	238	0.86	8.08e-06	236	0.833	0.00895
ENSG00000135679	MDM2	protein_coding	1590	-0.198	0.104	635	-0.619	8.16e-06	1110	-0.421	0.0873
ENSG00000164867	NOS3	protein_coding	115	-1.77	8.7e-20	94.8	-1.22	8.19e-06	105	0.547	0.385
ENSG00000278637	HIST1H4A	protein_coding	142	0.534	0.00685	1360	0.597	8.24e-06	751	0.0634	1
ENSG00000100100	PIK3IP1	protein_coding	73.2	-2.04	3.91e-18	62.6	-1.29	8.27e-06	67.9	0.754	0.207
ENSG00000186310	NAP1L3	protein_coding	629	1.01	6.8e-11	2190	0.54	8.29e-06	1410	-0.474	0.0946
ENSG00000278677	HIST1H2AM	protein_coding	0.227	0.0529	NA	4910	0.646	8.29e-06	2460	0.593	0.0295
ENSG00000134758	RNF138	protein_coding	1200	0.596	9.79e-08	386	0.833	8.34e-06	795	0.237	0.717
ENSG00000105447	GRWD1	protein_coding	387	0.396	0.0148	685	0.616	8.34e-06	536	0.219	0.726
ENSG00000174705	SH3PXD2B	protein_coding	541	0.137	0.786	906	0.556	8.7e-06	724	0.419	0.675
ENSG00000197299	BLM	protein_coding	1190	0.842	5.22e-09	763	0.625	8.78e-06	977	-0.217	0.726
ENSG00000120885	CLU	protein_coding	462	-0.609	0.00129	2140	-0.415	8.96e-06	1300	0.194	0.806
ENSG00000170027	YWHAG	protein_coding	2080	0.326	0.0117	4080	0.341	9.03e-06	3080	0.0146	1
ENSG00000106554	CHCHD3	protein_coding	1680	0.0312	0.879	1170	0.563	9.2e-06	1430	0.532	0.0259
ENSG00000185085	INTS5	protein_coding	88.3	0.622	0.0273	134	1.06	9.72e-06	111	0.439	0.608
ENSG00000120875	DUSP4	protein_coding	283	-0.64	0.000403	277	-0.745	1.02e-05	280	-0.105	1
ENSG00000165280	VCP	protein_coding	4490	0.195	0.131	11600	0.291	1.02e-05	8030	0.0964	0.94
ENSG00000077235	GTF3C1	protein_coding	1140	0.249	0.403	3420	0.422	1.03e-05	2280	0.173	0.98
ENSG00000163694	RBM47	protein_coding	1040	-0.341	0.013	508	0.609	1.04e-05	776	0.95	2.51e-06
ENSG00000112715	VEGFA	protein_coding	558	0.477	0.00149	389	-0.82	1.05e-05	473	-1.3	1.48e-07
ENSG00000099860	GADD45B	protein_coding	126	-2.16	1e-21	57	-1.3	1.06e-05	91.7	0.86	0.117
ENSG00000179388	EGR3	protein_coding	8.11	0.324	0.51	21	-1.68	1.08e-05	14.6	-2.01	0.00132
ENSG00000143437	ARNT	protein_coding	470	-0.516	0.000823	604	-0.563	1.1e-05	537	-0.0471	1
ENSG00000145703	IQGAP2	protein_coding	1630	-0.0145	0.927	2620	-0.446	1.1e-05	2120	-0.432	0.0186
ENSG00000101695	RNF125	protein_coding	367	-0.507	9.41e-05	261	-0.81	1.11e-05	314	-0.303	0.539
ENSG00000212907	MT-ND4L	protein_coding	3470	0.0912	0.753	386	-0.838	1.11e-05	1930	-0.929	0.00563
ENSG00000109519	GRPEL1	protein_coding	198	0.614	0.000506	1360	0.551	1.12e-05	781	-0.063	1
ENSG00000141736	ERBB2	protein_coding	1330	0.443	0.0424	2120	0.612	1.12e-05	1720	0.169	0.969
ENSG00000126883	NUP214	protein_coding	413	0.284	0.546	766	0.484	1.12e-05	589	0.199	1
ENSG00000115568	ZNF142	protein_coding	98.4	0.713	0.0491	157	1.13	1.13e-05	128	0.418	0.766
ENSG00000158125	XDH	protein_coding	79.6	-0.398	0.108	48.7	-1.42	1.13e-05	64.1	-1.02	0.0513
ENSG00000058262	SEC61A1	protein_coding	1570	0.0866	0.527	1360	0.533	1.13e-05	1460	0.447	0.0315
ENSG00000263001	GTF2I	protein_coding	946	0.469	0.0141	1720	0.394	1.17e-05	1330	-0.0755	1
ENSG00000127329	PTPRB	protein_coding	136	-0.394	0.115	74.3	-1.39	1.17e-05	105	-1	0.0556
ENSG00000151229	SLC2A13	protein_coding	547	-0.121	0.47	175	-0.871	1.17e-05	361	-0.75	0.0104
ENSG00000182220	ATP6AP2	protein_coding	791	0.0414	0.836	1720	-0.498	1.17e-05	1260	-0.539	0.0144
ENSG00000170779	CDCA4	protein_coding	552	-0.0184	0.929	776	0.656	1.18e-05	664	0.674	0.00539
ENSG00000156990	RPUSD3	protein_coding	456	-0.622	5.67e-05	438	-0.628	1.21e-05	447	-0.00599	1
ENSG00000128463	EMC4	protein_coding	513	0.252	0.193	1290	-0.452	1.24e-05	903	-0.704	0.00204
ENSG00000122877	EGR2	protein_coding	17.3	-0.154	0.763	25.3	-1.61	1.24e-05	21.3	-1.46	0.0257
ENSG00000157540	DYRK1A	protein_coding	1880	-0.558	1.33e-06	645	-0.552	1.25e-05	1260	0.00547	1
ENSG00000187446	CHP1	protein_coding	1280	-0.186	0.225	399	0.79	1.25e-05	840	0.977	7.45e-05
ENSG00000092847	AGO1	protein_coding	969	0.0973	0.843	527	0.58	1.28e-05	748	0.482	0.537
ENSG00000275700	AATF	protein_coding	322	0.321	0.0661	1360	0.55	1.29e-05	842	0.229	0.675
ENSG00000124787	RPP40	protein_coding	124	0.451	0.0316	301	0.808	1.31e-05	213	0.357	0.547
ENSG00000140750	ARHGAP17	protein_coding	233	0.31	0.414	748	0.487	1.31e-05	491	0.177	1
ENSG00000213923	CSNK1E	protein_coding	1120	-0.604	9.99e-08	1550	-0.422	1.32e-05	1330	0.182	0.629
ENSG00000197409	HIST1H3D	protein_coding	942	0.436	0.0659	2540	0.593	1.32e-05	1740	0.157	1
ENSG00000100242	SUN2	protein_coding	155	-1.4	8.47e-19	245	-0.849	1.35e-05	200	0.555	0.146
ENSG00000164134	NAA15	protein_coding	2600	0.675	1.25e-08	5320	0.499	1.35e-05	3960	-0.175	0.737
ENSG00000163399	ATP1A1	protein_coding	2150	-0.0406	0.938	7350	0.364	1.35e-05	4750	0.404	0.656
ENSG00000100320	RBFOX2	protein_coding	1670	-0.316	0.161	688	-0.496	1.36e-05	1180	-0.181	0.897
ENSG00000123384	LRP1	protein_coding	1050	0.0821	0.886	6060	-0.365	1.38e-05	3550	-0.447	0.663
ENSG00000161513	FDXR	protein_coding	185	-0.966	1.7e-08	164	-0.962	1.42e-05	174	0.00333	1
ENSG00000135677	GNS	protein_coding	695	-0.122	0.453	625	-0.48	1.43e-05	660	-0.358	0.155
ENSG00000122873	CISD1	protein_coding	352	0.194	0.345	660	0.579	1.45e-05	506	0.385	0.277
ENSG00000175768	TOMM5	protein_coding	55.7	0.897	6.69e-05	678	0.726	1.46e-05	367	-0.171	1
ENSG00000151150	ANK3	protein_coding	1280	-0.337	0.00376	1320	-0.531	1.47e-05	1300	-0.194	0.651
ENSG00000008018	PSMB1	protein_coding	2730	0.119	0.634	6840	0.411	1.47e-05	4790	0.292	0.497
ENSG00000105404	RABAC1	protein_coding	316	-0.00797	0.98	438	0.708	1.49e-05	377	0.716	0.0238
ENSG00000115233	PSMD14	protein_coding	1670	0.495	0.00195	4290	0.589	1.53e-05	2980	0.0935	1
ENSG00000185567	AHNAK2	protein_coding	28.4	-0.318	0.434	38.5	-1.46	1.53e-05	33.4	-1.15	0.0738
ENSG00000124383	MPHOSPH10	protein_coding	280	0.408	0.095	1010	0.641	1.55e-05	644	0.234	0.844
ENSG00000265354	TIMM23	protein_coding	655	0.858	7.46e-10	527	0.62	1.56e-05	591	-0.238	0.65
ENSG00000123416	TUBA1B	protein_coding	15100	-0.227	0.2	2330	0.621	1.56e-05	8730	0.848	0.000314
ENSG00000119899	SLC17A5	protein_coding	279	-0.519	0.000277	262	-0.727	1.57e-05	270	-0.208	0.803
ENSG00000165752	STK32C	protein_coding	72.8	-0.317	0.223	209	-0.809	1.57e-05	141	-0.492	0.326
ENSG00000168394	TAP1	protein_coding	107	-1.19	1.88e-11	86.6	-1.11	1.58e-05	96.9	0.0793	1
ENSG00000126945	HNRNPH2	protein_coding	524	0.488	0.00018	1830	0.477	1.6e-05	1170	-0.0112	1
ENSG00000186603	HPDL	protein_coding	69	0.807	0.00041	66.4	1.3	1.61e-05	67.7	0.492	0.56
ENSG00000198056	PRIM1	protein_coding	673	0.379	0.0182	925	0.538	1.62e-05	799	0.159	0.889
ENSG00000116199	FAM20B	protein_coding	1160	0.0422	0.775	265	-0.747	1.62e-05	713	-0.789	0.00062
ENSG00000169258	GPRIN1	protein_coding	61.3	1.43	6.89e-09	106	1.16	1.63e-05	83.5	-0.266	0.951
ENSG00000118898	PPL	protein_coding	219	-0.608	0.0134	714	-0.457	1.63e-05	467	0.151	1
ENSG00000274290	HIST1H2BE	protein_coding	1700	0.402	0.0809	1710	0.74	1.63e-05	1710	0.339	0.589
ENSG00000196141	SPATS2L	protein_coding	1480	-0.186	0.109	989	0.555	1.63e-05	1230	0.741	4.11e-05
ENSG00000090447	TFAP4	protein_coding	210	-0.469	0.012	272	0.773	1.64e-05	241	1.24	3.78e-06
ENSG00000124357	NAGK	protein_coding	126	0.255	0.196	217	0.836	1.64e-05	172	0.58	0.116
ENSG00000095596	CYP26A1	protein_coding	129	1.14	5.94e-08	241	-0.835	1.68e-05	185	-1.97	1.01e-11
ENSG00000169490	TM2D2	protein_coding	230	0.657	0.000239	341	0.808	1.68e-05	286	0.15	1
ENSG00000185420	SMYD3	protein_coding	227	-0.17	0.457	517	-0.563	1.68e-05	372	-0.393	0.29
ENSG00000158941	CCAR2	protein_coding	886	-0.168	0.461	1560	0.465	1.68e-05	1220	0.633	0.0145
ENSG00000123485	HJURP	protein_coding	1470	-0.412	0.0211	1070	-0.471	1.7e-05	1270	-0.0586	1
ENSG00000139531	SUOX	protein_coding	142	0.377	0.0311	94	1.19	1.7e-05	118	0.813	0.0613
ENSG00000166783	KIAA0430	protein_coding	366	-0.257	0.276	276	-0.753	1.7e-05	321	-0.496	0.238
ENSG00000198093	ZNF649	protein_coding	1590	-0.534	2.47e-05	1890	-0.497	1.71e-05	1740	0.037	1
ENSG00000147677	EIF3H	protein_coding	1860	-0.24	0.0487	2280	0.382	1.71e-05	2070	0.623	7.22e-05
ENSG00000130816	DNMT1	protein_coding	818	0.22	0.503	3800	0.456	1.71e-05	2310	0.236	0.862
ENSG00000116898	MRPS15	protein_coding	675	0.157	0.371	1500	0.441	1.72e-05	1090	0.284	0.363
ENSG00000127328	RAB3IP	protein_coding	702	-0.377	0.00717	429	-0.817	1.74e-05	565	-0.44	0.236
ENSG00000110092	CCND1	protein_coding	1210	0.379	0.00128	1460	0.505	1.75e-05	1340	0.126	0.921
ENSG00000105810	CDK6	protein_coding	880	-0.602	2.45e-06	222	-0.749	1.76e-05	551	-0.147	0.98
ENSG00000146143	PRIM2	protein_coding	868	0.209	0.241	1150	0.504	1.77e-05	1010	0.295	0.411
ENSG00000135525	MAP7	protein_coding	792	0.0446	0.766	1110	0.493	1.78e-05	953	0.448	0.0232
ENSG00000189306	RRP7A	protein_coding	609	0.318	0.144	644	0.527	1.8e-05	627	0.21	0.817
ENSG00000138459	SLC35A5	protein_coding	656	-0.0602	0.773	295	-0.758	1.8e-05	476	-0.698	0.0144
ENSG00000076003	MCM6	protein_coding	1880	0.943	5.29e-20	5520	0.364	1.81e-05	3700	-0.579	0.000179
ENSG00000183431	SF3A3	protein_coding	2400	0.453	0.00982	7100	0.481	1.82e-05	4750	0.0289	1
ENSG00000129347	KRI1	protein_coding	118	0.889	2.84e-06	591	0.582	1.83e-05	354	-0.307	0.561
ENSG00000131165	CHMP1A	protein_coding	396	0.65	0.00107	539	0.559	1.83e-05	468	-0.0909	1
ENSG00000005100	DHX33	protein_coding	606	0.45	0.0142	1370	0.473	1.84e-05	989	0.0236	1
ENSG00000106723	SPIN1	protein_coding	2940	-0.331	0.000248	890	-0.585	1.87e-05	1920	-0.253	0.408
ENSG00000131914	LIN28A	protein_coding	17200	-0.176	0.361	1970	0.503	1.88e-05	9580	0.679	0.00322
ENSG00000162851	TFB2M	protein_coding	244	-0.0579	0.823	793	0.703	1.91e-05	519	0.761	0.0101
ENSG00000133030	MPRIP	protein_coding	733	0.0561	0.831	833	0.459	1.91e-05	783	0.403	0.216
ENSG00000198346	ZNF813	protein_coding	753	0.229	0.0774	222	-0.746	1.94e-05	488	-0.975	1.87e-05
ENSG00000163956	LRPAP1	protein_coding	301	0.133	0.539	1240	0.628	1.97e-05	769	0.495	0.119
ENSG00000135211	TMEM60	protein_coding	197	-0.583	0.00288	419	-0.688	1.98e-05	308	-0.105	1
ENSG00000239857	GET4	protein_coding	27.4	0.168	0.679	556	0.959	1.98e-05	292	0.79	0.152
ENSG00000115514	TXNDC9	protein_coding	469	0.763	3.58e-07	332	0.666	1.99e-05	401	-0.0969	1
ENSG00000110107	PRPF19	protein_coding	469	0.365	0.0726	3010	0.575	2.02e-05	1740	0.21	0.821
ENSG00000170035	UBE2E3	protein_coding	749	0.377	0.00148	367	0.774	2.04e-05	558	0.397	0.258
ENSG00000179299	NSUN7	protein_coding	397	-0.499	0.000128	201	-0.79	2.07e-05	299	-0.29	0.577
ENSG00000204560	DHX16	protein_coding	312	0.185	0.301	658	0.499	2.15e-05	485	0.314	0.344
ENSG00000100697	DICER1	protein_coding	2660	0.679	1.91e-09	1010	0.516	2.22e-05	1840	-0.163	0.788
ENSG00000139921	TMX1	protein_coding	1430	0.457	2.21e-05	3150	0.437	2.22e-05	2290	-0.0199	1
ENSG00000108298	RPL19	protein_coding	13200	-0.223	0.326	9560	0.568	2.25e-05	11400	0.791	0.00358
ENSG00000176142	TMEM39A	protein_coding	707	-0.725	4.74e-07	249	-0.791	2.28e-05	478	-0.0658	1
ENSG00000080511	RDH8	protein_coding	8.99	-1.66	8.48e-06	14.2	-1.65	2.28e-05	11.6	0.0107	1
ENSG00000140022	STON2	protein_coding	367	0.756	2.88e-05	398	0.826	2.31e-05	383	0.0702	1
ENSG00000134463	ECHDC3	protein_coding	163	-0.671	0.000712	199	-0.775	2.37e-05	181	-0.104	1
ENSG00000141510	TP53	protein_coding	757	0.416	0.13	1530	0.56	2.37e-05	1140	0.145	1
ENSG00000182473	EXOC7	protein_coding	748	0.378	0.000545	809	0.489	2.41e-05	778	0.111	0.961
ENSG00000198712	MT-CO2	protein_coding	11300	0.164	0.491	6210	-0.8	2.42e-05	8770	-0.963	0.00174
ENSG00000035687	ADSS	protein_coding	1100	0.111	0.503	1490	0.468	2.43e-05	1300	0.357	0.157
ENSG00000122507	BBS9	protein_coding	402	-0.933	3.35e-11	307	-0.703	2.45e-05	355	0.23	0.742
ENSG00000128191	DGCR8	protein_coding	183	1.19	3.11e-14	614	0.78	2.47e-05	398	-0.413	0.344
ENSG00000196465	MYL6B	protein_coding	1030	-0.477	0.0395	666	-0.463	2.47e-05	847	0.0145	1
ENSG00000169288	MRPL1	protein_coding	210	0.927	5.9e-07	321	0.819	2.51e-05	266	-0.108	1
ENSG00000014919	COX15	protein_coding	495	-0.205	0.259	654	-0.474	2.51e-05	574	-0.269	0.483
ENSG00000175324	LSM1	protein_coding	286	0.21	0.498	289	0.895	2.51e-05	287	0.685	0.147
ENSG00000103222	ABCC1	protein_coding	832	-0.182	0.694	1790	-0.391	2.51e-05	1310	-0.209	1
ENSG00000163931	TKT	protein_coding	10000	-0.86	3.7e-10	9820	0.523	2.53e-05	9910	1.38	1.41e-13
ENSG00000182621	PLCB1	protein_coding	347	-0.326	0.0371	176	-0.856	2.53e-05	262	-0.53	0.151
ENSG00000133858	ZFC3H1	protein_coding	958	0.299	0.0471	957	-0.621	2.54e-05	957	-0.92	2.73e-05
ENSG00000151779	NBAS	protein_coding	1930	-0.28	0.0291	1270	-0.426	2.56e-05	1600	-0.146	0.811
ENSG00000135372	NAT10	protein_coding	1050	-0.0908	0.665	3580	0.363	2.58e-05	2310	0.454	0.054
ENSG00000113916	BCL6	protein_coding	74.5	-0.73	0.0187	49.5	-1.32	2.6e-05	62	-0.587	0.517
ENSG00000140740	UQCRC2	protein_coding	2270	-0.199	0.29	2710	0.325	2.6e-05	2490	0.524	0.0157
ENSG00000153201	RANBP2	protein_coding	5950	0.831	2.03e-09	2910	0.379	2.63e-05	4430	-0.452	0.042
ENSG00000143303	RRNAD1	protein_coding	125	-0.297	0.149	197	-0.822	2.68e-05	161	-0.524	0.204
ENSG00000100092	SH3BP1	protein_coding	116	-0.0123	0.978	307	0.682	2.69e-05	212	0.695	0.117
ENSG00000154845	PPP4R1	protein_coding	1390	0.321	0.00219	580	0.571	2.82e-05	985	0.25	0.457
ENSG00000168806	LCMT2	protein_coding	118	1.32	4.43e-13	117	1.1	2.83e-05	117	-0.219	0.982
ENSG00000137692	DCUN1D5	protein_coding	839	0.599	0.000116	1120	0.589	2.84e-05	978	-0.0101	1
ENSG00000143772	ITPKB	protein_coding	155	-1.18	2.41e-06	123	-1.04	2.85e-05	139	0.149	1
ENSG00000135365	PHF21A	protein_coding	317	-0.728	0.000943	308	-0.751	2.87e-05	313	-0.0231	1
ENSG00000125912	NCLN	protein_coding	273	0.189	0.507	654	0.697	2.87e-05	464	0.508	0.256
ENSG00000172889	EGFL7	protein_coding	181	-0.725	7.46e-07	498	-0.587	2.88e-05	340	0.138	0.982
ENSG00000152818	UTRN	protein_coding	3150	-0.59	7.88e-05	2110	-0.504	2.88e-05	2630	0.0866	1
ENSG00000153037	SRP19	protein_coding	107	0.657	0.00299	316	0.672	2.88e-05	212	0.0148	1
ENSG00000079134	THOC1	protein_coding	778	0.395	0.0272	894	0.726	2.88e-05	836	0.331	0.514
ENSG00000213024	NUP62	protein_coding	466	0.141	0.395	1290	0.49	2.88e-05	875	0.348	0.207
ENSG00000101294	HM13	protein_coding	402	-0.343	0.017	880	0.646	2.89e-05	641	0.989	6.92e-06
ENSG00000115310	RTN4	protein_coding	1710	0.171	0.214	4540	0.316	2.89e-05	3120	0.145	0.741
ENSG00000163481	RNF25	protein_coding	114	0.533	0.0175	223	0.767	2.92e-05	168	0.234	0.874
ENSG00000109184	DCUN1D4	protein_coding	659	0.845	1e-11	612	0.596	2.98e-05	636	-0.25	0.566
ENSG00000100504	PYGL	protein_coding	572	-0.726	0.000117	1380	-0.37	2.98e-05	974	0.356	0.312
ENSG00000091409	ITGA6	protein_coding	3310	-0.13	0.278	3090	-0.295	2.98e-05	3200	-0.165	0.531
ENSG00000161638	ITGA5	protein_coding	190	-0.44	0.113	325	-0.629	2.99e-05	258	-0.189	0.994
ENSG00000175756	AURKAIP1	protein_coding	388	-0.115	0.586	1400	0.49	3e-05	893	0.605	0.0132
ENSG00000198563	DDX39B	protein_coding	460	-0.0208	0.924	17600	0.52	3e-05	9020	0.541	0.025
ENSG00000170421	KRT8	protein_coding	2740	-0.869	7.69e-14	5070	0.401	3.03e-05	3900	1.27	9.41e-17
ENSG00000041357	PSMA4	protein_coding	2640	0.707	3.79e-05	7990	0.405	3.04e-05	5320	-0.302	0.416
ENSG00000105327	BBC3	protein_coding	102	-1.81	4.48e-20	81.7	-1.17	3.07e-05	92	0.637	0.27
ENSG00000181090	EHMT1	protein_coding	520	0.397	0.112	1240	0.505	3.07e-05	882	0.107	1
ENSG00000143819	EPHX1	protein_coding	123	-0.138	0.728	522	0.604	3.1e-05	323	0.742	0.0947
ENSG00000165494	PCF11	protein_coding	988	0.387	0.0342	603	0.499	3.11e-05	796	0.112	1
ENSG00000205208	C4orf46	protein_coding	562	0.264	0.0297	261	0.834	3.13e-05	411	0.57	0.0699
ENSG00000102547	CAB39L	protein_coding	236	-0.36	0.0442	147	-0.898	3.13e-05	191	-0.537	0.2
ENSG00000101493	ZNF516	protein_coding	212	-0.859	5.23e-05	114	-1.21	3.17e-05	163	-0.355	0.777
ENSG00000178982	EIF3K	protein_coding	840	-0.298	0.143	2870	0.438	3.17e-05	1860	0.736	0.00227
ENSG00000102195	GPR50	protein_coding	12.3	-0.189	0.716	159	-0.869	3.17e-05	85.6	-0.68	0.38
ENSG00000204516	MICB	protein_coding	284	-1.79	3.06e-41	133	-0.944	3.18e-05	208	0.844	0.0107
ENSG00000112739	PRPF4B	protein_coding	1770	0.648	1.2e-05	1050	0.511	3.18e-05	1410	-0.137	0.957
ENSG00000185664	PMEL	protein_coding	883	-0.904	3.51e-16	1600	-0.388	3.29e-05	1240	0.516	0.00373
ENSG00000075131	TIPIN	protein_coding	214	0.885	1.07e-07	633	0.604	3.31e-05	424	-0.281	0.593
ENSG00000101161	PRPF6	protein_coding	769	0.174	0.208	2340	0.428	3.35e-05	1550	0.254	0.363
ENSG00000163541	SUCLG1	protein_coding	436	-0.138	0.492	624	0.601	3.35e-05	530	0.739	0.00329
ENSG00000198492	YTHDF2	protein_coding	1230	0.239	0.122	1380	0.511	3.37e-05	1310	0.272	0.449
ENSG00000115761	NOL10	protein_coding	522	0.477	0.00279	1410	0.475	3.44e-05	964	-0.00197	1
ENSG00000110721	CHKA	protein_coding	367	0.173	0.408	563	0.62	3.46e-05	465	0.448	0.194
ENSG00000116237	ICMT	protein_coding	1520	0.523	2.94e-06	258	0.735	3.47e-05	890	0.213	0.758
ENSG00000197238	HIST1H4J	protein_coding	7310	-0.258	0.368	908	1.27	3.5e-05	4110	1.53	0.00045
ENSG00000196655	TRAPPC4	protein_coding	374	0.86	3.34e-09	1820	0.544	3.56e-05	1100	-0.316	0.386
ENSG00000105088	OLFM2	protein_coding	278	-0.437	0.0614	417	-0.689	3.56e-05	347	-0.251	0.811
ENSG00000178852	EFCAB13	protein_coding	32.5	-0.245	0.544	40.3	-1.38	3.56e-05	36.4	-1.14	0.0658
ENSG00000107566	ERLIN1	protein_coding	600	-0.0753	0.63	765	-0.457	3.56e-05	682	-0.381	0.0866
ENSG00000135940	COX5B	protein_coding	1330	-0.374	0.0925	3620	-0.47	3.6e-05	2470	-0.0969	1
ENSG00000133028	SCO1	protein_coding	1060	0.716	1.2e-09	1060	0.445	3.67e-05	1060	-0.271	0.34
ENSG00000173418	NAA20	protein_coding	200	0.127	0.597	412	0.608	3.67e-05	306	0.481	0.169
ENSG00000170949	ZNF160	protein_coding	976	0.285	0.0405	265	-0.686	3.69e-05	620	-0.971	1.87e-05
ENSG00000094975	SUCO	protein_coding	1420	-0.51	3.26e-09	651	-0.648	3.71e-05	1030	-0.138	0.92
ENSG00000132294	EFR3A	protein_coding	670	0.486	0.000794	340	0.653	3.74e-05	505	0.167	0.907
ENSG00000160216	AGPAT3	protein_coding	30.2	-0.455	0.22	29.5	-1.48	3.74e-05	29.9	-1.03	0.143
ENSG00000078900	TP73	protein_coding	21.5	-0.571	0.123	70.9	-1.16	3.79e-05	46.2	-0.589	0.521
ENSG00000149091	DGKZ	protein_coding	590	-0.722	1.98e-10	199	-0.74	3.8e-05	395	-0.0176	1
ENSG00000204619	PPP1R11	protein_coding	312	-0.0836	0.714	523	0.624	3.8e-05	418	0.708	0.00928
ENSG00000170345	FOS	protein_coding	40.9	-0.137	0.736	74.5	-1.26	3.8e-05	57.7	-1.12	0.0424
ENSG00000115677	HDLBP	protein_coding	3310	-0.329	0.042	3490	0.277	3.95e-05	3400	0.606	0.00123
ENSG00000143621	ILF2	protein_coding	5230	0.283	0.111	6560	0.343	3.97e-05	5900	0.0607	1
ENSG00000154928	EPHB1	protein_coding	99.4	-0.582	0.0805	159	-0.848	3.98e-05	129	-0.266	0.94
ENSG00000183258	DDX41	protein_coding	609	-0.269	0.297	1780	-0.502	4.02e-05	1190	-0.232	0.803
ENSG00000175602	CCDC85B	protein_coding	164	-0.303	0.193	326	0.782	4.14e-05	245	1.08	0.00054
ENSG00000112208	BAG2	protein_coding	193	0.562	6.43e-05	248	0.746	4.19e-05	220	0.184	0.896
ENSG00000165072	MAMDC2	protein_coding	199	-0.144	0.454	310	-0.657	4.29e-05	254	-0.513	0.0977
ENSG00000175581	MRPL48	protein_coding	295	0.275	0.144	846	0.463	4.3e-05	570	0.188	0.805
ENSG00000085832	EPS15	protein_coding	918	-0.345	0.0206	856	-0.503	4.31e-05	887	-0.158	0.867
ENSG00000188529	SRSF10	protein_coding	2100	0.741	1.09e-08	2060	0.482	4.34e-05	2080	-0.26	0.461
ENSG00000101811	CSTF2	protein_coding	245	0.828	3.1e-06	536	0.547	4.35e-05	391	-0.281	0.592
ENSG00000138246	DNAJC13	protein_coding	1270	0.635	2.46e-06	720	0.563	4.36e-05	996	-0.0722	1
ENSG00000111530	CAND1	protein_coding	5650	0.576	1.66e-06	4480	0.363	4.39e-05	5070	-0.213	0.487
ENSG00000196110	ZNF699	protein_coding	141	-0.736	0.000106	144	-0.974	4.39e-05	143	-0.238	0.908
ENSG00000178952	TUFM	protein_coding	1440	-0.199	0.163	2290	0.434	4.39e-05	1870	0.634	0.000649
ENSG00000173535	TNFRSF10C	protein_coding	43.1	-1.04	5.36e-05	48.8	-1.33	4.47e-05	45.9	-0.287	0.968
ENSG00000133985	TTC9	protein_coding	827	-0.307	0.0171	275	-0.706	4.47e-05	551	-0.4	0.233
ENSG00000123066	MED13L	protein_coding	956	-0.315	0.204	266	-0.69	4.47e-05	611	-0.375	0.511
ENSG00000091136	LAMB1	protein_coding	701	-0.15	0.474	1590	-0.376	4.47e-05	1140	-0.226	0.627
ENSG00000106976	DNM1	protein_coding	140	0.0573	0.851	285	-0.702	4.47e-05	213	-0.759	0.0265
ENSG00000138757	G3BP2	protein_coding	4420	0.482	0.000173	10300	0.359	4.49e-05	7360	-0.122	0.903
ENSG00000170322	NFRKB	protein_coding	203	0.669	0.000571	229	0.771	4.49e-05	216	0.102	1
ENSG00000128833	MYO5C	protein_coding	451	0.46	0.00758	398	0.622	4.49e-05	425	0.161	0.948
ENSG00000095015	MAP3K1	protein_coding	1360	-0.391	0.00761	792	-0.475	4.52e-05	1080	-0.0845	1
ENSG00000154839	SKA1	protein_coding	309	0.462	0.000994	484	0.564	4.53e-05	397	0.102	1
ENSG00000215301	DDX3X	protein_coding	3440	0.501	0.0049	6040	0.359	4.54e-05	4740	-0.141	0.937
ENSG00000152578	GRIA4	protein_coding	532	0.182	0.297	361	-0.655	4.56e-05	446	-0.837	0.000683
ENSG00000196235	SUPT5H	protein_coding	360	0.0301	0.916	1210	0.456	4.58e-05	784	0.425	0.211
ENSG00000117569	PTBP2	protein_coding	2590	0.318	0.0366	1990	0.436	4.6e-05	2290	0.118	0.982
ENSG00000125971	DYNLRB1	protein_coding	445	-0.00918	0.978	1400	-0.514	4.61e-05	923	-0.505	0.136
ENSG00000119541	VPS4B	protein_coding	526	0.755	1.96e-09	926	0.498	4.63e-05	726	-0.257	0.472
ENSG00000142676	RPL11	protein_coding	10200	-0.354	0.123	7230	0.484	4.63e-05	8740	0.838	0.00219
ENSG00000074201	CLNS1A	protein_coding	2030	0.0423	0.852	3600	0.589	4.63e-05	2820	0.546	0.0522
ENSG00000107651	SEC23IP	protein_coding	677	0.481	0.00115	880	0.52	4.66e-05	778	0.0392	1
ENSG00000178896	EXOSC4	protein_coding	91.8	0.43	0.0801	129	1.01	4.66e-05	110	0.576	0.303
ENSG00000221983	UBA52	protein_coding	3070	-0.314	0.102	1750	0.814	4.66e-05	2410	1.13	0.0001
ENSG00000136026	CKAP4	protein_coding	475	0.268	0.116	1030	0.448	4.66e-05	750	0.18	0.788
ENSG00000179085	DPM3	protein_coding	136	-0.386	0.138	274	-0.687	4.66e-05	205	-0.301	0.726
ENSG00000047346	FAM214A	protein_coding	236	-0.584	0.000776	137	-0.972	4.69e-05	187	-0.387	0.55
ENSG00000137275	RIPK1	protein_coding	148	0.428	0.0221	282	0.733	4.72e-05	215	0.304	0.621
ENSG00000050767	COL23A1	protein_coding	32.1	-0.807	0.00547	92.9	-1.01	4.75e-05	62.5	-0.202	1
ENSG00000131558	EXOC4	protein_coding	1540	-0.531	4.33e-07	1470	-0.38	4.76e-05	1500	0.151	0.721
ENSG00000122783	C7orf49	protein_coding	147	0.862	6.48e-07	241	0.928	4.88e-05	194	0.0663	1
ENSG00000151014	NOCT	protein_coding	393	-0.549	0.00291	737	-0.466	4.93e-05	565	0.0832	1
ENSG00000158435	CNOT11	protein_coding	573	0.167	0.188	761	0.577	4.94e-05	667	0.41	0.106
ENSG00000187325	TAF9B	protein_coding	328	1.19	7.52e-12	182	0.877	4.96e-05	255	-0.316	0.686
ENSG00000160799	CCDC12	protein_coding	101	-0.0872	0.763	1070	0.457	4.96e-05	584	0.544	0.0911
ENSG00000213551	DNAJC9	protein_coding	594	0.636	4.05e-06	240	0.745	5.03e-05	417	0.109	1
ENSG00000146038	DCDC2	protein_coding	18.7	-2.44	1.07e-12	15.5	-1.58	5.09e-05	17.1	0.861	0.361
ENSG00000135912	TTLL4	protein_coding	557	-0.299	0.244	578	0.576	5.12e-05	568	0.875	0.00459
ENSG00000175110	MRPS22	protein_coding	606	0.172	0.426	797	0.499	5.13e-05	701	0.327	0.407
ENSG00000137876	RSL24D1	protein_coding	2390	0.00553	0.984	807	0.719	5.14e-05	1600	0.714	0.0201
ENSG00000151552	QDPR	protein_coding	103	0.43	0.0517	404	-0.623	5.17e-05	253	-1.05	0.000182
ENSG00000136448	NMT1	protein_coding	1100	0.167	0.145	1060	0.512	5.18e-05	1080	0.345	0.146
ENSG00000073605	GSDMB	protein_coding	63.7	-0.248	0.368	51.3	-1.3	5.22e-05	57.5	-1.06	0.0393
ENSG00000198938	MT-CO3	protein_coding	28100	0.25	0.172	9460	-0.628	5.23e-05	18800	-0.878	0.000465
ENSG00000083720	OXCT1	protein_coding	578	0.422	0.0118	582	0.71	5.25e-05	580	0.288	0.618
ENSG00000160633	SAFB	protein_coding	464	0.476	0.0499	4950	0.457	5.25e-05	2710	-0.0187	1
ENSG00000152404	CWF19L2	protein_coding	632	-0.0372	0.866	834	-0.496	5.25e-05	733	-0.458	0.0861
ENSG00000086619	ERO1B	protein_coding	121	-0.146	0.598	70.2	-1.15	5.26e-05	95.8	-1	0.0255
ENSG00000011304	PTBP1	protein_coding	2080	-0.0901	0.791	6640	0.571	5.3e-05	4360	0.661	0.0794
ENSG00000139718	SETD1B	protein_coding	43.7	0.542	0.168	116	0.979	5.37e-05	80	0.437	0.733
ENSG00000115963	RND3	protein_coding	754	0.598	2.2e-05	568	0.499	5.47e-05	661	-0.0989	1
ENSG00000101367	MAPRE1	protein_coding	1950	0.306	0.00436	4260	0.291	5.47e-05	3100	-0.0153	1
ENSG00000091972	CD200	protein_coding	914	-0.612	1.67e-05	591	-0.539	5.48e-05	753	0.0729	1
ENSG00000196549	MME	protein_coding	451	-0.258	0.143	289	-0.64	5.54e-05	370	-0.382	0.307
ENSG00000114439	BBX	protein_coding	2150	-0.0981	0.543	982	-0.512	5.61e-05	1560	-0.414	0.0944
ENSG00000101557	USP14	protein_coding	1620	0.601	2.62e-08	2880	0.39	5.64e-05	2250	-0.211	0.476
ENSG00000186185	KIF18B	protein_coding	125	0.51	0.0584	338	0.658	5.66e-05	231	0.147	1
ENSG00000170271	FAXDC2	protein_coding	113	-1.48	6.82e-13	60.8	-1.23	5.68e-05	86.8	0.246	0.994
ENSG00000130303	BST2	protein_coding	311	-0.572	0.00326	1130	-0.737	5.72e-05	718	-0.166	1
ENSG00000065000	AP3D1	protein_coding	736	0.248	0.377	2360	0.563	5.72e-05	1550	0.316	0.637
ENSG00000100226	GTPBP1	protein_coding	619	-0.317	0.125	1800	-0.383	5.73e-05	1210	-0.0652	1
ENSG00000112996	MRPS30	protein_coding	1410	0.145	0.212	885	0.519	5.8e-05	1150	0.374	0.102
ENSG00000134324	LPIN1	protein_coding	419	-1.54	8.29e-21	182	-0.804	5.86e-05	301	0.738	0.0312
ENSG00000174695	TMEM167A	protein_coding	3300	0.58	0.000169	352	0.696	5.98e-05	1820	0.116	1
ENSG00000112249	ASCC3	protein_coding	3860	-0.0759	0.685	2550	-0.444	6.01e-05	3200	-0.369	0.157
ENSG00000066117	SMARCD1	protein_coding	1140	0.265	0.262	2130	0.355	6.03e-05	1630	0.0899	1
ENSG00000167900	TK1	protein_coding	290	-0.151	0.482	828	0.678	6.06e-05	559	0.829	0.00298
ENSG00000118816	CCNI	protein_coding	3290	-0.19	0.172	972	0.484	6.09e-05	2130	0.673	0.000465
ENSG00000133740	E2F5	protein_coding	648	0.531	7.27e-05	417	0.571	6.1e-05	533	0.0403	1
ENSG00000166411	IDH3A	protein_coding	222	0.675	0.000253	225	0.715	6.1e-05	224	0.04	1
ENSG00000149100	EIF3M	protein_coding	3480	0.202	0.231	9230	0.34	6.14e-05	6360	0.137	0.88
ENSG00000196747	HIST1H2AI	protein_coding	2430	0.223	0.253	1720	0.703	6.2e-05	2070	0.48	0.193
ENSG00000197956	S100A6	protein_coding	4.74	1.39	0.000325	18.9	1.56	6.33e-05	11.8	0.171	1
ENSG00000096070	BRPF3	protein_coding	219	0.298	0.261	315	0.688	6.35e-05	267	0.39	0.505
ENSG00000176248	ANAPC2	protein_coding	58.6	0.392	0.145	266	0.689	6.37e-05	162	0.297	0.75
ENSG00000104381	GDAP1	protein_coding	524	0.622	5.17e-06	461	0.604	6.39e-05	492	-0.0178	1
ENSG00000108883	EFTUD2	protein_coding	1560	0.208	0.0792	4020	0.31	6.39e-05	2790	0.101	0.915
ENSG00000071626	DAZAP1	protein_coding	1330	-0.223	0.129	2750	0.468	6.39e-05	2040	0.691	0.000458
ENSG00000180730	SHISA2	protein_coding	885	-1.68	2.67e-67	399	-0.653	6.41e-05	642	1.02	5.38e-07
ENSG00000042493	CAPG	protein_coding	403	-0.657	0.00129	563	-0.513	6.41e-05	483	0.144	1
ENSG00000186871	ERCC6L	protein_coding	784	0.7	5.02e-07	690	0.557	6.47e-05	737	-0.143	0.948
ENSG00000133773	CCDC59	protein_coding	248	0.261	0.0987	790	0.589	6.47e-05	519	0.328	0.37
ENSG00000170525	PFKFB3	protein_coding	319	1.25	2.35e-07	950	0.489	6.54e-05	635	-0.759	0.0318
ENSG00000100380	ST13	protein_coding	4810	-0.0649	0.775	1500	0.581	6.55e-05	3160	0.646	0.016
ENSG00000121310	ECHDC2	protein_coding	52.3	-0.209	0.523	46.4	-1.3	6.63e-05	49.3	-1.09	0.0433
ENSG00000065243	PKN2	protein_coding	1220	-0.0368	0.846	916	-0.606	6.63e-05	1070	-0.569	0.0236
ENSG00000172456	FGGY	protein_coding	165	-0.642	2.41e-05	219	-0.836	6.65e-05	192	-0.194	0.93
ENSG00000118257	NRP2	protein_coding	194	-0.0911	0.808	573	-0.541	6.75e-05	384	-0.449	0.409
ENSG00000183340	JRKL	protein_coding	112	0.0969	0.741	157	-0.856	6.76e-05	134	-0.953	0.00886
ENSG00000104763	ASAH1	protein_coding	526	-0.433	0.0043	675	-0.436	6.81e-05	601	-0.00309	1
ENSG00000180921	FAM83H	protein_coding	157	0.475	0.0692	86.1	1.15	6.81e-05	122	0.671	0.271
ENSG00000070371	CLTCL1	protein_coding	130	-0.298	0.133	165	-0.808	6.81e-05	148	-0.509	0.228
ENSG00000242372	EIF6	protein_coding	949	0.0604	0.801	1360	0.531	6.81e-05	1150	0.47	0.123
ENSG00000133835	HSD17B4	protein_coding	3770	-0.116	0.491	5710	-0.245	6.83e-05	4740	-0.129	0.84
ENSG00000068912	ERLEC1	protein_coding	419	-0.116	0.483	409	-0.634	6.86e-05	414	-0.519	0.059
ENSG00000090273	NUDC	protein_coding	327	0.252	0.383	3400	0.462	6.89e-05	1860	0.21	0.891
ENSG00000090661	CERS4	protein_coding	711	-1.38	1.63e-35	392	-0.6	6.9e-05	552	0.784	0.00029
ENSG00000124177	CHD6	protein_coding	1150	0.00116	0.997	1160	-0.586	6.92e-05	1160	-0.587	0.0924
ENSG00000105825	TFPI2	protein_coding	133	-0.418	0.0551	216	-0.739	6.98e-05	174	-0.321	0.639
ENSG00000086475	SEPHS1	protein_coding	10500	-0.0293	0.871	1970	-0.371	7.05e-05	6210	-0.342	0.116
ENSG00000156515	HK1	protein_coding	2330	-0.88	0.000108	6350	-0.289	7.11e-05	4340	0.592	0.0657
ENSG00000089159	PXN	protein_coding	401	-0.425	0.322	705	-0.525	7.11e-05	553	-0.0998	1
ENSG00000042753	AP2S1	protein_coding	547	-0.406	0.0517	1730	0.596	7.13e-05	1140	1	0.000196
ENSG00000101152	DNAJC5	protein_coding	358	0.456	0.00424	245	0.718	7.18e-05	302	0.262	0.695
ENSG00000167460	TPM4	protein_coding	6770	-0.00044	0.998	4370	0.443	7.19e-05	5570	0.443	0.076
ENSG00000146555	SDK1	protein_coding	119	-0.611	0.0306	178	-0.826	7.23e-05	148	-0.216	1
ENSG00000139645	ANKRD52	protein_coding	231	0.57	0.0475	284	0.708	7.27e-05	258	0.138	1
ENSG00000006118	TMEM132A	protein_coding	153	0.713	9.7e-05	146	0.916	7.44e-05	149	0.203	0.969
ENSG00000108518	PFN1	protein_coding	3350	-0.3	0.0677	12900	0.38	7.46e-05	8150	0.681	0.000726
ENSG00000141447	OSBPL1A	protein_coding	1390	-0.288	0.0126	1260	-0.358	7.5e-05	1320	-0.0708	1
ENSG00000102572	STK24	protein_coding	1430	-0.0419	0.866	2420	-0.299	7.5e-05	1920	-0.257	0.499
ENSG00000198231	DDX42	protein_coding	868	0.716	1.43e-05	2350	0.374	7.55e-05	1610	-0.342	0.276
ENSG00000173898	SPTBN2	protein_coding	261	0.474	0.0433	448	0.547	7.57e-05	354	0.0727	1
ENSG00000184992	BRI3BP	protein_coding	252	0.822	3.84e-08	127	0.922	7.58e-05	189	0.0994	1
ENSG00000049246	PER3	protein_coding	155	-0.714	0.00137	146	-0.832	7.58e-05	151	-0.119	1
ENSG00000132274	TRIM22	protein_coding	369	-0.27	0.116	464	-0.741	7.58e-05	417	-0.47	0.21
ENSG00000175215	CTDSP2	protein_coding	1310	-0.866	3.32e-06	536	-0.503	7.61e-05	922	0.363	0.377
ENSG00000146701	MDH2	protein_coding	1230	-0.259	0.352	4960	0.372	7.67e-05	3100	0.631	0.0529
ENSG00000162992	NEUROD1	protein_coding	0.113	0.0187	NA	14.2	1.54	7.7e-05	7.17	1.52	0.00152
ENSG00000064490	RFXANK	protein_coding	169	0.447	0.0122	192	0.776	7.93e-05	181	0.329	0.581
ENSG00000157426	AASDH	protein_coding	425	-0.25	0.185	239	-0.665	7.98e-05	332	-0.414	0.287
ENSG00000132003	ZSWIM4	protein_coding	104	-0.488	0.0962	188	-0.751	8.1e-05	146	-0.263	0.887
ENSG00000105618	PRPF31	protein_coding	338	0.412	0.00506	1370	0.417	8.26e-05	852	0.00565	1
ENSG00000198089	SFI1	protein_coding	69.5	0.0647	0.863	115	-0.912	8.28e-05	92	-0.976	0.0245
ENSG00000189060	H1F0	protein_coding	1130	-0.895	2.2e-14	4950	-0.527	8.4e-05	3040	0.367	0.187
ENSG00000137814	HAUS2	protein_coding	412	0.332	0.0488	299	0.687	8.56e-05	355	0.355	0.417
ENSG00000177425	PAWR	protein_coding	5030	-0.273	0.0132	4960	-0.618	8.82e-05	4990	-0.345	0.262
ENSG00000116133	DHCR24	protein_coding	4370	-0.661	2.02e-05	5070	0.284	8.83e-05	4720	0.945	9.98e-08
ENSG00000204536	CCHCR1	protein_coding	213	-0.328	0.0689	292	-0.627	8.84e-05	253	-0.299	0.556
ENSG00000175216	CKAP5	protein_coding	5210	-0.371	0.0104	6830	-0.42	8.85e-05	6020	-0.0492	1
ENSG00000198961	PJA2	protein_coding	2490	-0.458	0.00233	1720	-0.47	8.86e-05	2110	-0.0117	1
ENSG00000170043	TRAPPC1	protein_coding	48.7	-0.18	0.666	775	-0.521	8.94e-05	412	-0.341	0.748
ENSG00000086827	ZW10	protein_coding	548	0.458	0.00101	947	0.457	8.98e-05	748	-0.000656	1
ENSG00000170684	ZNF296	protein_coding	3.82	-0.228	0.646	74.2	1.14	9.04e-05	39	1.36	0.02
ENSG00000101751	POLI	protein_coding	725	0.272	0.0231	572	-0.59	9.14e-05	649	-0.861	2.1e-05
ENSG00000120727	PAIP2	protein_coding	888	0.227	0.246	2750	0.542	9.14e-05	1820	0.316	0.456
ENSG00000169967	MAP3K2	protein_coding	900	-0.391	0.000567	185	-0.723	9.16e-05	543	-0.332	0.41
ENSG00000186462	NAP1L2	protein_coding	205	0.593	0.000384	970	0.594	9.24e-05	588	0.00162	1
ENSG00000084444	FAM234B	protein_coding	624	-0.567	0.000573	452	-0.544	9.24e-05	538	0.0229	1
ENSG00000213928	IRF9	protein_coding	11.3	-0.233	0.633	43.3	-1.35	9.26e-05	27.3	-1.12	0.118
ENSG00000123908	AGO2	protein_coding	1960	0.305	0.281	615	0.522	9.29e-05	1290	0.217	0.893
ENSG00000186638	KIF24	protein_coding	137	0.673	8.12e-05	112	0.961	9.37e-05	124	0.288	0.788
ENSG00000174780	SRP72	protein_coding	2700	0.158	0.395	1460	0.367	9.38e-05	2080	0.209	0.637
ENSG00000134697	GNL2	protein_coding	1480	0.396	0.0161	2490	0.535	9.4e-05	1990	0.139	0.98
ENSG00000145425	RPS3A	protein_coding	24600	-0.371	0.113	1650	0.66	9.45e-05	13100	1.03	0.000702
ENSG00000115657	ABCB6	protein_coding	13.9	0.183	0.718	851	-0.407	9.5e-05	432	-0.59	0.399
ENSG00000128626	MRPS12	protein_coding	279	0.316	0.138	132	0.998	9.54e-05	206	0.682	0.14
ENSG00000171320	ESCO2	protein_coding	326	1.45	6.34e-22	411	0.621	9.59e-05	368	-0.829	0.00157
ENSG00000155368	DBI	protein_coding	1280	-0.14	0.531	4260	0.457	9.6e-05	2770	0.597	0.0229
ENSG00000157020	SEC13	protein_coding	1070	-0.234	0.0509	1930	0.354	9.66e-05	1500	0.588	0.000192
ENSG00000197763	TXNRD3	protein_coding	137	-0.502	0.00482	124	-0.86	9.67e-05	131	-0.358	0.571
ENSG00000075415	SLC25A3	protein_coding	4810	-0.0594	0.791	3530	0.626	9.68e-05	4170	0.686	0.0125
ENSG00000085415	SEH1L	protein_coding	1060	0.512	8.79e-06	1010	0.396	9.74e-05	1040	-0.117	0.924
ENSG00000167491	GATAD2A	protein_coding	560	0.395	0.148	1130	0.433	9.79e-05	844	0.0382	1
ENSG00000115484	CCT4	protein_coding	6740	0.0331	0.885	10400	0.254	9.8e-05	8580	0.221	0.539
ENSG00000184675	AMER1	protein_coding	259	0.421	0.0379	188	0.84	9.82e-05	223	0.418	0.454
ENSG00000102901	CENPT	protein_coding	180	-0.0782	0.736	311	0.616	9.86e-05	245	0.695	0.0141
ENSG00000175592	FOSL1	protein_coding	14.8	-0.626	0.0934	49.6	-1.2	9.87e-05	32.2	-0.573	0.585
ENSG00000204574	ABCF1	protein_coding	710	0.256	0.0932	3620	0.491	9.96e-05	2160	0.235	0.583
ENSG00000112578	BYSL	protein_coding	298	0.0984	0.661	602	0.548	0.0001	450	0.449	0.167
ENSG00000141756	FKBP10	protein_coding	757	-0.569	1.58e-06	1300	0.481	0.000101	1030	1.05	1.93e-09
ENSG00000179532	DNHD1	protein_coding	163	-0.787	0.00452	74.9	-1.04	0.000101	119	-0.258	0.974
ENSG00000156374	PCGF6	protein_coding	268	0.302	0.0718	140	0.908	0.000101	204	0.606	0.134
ENSG00000100982	PCIF1	protein_coding	128	-0.444	0.0848	126	-0.877	0.000101	127	-0.433	0.534
ENSG00000143815	LBR	protein_coding	1310	0.503	1e-06	1270	0.443	0.000102	1290	-0.0606	1
ENSG00000140575	IQGAP1	protein_coding	3520	-0.114	0.325	3450	-0.311	0.000102	3480	-0.198	0.378
ENSG00000082641	NFE2L1	protein_coding	1290	-0.718	0.000199	1620	-0.343	0.000103	1460	0.375	0.281
ENSG00000170412	GPRC5C	protein_coding	161	-0.44	0.0164	150	-0.827	0.000103	156	-0.387	0.487
ENSG00000120896	SORBS3	protein_coding	75	-0.114	0.77	171	-0.772	0.000104	123	-0.659	0.207
ENSG00000205937	RNPS1	protein_coding	912	0.204	0.344	1630	0.384	0.000105	1270	0.18	0.84
ENSG00000145632	PLK2	protein_coding	238	-1.51	4.12e-23	126	-0.911	0.000106	182	0.604	0.154
ENSG00000178802	MPI	protein_coding	614	-0.685	4.63e-05	407	-0.547	0.000106	510	0.138	1
ENSG00000154864	PIEZO2	protein_coding	589	-0.39	0.111	452	-0.725	0.000106	520	-0.335	0.647
ENSG00000135900	MRPL44	protein_coding	581	-0.218	0.213	1090	0.384	0.000106	837	0.602	0.00474
ENSG00000112902	SEMA5A	protein_coding	346	0.39	0.0452	206	-0.698	0.000107	276	-1.09	9.43e-05
ENSG00000204304	PBX2	protein_coding	557	-0.459	0.0128	472	-0.566	0.000108	515	-0.106	1
ENSG00000167074	TEF	protein_coding	176	-1.49	1.17e-19	119	-0.96	0.000109	147	0.533	0.296
ENSG00000138646	HERC5	protein_coding	290	-0.691	1.22e-06	344	-0.555	0.00011	317	0.136	0.985
ENSG00000215041	NEURL4	protein_coding	113	0.925	7.51e-06	185	0.79	0.00011	149	-0.135	1
ENSG00000243811	APOBEC3D	protein_coding	59.8	-1	0.000111	48	-1.23	0.00011	53.9	-0.229	1
ENSG00000143476	DTL	protein_coding	1410	0.382	0.00391	1160	0.37	0.00011	1280	-0.0119	1
ENSG00000100023	PPIL2	protein_coding	190	0.495	0.00607	326	0.594	0.00011	258	0.0986	1
ENSG00000136875	PRPF4	protein_coding	465	0.228	0.226	823	0.47	0.00011	644	0.243	0.623
ENSG00000105289	TJP3	protein_coding	64.7	-0.521	0.0244	150	-0.969	0.000111	107	-0.448	0.526
ENSG00000113812	ACTR8	protein_coding	291	0.601	3.75e-06	512	0.505	0.000112	401	-0.0958	1
ENSG00000101191	DIDO1	protein_coding	882	0.472	7.53e-06	1110	0.406	0.000112	995	-0.0655	1
ENSG00000203814	HIST2H2BF	protein_coding	2530	0.476	0.0109	743	0.869	0.000112	1640	0.393	0.513
ENSG00000161958	FGF11	protein_coding	37.7	-0.652	0.0191	151	-0.783	0.000112	94.6	-0.131	1
ENSG00000187017	ESPN	protein_coding	91.9	-1.08	1.58e-07	243	-0.737	0.000113	167	0.344	0.621
ENSG00000106635	BCL7B	protein_coding	53.8	-0.156	0.662	128	1.05	0.000113	90.9	1.21	0.00868
ENSG00000111665	CDCA3	protein_coding	299	0.0227	0.946	767	0.449	0.000113	533	0.426	0.303
ENSG00000231925	TAPBP	protein_coding	157	-0.339	0.465	262	-0.659	0.000114	210	-0.32	0.897
ENSG00000169567	HINT1	protein_coding	2960	-0.0454	0.873	1170	0.486	0.000114	2070	0.531	0.0942
ENSG00000178234	GALNT11	protein_coding	407	-0.657	5.11e-07	123	-0.989	0.000115	265	-0.331	0.661
ENSG00000150768	DLAT	protein_coding	1210	0.0889	0.496	1500	0.362	0.000115	1360	0.273	0.2
ENSG00000107331	ABCA2	protein_coding	55.8	0.0205	0.962	109	-0.914	0.000116	82.5	-0.934	0.046
ENSG00000164332	UBLCP1	protein_coding	427	0.949	1.26e-16	831	0.476	0.000118	629	-0.473	0.0347
ENSG00000152527	PLEKHH2	protein_coding	154	-0.222	0.271	121	-1	0.000118	137	-0.782	0.0607
ENSG00000068885	IFT80	protein_coding	242	0.0794	0.711	138	-0.837	0.000118	190	-0.916	0.00347
ENSG00000156103	MMP16	protein_coding	1820	-0.365	0.00229	523	-0.511	0.000119	1170	-0.146	0.876
ENSG00000163666	HESX1	protein_coding	28.7	0.247	0.493	132	0.973	0.000119	80.3	0.725	0.219
ENSG00000175197	DDIT3	protein_coding	166	-2.54	1.51e-18	38.7	-1.37	0.00012	102	1.17	0.0676
ENSG00000164611	PTTG1	protein_coding	2560	-0.0878	0.757	7340	-0.317	0.000121	4950	-0.229	0.72
ENSG00000114784	EIF1B	protein_coding	357	-0.167	0.456	1650	-0.45	0.000122	1000	-0.283	0.537
ENSG00000129474	AJUBA	protein_coding	616	-0.0957	0.505	242	-0.689	0.000122	429	-0.593	0.0269
ENSG00000197565	COL4A6	protein_coding	485	-0.419	0.0288	516	-0.479	0.000123	501	-0.0607	1
ENSG00000046653	GPM6B	protein_coding	3940	0.118	0.46	1790	0.451	0.000123	2870	0.333	0.215
ENSG00000154803	FLCN	protein_coding	211	-1.1	9.56e-10	325	-0.717	0.000124	268	0.385	0.459
ENSG00000254858	MPV17L2	protein_coding	132	0.411	0.0581	116	0.968	0.000124	124	0.557	0.3
ENSG00000109654	TRIM2	protein_coding	2410	-0.0862	0.626	540	0.514	0.000124	1480	0.601	0.00835
ENSG00000122008	POLK	protein_coding	347	-0.0747	0.656	298	-0.613	0.000124	322	-0.538	0.0415
ENSG00000196890	HIST3H2BB	protein_coding	123	0.736	0.000403	145	0.991	0.000125	134	0.256	0.911
ENSG00000100290	BIK	protein_coding	1.84	-0.392	0.347	51	-1.19	0.000126	26.4	-0.801	0.3
ENSG00000101639	CEP192	protein_coding	1320	0.656	8.75e-10	796	0.409	0.000128	1060	-0.247	0.37
ENSG00000166845	C18orf54	protein_coding	857	0.11	0.549	156	-0.784	0.000128	507	-0.894	0.00191
ENSG00000149657	LSM14B	protein_coding	332	-0.0476	0.808	767	0.494	0.000128	549	0.541	0.0208
ENSG00000127946	HIP1	protein_coding	1550	-0.0898	0.726	958	0.402	0.000129	1250	0.491	0.0941
ENSG00000168159	RNF187	protein_coding	367	0.0292	0.902	598	0.567	0.000129	483	0.538	0.0639
ENSG00000197461	PDGFA	protein_coding	151	0.882	3.2e-08	249	0.821	0.000131	200	-0.0608	1
ENSG00000114019	AMOTL2	protein_coding	517	-0.636	0.00312	685	-0.439	0.000131	601	0.197	0.876
ENSG00000159166	LAD1	protein_coding	139	0.359	0.142	208	0.789	0.000134	174	0.43	0.465
ENSG00000120948	TARDBP	protein_coding	658	0.767	2.46e-06	249	0.767	0.000135	453	-9.74e-05	1
ENSG00000105254	TBCB	protein_coding	416	0.0416	0.883	1100	0.494	0.000135	757	0.453	0.196
ENSG00000060339	CCAR1	protein_coding	2230	0.469	0.00471	3790	0.591	0.000136	3010	0.122	1
ENSG00000131153	GINS2	protein_coding	579	0.548	0.000188	704	0.545	0.000137	642	-0.00322	1
ENSG00000125952	MAX	protein_coding	221	0.117	0.587	330	0.72	0.000138	276	0.603	0.0778
ENSG00000168209	DDIT4	protein_coding	1400	-0.0723	0.691	2830	-0.712	0.000138	2110	-0.639	0.0279
ENSG00000055917	PUM2	protein_coding	2610	0.033	0.837	1570	-0.324	0.000138	2090	-0.357	0.0518
ENSG00000151364	KCTD14	protein_coding	150	0.669	0.000408	233	0.95	0.000139	192	0.281	0.829
ENSG00000110583	NAA40	protein_coding	215	0.869	5.71e-08	232	0.689	0.00014	223	-0.18	0.935
ENSG00000130520	LSM4	protein_coding	1370	-0.601	0.0011	1070	-0.528	0.00014	1220	0.0731	1
ENSG00000141428	C18orf21	protein_coding	172	0.252	0.275	379	0.594	0.00014	276	0.341	0.511
ENSG00000088451	TGDS	protein_coding	234	0.0249	0.93	256	-0.659	0.000142	245	-0.684	0.0385
ENSG00000183379	SYNDIG1L	protein_coding	453	-1.09	3.24e-18	29.9	-1.4	0.000143	241	-0.31	0.896
ENSG00000243244	STON1	protein_coding	353	-0.771	6.13e-08	28.8	-1.38	0.000143	191	-0.613	0.393
ENSG00000166167	BTRC	protein_coding	387	0.715	1.85e-05	588	0.535	0.000143	487	-0.18	0.88
ENSG00000164172	MOCS2	protein_coding	215	0.397	0.0298	155	0.924	0.000143	185	0.527	0.28
ENSG00000126067	PSMB2	protein_coding	698	0.346	0.0126	3030	0.289	0.000144	1860	-0.0572	1
ENSG00000129173	E2F8	protein_coding	86.1	1.07	4.25e-06	177	0.754	0.000145	131	-0.317	0.742
ENSG00000105829	BET1	protein_coding	507	-0.464	0.00599	203	-0.687	0.000145	355	-0.223	0.817
ENSG00000111846	GCNT2	protein_coding	2210	-0.621	6.32e-05	421	-0.637	0.000146	1320	-0.0166	1
ENSG00000156273	BACH1	protein_coding	1150	-0.342	0.000845	644	-0.43	0.000148	897	-0.0875	1
ENSG00000166794	PPIB	protein_coding	2660	-0.202	0.376	5480	0.398	0.000149	4070	0.6	0.0255
ENSG00000125968	ID1	protein_coding	143	0.148	0.693	451	0.661	0.000149	297	0.513	0.381
ENSG00000104969	SGTA	protein_coding	337	0.0503	0.836	910	0.47	0.000149	623	0.419	0.18
ENSG00000119048	UBE2B	protein_coding	157	-0.0919	0.671	349	-0.564	0.00015	253	-0.473	0.134
ENSG00000103037	SETD6	protein_coding	222	0.555	0.00476	158	0.943	0.000151	190	0.388	0.595
ENSG00000164631	ZNF12	protein_coding	881	0.208	0.238	557	-0.499	0.000151	719	-0.707	0.00226
ENSG00000147274	RBMX	protein_coding	7150	0.211	0.247	2310	0.554	0.000151	4730	0.343	0.363
ENSG00000184110	EIF3C	protein_coding	155	-0.155	0.644	96.1	1.22	0.000153	125	1.38	0.00428
ENSG00000082516	GEMIN5	protein_coding	1070	0.422	9.45e-05	1650	0.505	0.000154	1360	0.083	1
ENSG00000254093	PINX1	protein_coding	159	0.122	0.653	217	0.766	0.000154	188	0.644	0.11
ENSG00000103044	HAS3	protein_coding	352	1.22	2.38e-16	239	0.826	0.000156	295	-0.397	0.449
ENSG00000167114	SLC27A4	protein_coding	54.3	0.712	0.0098	95.7	1.12	0.000156	75	0.411	0.737
ENSG00000225921	NOL7	protein_coding	410	0.338	0.0377	1040	0.564	0.000156	723	0.226	0.716
ENSG00000005448	WDR54	protein_coding	522	-0.642	0.000444	906	-0.481	0.000157	714	0.161	0.941
ENSG00000109501	WFS1	protein_coding	94	0.236	0.545	401	0.685	0.000157	248	0.449	0.57
ENSG00000130517	PGPEP1	protein_coding	308	-1.15	2.06e-20	91.1	-1.02	0.000158	200	0.129	1
ENSG00000169032	MAP2K1	protein_coding	779	-0.45	0.000859	1460	-0.331	0.000159	1120	0.119	0.929
ENSG00000119285	HEATR1	protein_coding	3470	0.303	0.00355	3020	0.393	0.000159	3240	0.0893	1
ENSG00000204371	EHMT2	protein_coding	704	-0.194	0.377	1480	0.365	0.000159	1090	0.559	0.03
ENSG00000086758	HUWE1	protein_coding	3680	0.107	0.847	6610	-0.26	0.000159	5140	-0.367	0.792
ENSG00000040275	SPDL1	protein_coding	616	0.741	1.97e-06	1300	0.497	0.000162	960	-0.244	0.635
ENSG00000078668	VDAC3	protein_coding	955	0.742	4.82e-08	2610	0.569	0.000164	1780	-0.173	0.87
ENSG00000249158	PCDHA11	protein_coding	38.6	1.31	3.39e-07	18.3	1.48	0.000164	28.4	0.173	1
ENSG00000184005	ST6GALNAC3	protein_coding	717	-0.335	0.0505	179	-0.821	0.000164	448	-0.486	0.265
ENSG00000163214	DHX57	protein_coding	550	0.846	6.39e-11	700	0.456	0.000165	625	-0.389	0.141
ENSG00000148459	PDSS1	protein_coding	135	0.808	0.000377	108	0.951	0.000165	121	0.142	1
ENSG00000136942	RPL35	protein_coding	8930	-0.375	0.13	2460	0.623	0.000165	5690	0.999	0.00159
ENSG00000070061	IKBKAP	protein_coding	892	0.745	7.82e-09	1020	0.437	0.000166	954	-0.309	0.296
ENSG00000112796	ENPP5	protein_coding	302	-0.616	2.08e-05	165	-0.853	0.000166	233	-0.237	0.845
ENSG00000254986	DPP3	protein_coding	544	-0.36	0.0169	1150	0.436	0.000166	845	0.796	6.97e-05
ENSG00000138867	GUCD1	protein_coding	682	0.179	0.291	220	0.774	0.000166	451	0.595	0.082
ENSG00000171530	TBCA	protein_coding	998	-0.101	0.709	2410	0.562	0.000166	1710	0.662	0.0357
ENSG00000125877	ITPA	protein_coding	142	0.0824	0.783	592	0.662	0.000166	367	0.579	0.147
ENSG00000241685	ARPC1A	protein_coding	689	0.024	0.916	999	0.502	0.000168	844	0.478	0.0814
ENSG00000156675	RAB11FIP1	protein_coding	903	-0.644	3.34e-06	658	-0.449	0.00017	781	0.196	0.721
ENSG00000165704	HPRT1	protein_coding	243	0.54	0.00649	1120	0.507	0.00017	683	-0.0327	1
ENSG00000152223	EPG5	protein_coding	660	-0.283	0.309	521	-0.503	0.000171	591	-0.22	0.878
ENSG00000087074	PPP1R15A	protein_coding	178	-1.44	4.36e-20	80.5	-1.13	0.000174	129	0.304	0.844
ENSG00000100804	PSMB5	protein_coding	1560	-0.0015	0.995	1630	0.45	0.000174	1600	0.451	0.0958
ENSG00000167771	RCOR2	protein_coding	279	0.00125	0.997	857	0.46	0.000174	568	0.458	0.245
ENSG00000071243	ING3	protein_coding	198	0.24	0.289	194	0.841	0.000176	196	0.601	0.172
ENSG00000134597	RBMX2	protein_coding	282	0.00939	0.976	375	0.764	0.000176	329	0.755	0.0342
ENSG00000177455	CD19	protein_coding	17.6	-0.72	0.036	50.5	-1.19	0.000177	34.1	-0.466	0.734
ENSG00000152503	TRIM36	protein_coding	150	1.05	1.84e-10	225	0.692	0.00018	188	-0.356	0.483
ENSG00000102265	TIMP1	protein_coding	352	-0.479	0.00588	814	-0.495	0.00018	583	-0.0158	1
ENSG00000173705	SUSD5	protein_coding	20.4	0.865	0.0222	29.7	1.4	0.000181	25.1	0.53	0.74
ENSG00000173113	TRMT112	protein_coding	1770	-0.405	0.101	4510	0.476	0.000181	3140	0.881	0.00312
ENSG00000075702	WDR62	protein_coding	148	0.707	0.00673	333	0.652	0.000182	240	-0.0547	1
ENSG00000178741	COX5A	protein_coding	608	-0.0113	0.969	2690	0.537	0.000183	1650	0.548	0.0751
ENSG00000086712	TXLNG	protein_coding	1310	0.668	1.96e-07	1450	0.506	0.000184	1380	-0.163	0.856
ENSG00000108370	RGS9	protein_coding	31.7	-1.33	2.84e-06	58.6	-1.17	0.000184	45.1	0.163	1
ENSG00000130309	COLGALT1	protein_coding	560	-0.696	5.55e-05	895	-0.4	0.000184	727	0.295	0.46
ENSG00000150776	C11orf57	protein_coding	544	0.555	0.000225	118	0.966	0.000185	331	0.412	0.506
ENSG00000117906	RCN2	protein_coding	2050	0.221	0.15	2770	0.326	0.000186	2410	0.105	0.993
ENSG00000156735	BAG4	protein_coding	1260	-0.0513	0.706	429	-0.553	0.000186	842	-0.502	0.0255
ENSG00000164975	SNAPC3	protein_coding	798	0.0279	0.876	644	-0.51	0.000188	721	-0.538	0.0169
ENSG00000109929	SC5D	protein_coding	2130	-0.898	3.61e-12	1550	-0.429	0.000189	1840	0.469	0.0444
ENSG00000181218	HIST3H2A	protein_coding	211	0.465	0.0209	179	1.03	0.000191	195	0.562	0.326
ENSG00000105173	CCNE1	protein_coding	371	0.684	4.12e-07	253	0.83	0.000193	312	0.147	1
ENSG00000131089	ARHGEF9	protein_coding	431	-0.284	0.0528	424	0.572	0.000193	428	0.856	0.000134
ENSG00000177156	TALDO1	protein_coding	1500	-0.289	0.0868	4190	0.325	0.000193	2840	0.614	0.00256
ENSG00000276180	HIST1H4I	protein_coding	2020	0.144	0.566	3400	0.356	0.000194	2710	0.212	0.763
ENSG00000116688	MFN2	protein_coding	555	0.261	0.0827	779	0.441	0.000195	667	0.18	0.758
ENSG00000196126	HLA-DRB1	protein_coding	165	-0.281	0.315	188	-0.841	0.000195	176	-0.56	0.3
ENSG00000119950	MXI1	protein_coding	583	-0.396	0.011	449	-0.583	0.000197	516	-0.187	0.851
ENSG00000020129	NCDN	protein_coding	112	0.173	0.566	395	0.71	0.000197	253	0.536	0.271
ENSG00000249915	PDCD6	protein_coding	619	0.323	0.0427	743	0.621	0.000199	681	0.298	0.533
ENSG00000197568	HHLA3	protein_coding	28.1	-1.05	0.000593	208	-0.734	0.000201	118	0.318	0.844
ENSG00000135632	SMYD5	protein_coding	613	0.425	0.00629	798	0.448	0.000201	705	0.0237	1
ENSG00000162384	C1orf123	protein_coding	433	0.0888	0.704	625	0.481	0.000201	529	0.392	0.249
ENSG00000178498	DTX3	protein_coding	201	-0.185	0.284	293	-0.609	0.000202	247	-0.424	0.208
ENSG00000168286	THAP11	protein_coding	322	0.335	0.0508	395	0.645	0.000204	358	0.31	0.54
ENSG00000003393	ALS2	protein_coding	966	-0.222	0.067	710	-0.507	0.000204	838	-0.285	0.355
ENSG00000198805	PNP	protein_coding	916	0.234	0.277	1590	0.396	0.000204	1250	0.163	0.908
ENSG00000141738	GRB7	protein_coding	327	-1.52	6.42e-19	431	-0.743	0.000205	379	0.781	0.0216
ENSG00000135334	AKIRIN2	protein_coding	364	-0.0053	0.987	1060	-0.449	0.000205	712	-0.444	0.238
ENSG00000205129	C4orf47	protein_coding	70.7	0.0934	0.776	89.9	-1.11	0.000206	80.3	-1.21	0.00818
ENSG00000198258	UBL5	protein_coding	1070	-0.251	0.319	2540	-0.43	0.000208	1800	-0.179	0.924
ENSG00000169564	PCBP1	protein_coding	1170	-0.152	0.659	5360	0.354	0.000208	3260	0.506	0.242
ENSG00000006744	ELAC2	protein_coding	993	0.0596	0.761	1060	0.492	0.00021	1030	0.432	0.108
ENSG00000171766	GATM	protein_coding	331	-0.978	7.46e-12	216	-0.69	0.000211	274	0.288	0.623
ENSG00000151414	NEK7	protein_coding	519	-0.771	1.05e-10	100	-0.941	0.000211	309	-0.17	1
ENSG00000187091	PLCD1	protein_coding	141	-0.861	2.24e-06	180	-0.706	0.000213	161	0.155	1
ENSG00000159388	BTG2	protein_coding	131	-1.79	8.29e-21	16.5	-1.46	0.000214	73.9	0.324	0.94
ENSG00000152492	CCDC50	protein_coding	874	-0.41	0.0164	596	-0.497	0.000214	735	-0.0863	1
ENSG00000100441	KHNYN	protein_coding	399	-0.709	4.71e-05	154	-0.749	0.000215	276	-0.0394	1
ENSG00000177084	POLE	protein_coding	250	0.559	0.0738	504	0.531	0.000215	377	-0.0275	1
ENSG00000150991	UBC	protein_coding	6120	-0.161	0.487	5690	-0.326	0.000215	5910	-0.165	0.88
ENSG00000063245	EPN1	protein_coding	240	-0.109	0.792	711	0.546	0.000215	475	0.656	0.178
ENSG00000122406	RPL5	protein_coding	16500	-0.116	0.618	7540	0.587	0.000216	12000	0.703	0.016
ENSG00000185022	MAFF	protein_coding	108	-1.24	2.95e-11	76	-1.01	0.00022	91.8	0.23	0.968
ENSG00000132661	NXT1	protein_coding	117	0.441	0.0168	96.8	1.05	0.00022	107	0.61	0.255
ENSG00000130723	PRRC2B	protein_coding	1070	-0.137	0.786	1660	-0.435	0.000225	1370	-0.298	0.89
ENSG00000089050	RBBP9	protein_coding	310	0.921	7.53e-08	88.6	1.01	0.000226	199	0.0893	1
ENSG00000204590	GNL1	protein_coding	370	0.138	0.501	459	0.533	0.000226	415	0.395	0.25
ENSG00000163848	ZNF148	protein_coding	962	-0.0896	0.64	274	-0.612	0.000226	618	-0.522	0.0815
ENSG00000176171	BNIP3	protein_coding	4180	-0.452	0.0213	3000	-0.699	0.000227	3590	-0.247	0.805
ENSG00000082556	OPRK1	protein_coding	11.9	-0.761	0.058	12.2	-1.45	0.000227	12.1	-0.694	0.564
ENSG00000105011	ASF1B	protein_coding	221	0.223	0.177	310	0.787	0.000227	266	0.564	0.126
ENSG00000125534	PPDPF	protein_coding	68.1	-0.306	0.404	125	-0.933	0.000227	96.7	-0.626	0.363
ENSG00000205352	PRR13	protein_coding	242	-0.208	0.424	781	-0.539	0.00023	511	-0.331	0.556
ENSG00000103018	CYB5B	protein_coding	1290	0.046	0.832	1400	0.428	0.000233	1350	0.382	0.178
ENSG00000126524	SBDS	protein_coding	251	0.125	0.563	455	0.532	0.000235	353	0.407	0.242
ENSG00000178053	MLF1	protein_coding	544	-0.379	0.0515	826	-0.467	0.000239	685	-0.0879	1
ENSG00000198276	UCKL1	protein_coding	116	0.357	0.178	205	0.704	0.000239	160	0.348	0.647
ENSG00000140859	KIFC3	protein_coding	61.2	-1.34	1.01e-09	72.8	-1.03	0.00024	67	0.307	0.863
ENSG00000196230	TUBB	protein_coding	22400	-0.103	0.553	15700	0.598	0.00024	19000	0.701	0.00483
ENSG00000100345	MYH9	protein_coding	1990	-0.829	0.00198	11800	-0.251	0.000242	6880	0.578	0.141
ENSG00000182919	C11orf54	protein_coding	205	-0.458	0.00774	331	-0.561	0.000242	268	-0.103	1
ENSG00000115539	PDCL3	protein_coding	231	0.441	0.0199	689	0.659	0.000243	460	0.217	0.858
ENSG00000162433	AK4	protein_coding	3340	0.297	0.00973	389	0.555	0.000244	1860	0.258	0.503
ENSG00000175467	SART1	protein_coding	107	0.0161	0.97	1120	0.491	0.000245	615	0.475	0.353
ENSG00000105248	CCDC94	protein_coding	128	0.216	0.31	588	0.494	0.000246	358	0.278	0.585
ENSG00000168000	BSCL2	protein_coding	18.1	-0.208	0.625	343	0.567	0.000246	181	0.774	0.126
ENSG00000141404	GNAL	protein_coding	458	-0.286	0.11	270	-0.641	0.000248	364	-0.356	0.425
ENSG00000155115	GTF3C6	protein_coding	175	1.05	1.21e-08	547	0.597	0.000249	361	-0.458	0.258
ENSG00000163006	CCDC138	protein_coding	515	0.717	1.03e-06	396	0.598	0.000249	455	-0.119	1
ENSG00000183172	SMDT1	protein_coding	55.6	0.16	0.637	285	0.741	0.000249	170	0.581	0.269
ENSG00000035403	VCL	protein_coding	7510	-0.632	1.8e-06	11800	-0.285	0.00025	9640	0.346	0.117
ENSG00000114480	GBE1	protein_coding	583	-0.527	0.00245	635	-0.499	0.000251	609	0.0283	1
ENSG00000115977	AAK1	protein_coding	338	0.74	0.00334	268	0.619	0.000251	303	-0.121	1
ENSG00000125652	ALKBH7	protein_coding	267	-0.308	0.16	194	0.78	0.000251	230	1.09	0.000799
ENSG00000119596	YLPM1	protein_coding	642	0.663	0.0777	1460	0.5	0.000253	1050	-0.163	1
ENSG00000078269	SYNJ2	protein_coding	139	0.972	2.84e-07	208	0.755	0.000254	174	-0.217	0.914
ENSG00000100109	TFIP11	protein_coding	258	0.167	0.306	606	0.498	0.000254	432	0.331	0.301
ENSG00000128708	HAT1	protein_coding	795	0.945	5.51e-15	2480	0.402	0.000255	1640	-0.543	0.00746
ENSG00000116584	ARHGEF2	protein_coding	467	-0.67	0.000691	1040	-0.425	0.000258	753	0.245	0.705
ENSG00000163607	GTPBP8	protein_coding	218	0.352	0.0692	220	0.705	0.000258	219	0.353	0.524
ENSG00000163872	YEATS2	protein_coding	1740	-0.431	0.0107	1510	-0.39	0.000259	1620	0.0407	1
ENSG00000112096	SOD2	protein_coding	951	0.0181	0.911	639	0.49	0.000262	795	0.472	0.0305
ENSG00000131351	HAUS8	protein_coding	65.6	0.33	0.19	210	0.76	0.000263	138	0.429	0.473
ENSG00000174840	PDE12	protein_coding	335	0.446	0.00163	303	0.598	0.000266	319	0.152	0.952
ENSG00000177700	POLR2L	protein_coding	200	-0.0952	0.743	1180	0.565	0.000266	689	0.66	0.0534
ENSG00000102738	MRPS31	protein_coding	398	0.286	0.0912	693	0.463	0.000271	546	0.177	0.834
ENSG00000026652	AGPAT4	protein_coding	350	-0.344	0.0336	353	-0.578	0.000272	351	-0.234	0.711
ENSG00000171940	ZNF217	protein_coding	1790	-0.49	0.000108	2110	-0.386	0.000273	1950	0.103	1
ENSG00000150893	FREM2	protein_coding	1580	-0.152	0.563	1510	-0.347	0.000275	1550	-0.194	0.847
ENSG00000147471	PROSC	protein_coding	323	0.274	0.11	411	0.607	0.000276	367	0.332	0.449
ENSG00000118985	ELL2	protein_coding	1390	-0.594	1.19e-06	151	-0.849	0.000277	769	-0.255	0.784
ENSG00000103932	RPAP1	protein_coding	290	-0.351	0.284	1070	-0.36	0.000277	678	-0.00896	1
ENSG00000204220	PFDN6	protein_coding	191	-0.0481	0.88	932	0.465	0.000278	562	0.513	0.165
ENSG00000077782	FGFR1	protein_coding	2850	-0.0481	0.853	3580	-0.391	0.00028	3210	-0.343	0.336
ENSG00000146592	CREB5	protein_coding	59.3	-1.65	8.32e-09	17.8	-1.44	0.000283	38.5	0.217	1
ENSG00000185963	BICD2	protein_coding	404	-0.376	0.0158	363	0.57	0.000284	383	0.946	5.07e-05
ENSG00000151553	FAM160B1	protein_coding	489	-0.114	0.444	275	-0.614	0.000285	382	-0.5	0.0743
ENSG00000077063	CTTNBP2	protein_coding	331	0.452	0.0137	309	0.635	0.000286	320	0.183	0.931
ENSG00000244754	N4BP2L2	protein_coding	1510	-0.104	0.608	1070	-0.451	0.000286	1290	-0.347	0.288
ENSG00000147684	NDUFB9	protein_coding	773	-0.0897	0.731	1780	0.418	0.000286	1280	0.507	0.0965
ENSG00000104738	MCM4	protein_coding	4930	0.548	1.33e-06	10000	0.369	0.00029	7490	-0.179	0.646
ENSG00000163939	PBRM1	protein_coding	1460	0.628	8.24e-09	1590	0.448	0.000291	1530	-0.179	0.711
ENSG00000114648	KLHL18	protein_coding	194	0.749	1.17e-05	241	0.663	0.000291	218	-0.0865	1
ENSG00000170542	SERPINB9	protein_coding	200	-0.374	0.121	868	-0.729	0.000292	534	-0.355	0.617
ENSG00000184983	NDUFA6	protein_coding	866	0.0938	0.714	1660	0.637	0.000292	1260	0.543	0.142
ENSG00000198783	ZNF830	protein_coding	136	0.141	0.638	323	0.612	0.000293	230	0.472	0.323
ENSG00000007376	RPUSD1	protein_coding	128	-0.0755	0.782	143	0.953	0.000297	136	1.03	0.00876
ENSG00000165259	HDX	protein_coding	170	1.2	1.89e-13	150	0.89	0.000298	160	-0.314	0.729
ENSG00000104907	TRMT1	protein_coding	404	-0.0742	0.676	716	0.421	0.000298	560	0.495	0.0243
ENSG00000160208	RRP1B	protein_coding	1010	0.536	0.000277	2300	0.456	0.0003	1650	-0.0797	1
ENSG00000135521	LTV1	protein_coding	217	1.04	3.33e-08	738	0.529	0.000304	478	-0.511	0.153
ENSG00000111962	UST	protein_coding	783	-0.653	8.98e-07	172	-0.817	0.000304	477	-0.164	1
ENSG00000060749	QSER1	protein_coding	6150	0.394	0.000989	1450	0.318	0.000304	3800	-0.0763	1
ENSG00000157483	MYO1E	protein_coding	936	-0.0602	0.673	1310	-0.332	0.000305	1120	-0.272	0.204
ENSG00000143748	NVL	protein_coding	466	0.54	0.000353	672	0.568	0.000306	569	0.0275	1
ENSG00000164828	SUN1	protein_coding	1100	-0.0968	0.554	1070	-0.431	0.000307	1090	-0.335	0.211
ENSG00000101752	MIB1	protein_coding	4490	-0.00775	0.968	1910	-0.399	0.000308	3200	-0.392	0.0751
ENSG00000230124	ACBD6	protein_coding	449	0.184	0.241	557	0.511	0.00031	503	0.327	0.324
ENSG00000184178	SCFD2	protein_coding	132	0.718	6.2e-05	212	0.689	0.000311	172	-0.0289	1
ENSG00000187609	EXD3	protein_coding	44.8	-0.685	0.0104	41.2	-1.23	0.000312	43	-0.544	0.569
ENSG00000160410	SHKBP1	protein_coding	150	0.073	0.819	531	-0.526	0.000312	340	-0.599	0.105
ENSG00000145494	NDUFS6	protein_coding	237	-0.0526	0.854	2980	0.387	0.000312	1610	0.44	0.194
ENSG00000196576	PLXNB2	protein_coding	356	-0.224	0.511	881	-0.515	0.000313	618	-0.291	0.782
ENSG00000115355	CCDC88A	protein_coding	2780	0.446	0.000673	1390	-0.52	0.000314	2080	-0.965	2.01e-06
ENSG00000196419	XRCC6	protein_coding	7590	0.118	0.646	12700	0.338	0.000314	10100	0.22	0.737
ENSG00000121207	LRAT	protein_coding	200	0.774	5e-07	141	1	0.000315	170	0.23	0.945
ENSG00000166908	PIP4K2C	protein_coding	224	0.0272	0.911	320	0.574	0.000315	272	0.547	0.0749
ENSG00000119912	IDE	protein_coding	1610	0.46	0.000184	1630	0.309	0.000316	1620	-0.151	0.75
ENSG00000092330	TINF2	protein_coding	262	-0.53	0.00189	177	-0.79	0.000316	220	-0.26	0.796
ENSG00000149927	DOC2A	protein_coding	22.7	-0.208	0.606	32.5	-1.31	0.000318	27.6	-1.11	0.0924
ENSG00000135315	CEP162	protein_coding	270	0.607	0.000194	231	0.787	0.000319	250	0.179	0.988
ENSG00000108984	MAP2K6	protein_coding	706	-0.148	0.389	587	-0.451	0.00032	647	-0.303	0.354
ENSG00000163686	ABHD6	protein_coding	57.8	-0.208	0.515	64.7	-1.02	0.000323	61.2	-0.815	0.134
ENSG00000082458	DLG3	protein_coding	679	0.0702	0.618	1030	0.436	0.000323	854	0.366	0.104
ENSG00000104299	INTS9	protein_coding	130	0.146	0.638	273	0.748	0.000325	201	0.601	0.211
ENSG00000170854	MINA	protein_coding	179	1.03	1.53e-07	143	0.782	0.000329	161	-0.251	0.866
ENSG00000166454	ATMIN	protein_coding	1160	0.79	4.57e-09	142	0.791	0.000332	653	0.00175	1
ENSG00000276234	TADA2A	protein_coding	173	0.317	0.108	280	0.657	0.000335	226	0.34	0.53
ENSG00000103657	HERC1	protein_coding	868	0.143	0.533	630	0.432	0.000337	749	0.289	0.521
ENSG00000050393	MCUR1	protein_coding	445	0.633	1.86e-07	152	0.778	0.000338	298	0.145	1
ENSG00000006837	CDKL3	protein_coding	19.2	-0.87	0.0111	47.6	-1.16	0.000339	33.4	-0.287	1
ENSG00000110060	PUS3	protein_coding	221	-0.196	0.355	354	0.586	0.00034	288	0.782	0.00564
ENSG00000107164	FUBP3	protein_coding	554	-0.0364	0.873	1150	0.38	0.00034	850	0.416	0.115
ENSG00000182768	NGRN	protein_coding	400	0.414	0.0309	454	0.508	0.000341	427	0.0939	1
ENSG00000277149	TYW1B	protein_coding	416	-1.3	9.7e-21	40.8	-1.23	0.000342	229	0.0695	1
ENSG00000174442	ZWILCH	protein_coding	1040	0.447	0.000675	560	0.485	0.000343	802	0.038	1
ENSG00000145868	FBXO38	protein_coding	857	-0.251	0.0864	655	-0.447	0.000343	756	-0.196	0.705
ENSG00000158615	PPP1R15B	protein_coding	1090	-0.137	0.596	274	0.644	0.000343	680	0.782	0.0177
ENSG00000022567	SLC45A4	protein_coding	180	-0.127	0.631	92.5	0.989	0.000345	136	1.12	0.0056
ENSG00000171798	KNDC1	protein_coding	78.9	-0.926	5.69e-05	105	-0.892	0.000346	91.9	0.0341	1
ENSG00000111639	MRPL51	protein_coding	1320	0.0313	0.913	2730	0.451	0.000346	2030	0.42	0.243
ENSG00000204673	AKT1S1	protein_coding	75.2	0.159	0.648	172	0.728	0.000349	124	0.569	0.302
ENSG00000100902	PSMA6	protein_coding	201	0.077	0.809	3670	0.334	0.00035	1930	0.257	0.711
ENSG00000150907	FOXO1	protein_coding	1030	0.336	0.0298	735	0.422	0.000352	880	0.0856	1
ENSG00000101350	KIF3B	protein_coding	299	0.275	0.285	229	0.683	0.000352	264	0.408	0.477
ENSG00000111832	RWDD1	protein_coding	638	0.262	0.106	565	0.612	0.000353	602	0.35	0.391
ENSG00000092820	EZR	protein_coding	1870	-0.282	0.0233	6960	0.347	0.000354	4410	0.63	0.000164
ENSG00000170004	CHD3	protein_coding	239	-0.167	0.472	383	-0.54	0.000356	311	-0.373	0.382
ENSG00000172409	CLP1	protein_coding	196	0.446	0.0123	485	0.476	0.000357	341	0.03	1
ENSG00000127081	ZNF484	protein_coding	598	-0.207	0.223	203	-0.714	0.000357	401	-0.507	0.167
ENSG00000089737	DDX24	protein_coding	1870	0.0723	0.705	3470	0.372	0.000358	2670	0.3	0.298
ENSG00000154727	GABPA	protein_coding	1080	0.0441	0.784	511	-0.486	0.000359	796	-0.531	0.0145
ENSG00000163520	FBLN2	protein_coding	198	-0.92	5.89e-06	387	-0.52	0.00036	293	0.4	0.376
ENSG00000198890	PRMT6	protein_coding	250	1.08	8.24e-09	198	0.705	0.000361	224	-0.371	0.529
ENSG00000167088	SNRPD1	protein_coding	695	0.631	1.75e-05	3980	0.398	0.000366	2340	-0.232	0.587
ENSG00000198931	APRT	protein_coding	949	-0.33	0.061	1290	0.347	0.000369	1120	0.677	0.00174
ENSG00000120685	PROSER1	protein_coding	943	0.0454	0.905	545	-0.497	0.00037	744	-0.542	0.235
ENSG00000115053	NCL	protein_coding	6210	0.533	0.0097	74800	0.655	0.000372	40500	0.122	1
ENSG00000198380	GFPT1	protein_coding	2710	0.0428	0.755	4930	-0.258	0.000372	3820	-0.3	0.0634
ENSG00000117859	OSBPL9	protein_coding	1490	0.0541	0.801	1180	-0.361	0.000372	1330	-0.415	0.0976
ENSG00000182010	RTKN2	protein_coding	950	0.558	1.31e-05	479	0.61	0.000373	714	0.0518	1
ENSG00000145882	PCYOX1L	protein_coding	194	-0.187	0.38	201	-0.649	0.000373	197	-0.462	0.247
ENSG00000198355	PIM3	protein_coding	329	-1.42	6.11e-22	202	-0.663	0.000374	265	0.756	0.0108
ENSG00000120458	MSANTD2	protein_coding	227	0.786	1.95e-08	145	0.892	0.000378	186	0.106	1
ENSG00000184047	DIABLO	protein_coding	103	0.306	0.284	570	0.439	0.000384	337	0.133	1
ENSG00000170113	NIPA1	protein_coding	492	-1.13	1.55e-23	73.3	-1.13	0.000386	283	-0.00716	1
ENSG00000196781	TLE1	protein_coding	478	-0.0653	0.824	511	0.507	0.000386	494	0.572	0.0931
ENSG00000148296	SURF6	protein_coding	298	0.172	0.429	792	0.458	0.000387	545	0.286	0.54
ENSG00000162819	BROX	protein_coding	760	-0.124	0.358	723	-0.408	0.000388	741	-0.284	0.273
ENSG00000113048	MRPS27	protein_coding	1700	-0.0851	0.609	968	0.411	0.000388	1340	0.496	0.0194
ENSG00000104691	UBXN8	protein_coding	73.9	0.291	0.403	81.8	0.987	0.00039	77.9	0.697	0.281
ENSG00000100632	ERH	protein_coding	700	0.262	0.241	4020	0.487	0.000391	2360	0.224	0.787
ENSG00000069712	KIAA1107	protein_coding	139	-0.849	8.65e-06	77.7	-1.01	0.000392	108	-0.162	1
ENSG00000103047	TANGO6	protein_coding	233	0.634	2.43e-05	255	0.667	0.000395	244	0.033	1
ENSG00000163104	SMARCAD1	protein_coding	1910	0.704	3.38e-07	1490	0.497	0.000399	1700	-0.207	0.731
ENSG00000159217	IGF2BP1	protein_coding	4320	0.393	0.179	9420	0.295	0.000399	6870	-0.0985	1
ENSG00000204580	DDR1	protein_coding	1460	-0.52	6.47e-05	1480	-0.384	0.0004	1470	0.135	0.893
ENSG00000167220	HDHD2	protein_coding	362	0.0757	0.697	431	-0.483	0.000402	397	-0.559	0.0232
ENSG00000007237	GAS7	protein_coding	135	-0.454	0.078	118	-0.815	0.000403	127	-0.361	0.689
ENSG00000060688	SNRNP40	protein_coding	962	0.249	0.234	4010	0.406	0.000403	2480	0.157	0.93
ENSG00000122966	CIT	protein_coding	783	-0.0709	0.84	2240	-0.296	0.000403	1510	-0.225	0.839
ENSG00000171617	ENC1	protein_coding	237	0.902	2.75e-09	197	0.708	0.000405	217	-0.194	0.915
ENSG00000149806	FAU	protein_coding	2630	-0.387	0.0391	2970	0.475	0.000405	2800	0.862	0.00045
ENSG00000232112	TMA7	protein_coding	763	0.0426	0.883	1400	0.6	0.000405	1080	0.557	0.133
ENSG00000175606	TMEM70	protein_coding	134	0.261	0.181	217	0.71	0.000407	175	0.45	0.307
ENSG00000159352	PSMD4	protein_coding	1340	-0.0644	0.803	2530	0.474	0.000407	1930	0.539	0.0768
ENSG00000242028	HYPK	protein_coding	37.1	-0.00418	0.994	802	0.426	0.000407	420	0.43	0.534
ENSG00000197321	SVIL	protein_coding	293	-0.555	0.00974	347	-0.668	0.000409	320	-0.113	1
ENSG00000111144	LTA4H	protein_coding	2760	-0.118	0.403	3190	0.344	0.000409	2970	0.462	0.0108
ENSG00000161813	LARP4	protein_coding	1590	0.229	0.0364	1280	0.334	0.00041	1430	0.106	0.914
ENSG00000034152	MAP2K3	protein_coding	70.4	0.343	0.333	301	0.6	0.00041	185	0.257	0.916
ENSG00000100714	MTHFD1	protein_coding	1920	0.103	0.596	6070	0.262	0.00041	4000	0.159	0.783
ENSG00000138032	PPM1B	protein_coding	1360	0.00254	0.991	2100	-0.327	0.000411	1730	-0.329	0.146
ENSG00000134294	SLC38A2	protein_coding	7310	0.225	0.111	8020	0.269	0.000412	7660	0.0443	1
ENSG00000171865	RNASEH1	protein_coding	229	0.301	0.134	343	0.628	0.000412	286	0.326	0.553
ENSG00000138778	CENPE	protein_coding	2330	0.224	0.217	1650	0.502	0.000419	1990	0.279	0.54
ENSG00000036549	ZZZ3	protein_coding	1610	0.168	0.262	644	-0.426	0.000419	1130	-0.595	0.00374
ENSG00000085719	CPNE3	protein_coding	1590	-0.0268	0.892	1020	0.373	0.000419	1310	0.4	0.0824
ENSG00000089472	HEPH	protein_coding	860	-0.339	0.00114	1120	-0.404	0.000422	989	-0.0651	1
ENSG00000104722	NEFM	protein_coding	162	0.0818	0.716	518	0.644	0.000422	340	0.562	0.0971
ENSG00000119537	KDSR	protein_coding	384	-0.248	0.157	282	-0.621	0.000424	333	-0.373	0.368
ENSG00000169762	TAPT1	protein_coding	118	0.16	0.552	70.9	-0.97	0.000424	94.6	-1.13	0.00557
ENSG00000115128	SF3B6	protein_coding	1070	0.0017	0.996	2360	0.328	0.000424	1720	0.326	0.383
ENSG00000164076	CAMKV	protein_coding	234	0.744	4.87e-06	576	0.537	0.000425	405	-0.207	0.813
ENSG00000135655	USP15	protein_coding	815	0.411	0.00298	732	0.473	0.000427	773	0.0625	1
ENSG00000135097	MSI1	protein_coding	70.3	0.299	0.29	357	0.548	0.000427	214	0.249	0.843
ENSG00000168411	RFWD3	protein_coding	1350	0.697	5.6e-15	1550	0.344	0.000431	1450	-0.353	0.0483
ENSG00000119280	C1orf198	protein_coding	439	0.791	3.55e-11	283	0.612	0.000431	361	-0.179	0.871
ENSG00000182013	PNMAL1	protein_coding	378	-0.43	0.00116	542	-0.482	0.000431	460	-0.0518	1
ENSG00000173692	PSMD1	protein_coding	3100	0.557	1.33e-05	8010	0.224	0.000432	5560	-0.333	0.0967
ENSG00000137168	PPIL1	protein_coding	1120	0.286	0.182	765	0.474	0.000433	941	0.188	0.88
ENSG00000178295	GEN1	protein_coding	462	1.2	1.5e-19	124	0.847	0.000435	293	-0.358	0.566
ENSG00000163625	WDFY3	protein_coding	1850	-0.143	0.531	804	-0.377	0.000435	1330	-0.233	0.668
ENSG00000197594	ENPP1	protein_coding	989	-0.375	0.00224	731	-0.463	0.000437	860	-0.0883	1
ENSG00000104320	NBN	protein_coding	875	0.705	5.68e-07	679	0.418	0.000439	777	-0.287	0.407
ENSG00000103035	PSMD7	protein_coding	1200	0.24	0.151	5500	0.537	0.00044	3350	0.297	0.485
ENSG00000179409	GEMIN4	protein_coding	211	0.485	0.0867	1170	0.506	0.000441	690	0.0214	1
ENSG00000147457	CHMP7	protein_coding	597	-0.256	0.0551	895	-0.383	0.000442	746	-0.127	0.908
ENSG00000188257	PLA2G2A	protein_coding	27.2	-1.37	9.37e-06	76.7	-1.07	0.000444	51.9	0.3	0.968
ENSG00000105048	TNNT1	protein_coding	365	-0.541	0.0205	520	-0.58	0.000444	443	-0.0391	1
ENSG00000085872	CHERP	protein_coding	105	0.341	0.48	1010	0.412	0.000445	559	0.0703	1
ENSG00000243910	TUBA4B	protein_coding	1.94	-0.25	0.564	55.8	1.24	0.000447	28.9	1.49	0.0112
ENSG00000162407	PLPP3	protein_coding	386	-0.935	2.29e-11	219	-0.685	0.000448	303	0.25	0.741
ENSG00000077514	POLD3	protein_coding	632	0.701	3.17e-06	716	0.587	0.000448	674	-0.114	1
ENSG00000148399	DPH7	protein_coding	180	0.614	0.000111	170	0.736	0.000448	175	0.122	1
ENSG00000168477	TNXB	protein_coding	38.4	-0.104	0.808	30	-1.32	0.000448	34.2	-1.21	0.0556
ENSG00000176209	SMIM19	protein_coding	389	-0.426	0.00934	182	-0.751	0.00045	285	-0.325	0.602
ENSG00000100418	DESI1	protein_coding	432	0.315	0.0217	104	1.01	0.00045	268	0.696	0.119
ENSG00000126934	MAP2K2	protein_coding	591	-0.572	1.86e-05	582	0.515	0.000452	586	1.09	1.05e-07
ENSG00000147439	BIN3	protein_coding	114	0.407	0.0384	355	0.66	0.000452	234	0.252	0.782
ENSG00000105409	ATP1A3	protein_coding	78.7	0.0332	0.955	548	0.509	0.000452	313	0.476	0.642
ENSG00000170558	CDH2	protein_coding	693	-0.412	0.00088	1080	-0.371	0.000454	887	0.0404	1
ENSG00000134873	CLDN10	protein_coding	329	0.0616	0.789	582	-0.464	0.000454	456	-0.526	0.0562
ENSG00000155090	KLF10	protein_coding	302	-0.608	0.0104	432	-0.511	0.000456	367	0.0973	1
ENSG00000187736	NHEJ1	protein_coding	3.22	0.0764	0.886	472	0.525	0.000456	238	0.449	0.648
ENSG00000173402	DAG1	protein_coding	1080	-0.427	0.153	2380	-0.374	0.000462	1730	0.0534	1
ENSG00000132522	GPS2	protein_coding	6.21	-0.165	0.763	211	0.831	0.000462	109	0.996	0.12
ENSG00000100219	XBP1	protein_coding	957	0.0437	0.849	418	0.629	0.000466	688	0.585	0.068
ENSG00000171603	CLSTN1	protein_coding	471	0.0533	0.921	2480	-0.262	0.000466	1470	-0.315	0.849
ENSG00000187244	BCAM	protein_coding	173	-0.677	0.0234	853	-0.532	0.000467	513	0.145	1
ENSG00000151743	AMN1	protein_coding	185	-0.475	0.0197	172	-0.72	0.000468	178	-0.245	0.848
ENSG00000100644	HIF1A	protein_coding	4970	-0.0367	0.835	8160	-0.259	0.000468	6560	-0.222	0.387
ENSG00000125482	TTF1	protein_coding	237	0.753	3.29e-08	372	0.679	0.00047	304	-0.0738	1
ENSG00000149823	VPS51	protein_coding	644	-0.381	0.00759	309	0.599	0.000473	476	0.98	3.18e-05
ENSG00000119801	YPEL5	protein_coding	445	-0.483	0.00723	452	-0.498	0.000474	448	-0.0148	1
ENSG00000188177	ZC3H6	protein_coding	759	-0.484	0.00427	244	-0.626	0.000476	502	-0.142	1
ENSG00000151532	VTI1A	protein_coding	235	0.367	0.019	102	0.936	0.000476	168	0.569	0.238
ENSG00000123545	NDUFAF4	protein_coding	347	0.704	8.88e-08	750	0.462	0.000477	549	-0.242	0.566
ENSG00000170571	EMB	protein_coding	1150	0.156	0.371	146	0.861	0.000477	648	0.705	0.0636
ENSG00000150540	HNMT	protein_coding	51.5	0.73	0.00417	68.5	1.05	0.000478	60	0.315	0.882
ENSG00000006327	TNFRSF12A	protein_coding	426	-0.569	0.00047	275	-0.639	0.000479	350	-0.0693	1
ENSG00000138801	PAPSS1	protein_coding	1370	-0.273	0.0453	3410	-0.288	0.00048	2390	-0.0149	1
ENSG00000198176	TFDP1	protein_coding	450	0.972	7.78e-13	576	0.527	0.000484	513	-0.445	0.14
ENSG00000198833	UBE2J1	protein_coding	631	0.338	0.0273	270	0.626	0.000484	451	0.289	0.582
ENSG00000157601	MX1	protein_coding	26.1	0.639	0.0613	52.7	1.17	0.000484	39.4	0.528	0.649
ENSG00000104755	ADAM2	protein_coding	28.2	-0.571	0.0798	15.3	-1.39	0.000485	21.7	-0.815	0.339
ENSG00000198700	IPO9	protein_coding	1520	0.163	0.337	2460	0.303	0.000486	1990	0.139	0.864
ENSG00000140450	ARRDC4	protein_coding	298	-1.59	6.35e-17	74.4	-1.09	0.000487	186	0.498	0.534
ENSG00000165813	CCDC186	protein_coding	873	-0.0549	0.766	516	-0.579	0.000487	694	-0.524	0.0627
ENSG00000105486	LIG1	protein_coding	371	0.0176	0.949	1110	0.421	0.000489	742	0.403	0.233
ENSG00000100307	CBX7	protein_coding	84.1	-1	3.18e-05	38.8	-1.19	0.00049	61.4	-0.189	1
ENSG00000106829	TLE4	protein_coding	454	-0.491	0.00416	409	-0.505	0.000492	431	-0.014	1
ENSG00000109113	RAB34	protein_coding	1490	-0.0743	0.709	909	0.396	0.000495	1200	0.47	0.0513
ENSG00000141429	GALNT1	protein_coding	1880	0.407	0.00522	1030	0.467	0.000496	1450	0.0607	1
ENSG00000170703	TTLL6	protein_coding	69.5	-0.456	0.0666	78.7	-0.928	0.000497	74.1	-0.472	0.521
ENSG00000111271	ACAD10	protein_coding	148	0.0546	0.828	246	-0.606	0.000497	197	-0.661	0.0347
ENSG00000151131	C12orf45	protein_coding	293	0.13	0.555	445	0.549	0.000498	369	0.419	0.259
ENSG00000179820	MYADM	protein_coding	167	-0.134	0.756	640	-0.623	0.000498	404	-0.489	0.498
ENSG00000009950	MLXIPL	protein_coding	15.9	-0.537	0.193	33.2	-1.24	0.000505	24.5	-0.699	0.495
ENSG00000175931	UBE2O	protein_coding	435	0.0497	0.883	2840	0.428	0.000505	1640	0.378	0.446
ENSG00000112146	FBXO9	protein_coding	253	0.908	4.8e-09	94.2	0.967	0.000506	174	0.0598	1
ENSG00000174672	BRSK2	protein_coding	56.8	-0.27	0.43	178	0.776	0.000508	117	1.05	0.016
ENSG00000198668	CALM1	protein_coding	2920	0.622	6.47e-07	10900	0.379	0.000511	6890	-0.244	0.458
ENSG00000119711	ALDH6A1	protein_coding	578	-0.29	0.0271	433	-0.465	0.000511	505	-0.174	0.784
ENSG00000005189	AC004381.6	protein_coding	85.4	-0.118	0.659	145	-0.756	0.000514	115	-0.638	0.13
ENSG00000117632	STMN1	protein_coding	1620	0.501	0.0243	36900	0.289	0.000517	19300	-0.212	0.797
ENSG00000166484	MAPK7	protein_coding	68.9	0.739	0.0253	205	0.721	0.000517	137	-0.0176	1
ENSG00000135549	PKIB	protein_coding	323	1.51	3.53e-24	16.3	1.38	0.00052	170	-0.137	1
ENSG00000076248	UNG	protein_coding	1100	0.414	0.00179	2030	0.363	0.00052	1560	-0.0507	1
ENSG00000103111	MON1B	protein_coding	157	0.542	0.0317	365	0.51	0.00052	261	-0.032	1
ENSG00000141084	RANBP10	protein_coding	92.1	0.174	0.631	146	0.788	0.00052	119	0.614	0.296
ENSG00000174938	SEZ6L2	protein_coding	155	-0.478	0.271	828	-0.43	0.000525	491	0.0479	1
ENSG00000124635	HIST1H2BJ	protein_coding	2080	0.192	0.513	1790	0.52	0.000526	1940	0.328	0.621
ENSG00000139832	RAB20	protein_coding	263	-0.714	0.00565	217	-0.657	0.000527	240	0.0569	1
ENSG00000111885	MAN1A1	protein_coding	105	-0.367	0.0954	109	-0.879	0.000527	107	-0.512	0.368
ENSG00000167670	CHAF1A	protein_coding	524	0.157	0.315	1590	0.43	0.000527	1060	0.273	0.41
ENSG00000155508	CNOT8	protein_coding	1200	-0.253	0.161	900	-0.403	0.000529	1050	-0.15	0.912
ENSG00000122705	CLTA	protein_coding	1160	-0.177	0.455	2770	0.511	0.000529	1960	0.688	0.0205
ENSG00000198331	HYLS1	protein_coding	114	0.968	1.51e-06	151	0.79	0.000531	133	-0.177	1
ENSG00000198598	MMP17	protein_coding	121	-0.786	0.000718	134	-0.782	0.000531	127	0.00376	1
ENSG00000007923	DNAJC11	protein_coding	450	0.141	0.423	1510	0.392	0.000531	981	0.251	0.497
ENSG00000204389	HSPA1A	protein_coding	91.1	0.257	0.451	149	0.919	0.000534	120	0.662	0.292
ENSG00000174842	GLMN	protein_coding	411	0.539	0.000144	703	0.511	0.000535	557	-0.0283	1
ENSG00000104497	SNX16	protein_coding	289	-0.579	0.000776	188	-0.657	0.000538	238	-0.0779	1
ENSG00000110172	CHORDC1	protein_coding	1480	0.364	0.0245	1000	0.453	0.000538	1240	0.089	1
ENSG00000056487	PHF21B	protein_coding	124	-0.0993	0.742	107	-0.88	0.000538	115	-0.781	0.0879
ENSG00000169683	LRRC45	protein_coding	96.3	1.1	3.97e-07	119	0.847	0.000539	108	-0.256	0.908
ENSG00000135390	ATP5G2	protein_coding	1800	-0.341	0.0949	5030	0.416	0.000541	3420	0.757	0.00303
ENSG00000167600	CYP2S1	protein_coding	398	-0.196	0.713	1100	0.392	0.000543	750	0.588	0.449
ENSG00000183864	TOB2	protein_coding	275	0.461	0.0859	227	0.639	0.000547	251	0.178	1
ENSG00000135966	TGFBRAP1	protein_coding	250	0.19	0.439	320	0.564	0.000554	285	0.374	0.444
ENSG00000126001	CEP250	protein_coding	325	0.0338	0.901	585	-0.509	0.000556	455	-0.543	0.0909
ENSG00000172336	POP7	protein_coding	307	0.427	0.00387	465	0.655	0.000557	386	0.228	0.784
ENSG00000170906	NDUFA3	protein_coding	249	-0.305	0.171	635	0.485	0.000557	442	0.79	0.00536
ENSG00000166813	KIF7	protein_coding	57.4	0.49	0.0664	135	0.778	0.000559	96.3	0.288	0.849
ENSG00000010318	PHF7	protein_coding	80.6	-0.53	0.0168	63.6	-1.08	0.000561	72.1	-0.548	0.452
ENSG00000140688	C16orf58	protein_coding	294	-1.02	5.51e-13	303	-0.714	0.000563	299	0.303	0.63
ENSG00000135338	LCA5	protein_coding	212	-0.599	0.000684	121	-0.921	0.000569	167	-0.322	0.748
ENSG00000091039	OSBPL8	protein_coding	2770	0.193	0.131	1610	-0.334	0.00057	2190	-0.526	0.00213
ENSG00000204356	NELFE	protein_coding	553	-0.0445	0.884	839	0.456	0.00057	696	0.501	0.166
ENSG00000163714	U2SURP	protein_coding	3740	0.988	5.34e-12	2440	0.561	0.000576	3090	-0.427	0.213
ENSG00000103507	BCKDK	protein_coding	239	-0.21	0.49	622	-0.467	0.000577	431	-0.257	0.8
ENSG00000125730	C3	protein_coding	416	-0.982	7.74e-19	159	-0.71	0.00058	287	0.272	0.655
ENSG00000134954	ETS1	protein_coding	237	-0.0301	0.912	337	0.533	0.00058	287	0.563	0.0814
ENSG00000113387	SUB1	protein_coding	2910	0.561	0.00114	4340	0.401	0.000582	3630	-0.16	0.905
ENSG00000104825	NFKBIB	protein_coding	102	-0.393	0.0623	310	0.577	0.000582	206	0.971	0.000754
ENSG00000128609	NDUFA5	protein_coding	720	0.317	0.0561	474	0.49	0.000583	597	0.172	0.875
ENSG00000136108	CKAP2	protein_coding	1520	0.416	6.42e-05	2760	0.443	0.000591	2140	0.0263	1
ENSG00000171097	KYAT1	protein_coding	221	-0.76	5.65e-07	205	-0.634	0.000594	213	0.127	1
ENSG00000270647	TAF15	protein_coding	471	0.414	0.0821	3890	0.339	0.000594	2180	-0.0746	1
ENSG00000181817	LSM10	protein_coding	68.9	-0.0729	0.877	217	0.697	0.000594	143	0.77	0.168
ENSG00000164938	TP53INP1	protein_coding	241	-0.71	2.07e-06	109	-0.806	0.000597	175	-0.0959	1
ENSG00000127463	EMC1	protein_coding	391	0.331	0.218	1240	0.383	0.000601	817	0.0515	1
ENSG00000145982	FARS2	protein_coding	142	0.149	0.565	107	0.899	0.000606	125	0.75	0.0993
ENSG00000177613	CSTF2T	protein_coding	477	0.695	4.18e-08	740	0.47	0.000607	608	-0.225	0.629
ENSG00000018699	TTC27	protein_coding	529	0.579	0.000197	927	0.39	0.000607	728	-0.19	0.764
ENSG00000009954	BAZ1B	protein_coding	1710	0.513	5.23e-07	2950	0.453	0.000609	2330	-0.0603	1
ENSG00000278540	ACACA	protein_coding	4150	-0.378	0.0254	3960	-0.272	0.000611	4060	0.106	1
ENSG00000125846	ZNF133	protein_coding	302	-0.251	0.0851	175	-0.736	0.000614	238	-0.485	0.211
ENSG00000119414	PPP6C	protein_coding	1030	0.366	0.0309	1050	0.391	0.000615	1040	0.0244	1
ENSG00000088854	C20orf194	protein_coding	177	-0.176	0.526	183	-0.666	0.000615	180	-0.49	0.318
ENSG00000054983	GALC	protein_coding	262	-0.257	0.163	186	-0.683	0.00062	224	-0.426	0.33
ENSG00000105668	UPK1A	protein_coding	20.8	-0.834	0.0201	36.1	-1.18	0.000621	28.4	-0.346	0.946
ENSG00000071655	MBD3	protein_coding	268	0.279	0.0866	355	0.62	0.000622	312	0.341	0.447
ENSG00000163320	CGGBP1	protein_coding	1160	-0.0838	0.551	558	-0.602	0.000622	860	-0.518	0.0579
ENSG00000162980	ARL5A	protein_coding	1620	0.465	0.0019	294	-0.564	0.000623	956	-1.03	1.07e-05
ENSG00000158526	TSR2	protein_coding	157	-0.221	0.24	649	0.584	0.000626	403	0.805	0.00308
ENSG00000065485	PDIA5	protein_coding	190	-0.62	0.000176	611	-0.401	0.000628	400	0.219	0.703
ENSG00000069667	RORA	protein_coding	679	-0.916	3.27e-17	83.4	-0.951	0.000632	381	-0.0353	1
ENSG00000185453	C19orf68	protein_coding	26.7	-0.67	0.0794	139	-0.84	0.000633	82.9	-0.171	1
ENSG00000083168	KAT6A	protein_coding	753	-0.274	0.234	495	-0.47	0.000634	624	-0.196	0.879
ENSG00000130313	PGLS	protein_coding	236	-0.363	0.0303	194	0.711	0.000638	215	1.07	0.000168
ENSG00000188994	ZNF292	protein_coding	2370	0.352	0.0178	739	-0.436	0.000645	1550	-0.788	0.000151
ENSG00000182979	MTA1	protein_coding	434	-0.314	0.203	594	0.45	0.000648	514	0.764	0.0121
ENSG00000142910	TINAGL1	protein_coding	69.5	-0.913	1.1e-05	99.5	-0.921	0.000649	84.5	-0.00806	1
ENSG00000134698	AGO4	protein_coding	263	-0.338	0.03	99.3	-0.876	0.000649	181	-0.538	0.252
ENSG00000029363	BCLAF1	protein_coding	3150	1.14	1.45e-17	984	0.672	0.000655	2070	-0.47	0.209
ENSG00000051341	POLQ	protein_coding	1050	0.374	0.00294	463	-0.462	0.000655	758	-0.836	1.76e-05
ENSG00000103187	COTL1	protein_coding	732	-0.356	0.0416	889	0.422	0.000655	811	0.778	0.000696
ENSG00000184117	NIPSNAP1	protein_coding	2170	-0.774	2.03e-09	2800	-0.357	0.000657	2490	0.417	0.0692
ENSG00000064703	DDX20	protein_coding	648	-0.1	0.598	1340	0.376	0.000657	994	0.476	0.0438
ENSG00000204370	SDHD	protein_coding	826	0.26	0.148	300	0.643	0.000659	563	0.383	0.389
ENSG00000197355	UAP1L1	protein_coding	29.2	-0.984	0.000756	29.5	-1.23	0.000662	29.3	-0.247	1
ENSG00000074319	TSG101	protein_coding	674	0.188	0.401	633	0.436	0.000667	654	0.248	0.675
ENSG00000172893	DHCR7	protein_coding	1180	-1.6	2.98e-25	1190	0.49	0.000671	1180	2.09	1.53e-23
ENSG00000127884	ECHS1	protein_coding	329	0.104	0.694	2370	0.301	0.000671	1350	0.197	0.81
ENSG00000130175	PRKCSH	protein_coding	314	-0.153	0.767	4030	0.285	0.000671	2170	0.437	0.638
ENSG00000203668	CHML	protein_coding	2530	0.533	8.71e-08	293	-0.582	0.000679	1410	-1.12	3.8e-08
ENSG00000132749	TESMIN	protein_coding	218	-0.666	0.00563	251	-0.589	0.000682	235	0.0771	1
ENSG00000104388	RAB2A	protein_coding	849	0.132	0.361	666	-0.393	0.000687	758	-0.525	0.00807
ENSG00000166448	TMEM130	protein_coding	19.1	-0.257	0.567	50.8	-1.06	0.000688	34.9	-0.8	0.298
ENSG00000110713	NUP98	protein_coding	2130	0.154	0.359	2470	0.255	0.00069	2300	0.101	0.994
ENSG00000133424	LARGE1	protein_coding	884	-0.94	4.77e-09	372	-0.53	0.000691	628	0.41	0.267
ENSG00000185122	HSF1	protein_coding	170	-0.0578	0.88	213	0.637	0.000692	191	0.695	0.128
ENSG00000039319	ZFYVE16	protein_coding	733	0.186	0.198	366	-0.541	0.000703	549	-0.727	0.00174
ENSG00000136167	LCP1	protein_coding	142	0.0725	0.822	143	0.932	0.000703	143	0.86	0.0704
ENSG00000100266	PACSIN2	protein_coding	507	-0.0197	0.926	1360	0.356	0.000703	935	0.376	0.138
ENSG00000090020	SLC9A1	protein_coding	56.1	0.201	0.706	184	0.729	0.000706	120	0.528	0.624
ENSG00000169504	CLIC4	protein_coding	7500	0.00981	0.96	3770	-0.287	0.000706	5630	-0.297	0.185
ENSG00000133315	MACROD1	protein_coding	112	-0.787	6.63e-05	252	-0.776	0.000708	182	0.0112	1
ENSG00000107537	PHYH	protein_coding	236	-0.562	0.00124	471	-0.476	0.000712	353	0.086	1
ENSG00000116954	RRAGC	protein_coding	108	-0.703	0.000756	204	-0.653	0.000718	156	0.0504	1
ENSG00000141526	SLC16A3	protein_coding	404	-0.627	0.00149	433	-0.901	0.000723	418	-0.275	0.87
ENSG00000110429	FBXO3	protein_coding	363	0.569	0.000129	518	0.536	0.000727	440	-0.0332	1
ENSG00000034677	RNF19A	protein_coding	387	-0.321	0.0214	176	-0.711	0.000728	281	-0.39	0.377
ENSG00000154760	SLFN13	protein_coding	586	-0.238	0.0572	332	-0.633	0.000737	459	-0.395	0.263
ENSG00000185721	DRG1	protein_coding	560	0.0323	0.902	1220	0.351	0.000737	890	0.319	0.38
ENSG00000148677	ANKRD1	protein_coding	20	-2.92	2.91e-17	14.7	-1.35	0.000739	17.3	1.57	0.0199
ENSG00000137776	SLTM	protein_coding	1280	0.583	1.46e-07	4030	0.555	0.00074	2650	-0.0272	1
ENSG00000053501	USE1	protein_coding	97.7	-1.99	3.94e-22	148	-0.742	0.000741	123	1.25	0.000311
ENSG00000126953	TIMM8A	protein_coding	117	0.465	0.0302	227	0.765	0.000742	172	0.3	0.76
ENSG00000101363	MANBAL	protein_coding	231	-0.00709	0.981	256	0.602	0.000752	243	0.609	0.0665
ENSG00000143436	MRPL9	protein_coding	731	0.128	0.521	926	0.381	0.000754	828	0.253	0.538
ENSG00000062038	CDH3	protein_coding	1440	-0.713	3.08e-05	2530	-0.356	0.000755	1980	0.357	0.281
ENSG00000172301	COPRS	protein_coding	330	-0.0761	0.805	824	0.568	0.000755	577	0.645	0.0835
ENSG00000165527	ARF6	protein_coding	702	0.251	0.123	316	0.565	0.000756	509	0.314	0.473
ENSG00000099875	MKNK2	protein_coding	510	0.0417	0.852	483	0.486	0.000756	496	0.444	0.146
[truncated: 18,278 more rows]
