# Supplementary material for: Sequence- and structure-specific cytosine-5 mRNA methylation by NSUN6
Source: Nucleic Acids Res. 2020 Dec 16;49(2):1006–22. doi: 10.1093/nar/gkaa1193 (PMC7826283; doi:10.1093/nar/gkaa1193)
Supplement: gkaa1193_Supplemental_Files [file gkaa1193_supplemental_files.zip › Supplemtary_table_6.xlsx]

## Sheet: HEK_H9
Table S6. Methylation levels around the miCLIP site (0) in HEK and H9 wild-type (WT), knockout (KO), over-expressing (OEX)or rescued (RES) cells.																											-10	-9	-8	-7	-6	-5	-4	-3	-2	-1	0	1	2	3	4	5	6	7	8	9	10
		-10	-9	-8	-7	-6	-5	-4	-3	-2	-1	0	1	2	3	4	5	6	7	8	9	10			H9.KO1	Yes	75	92	8	7	36	14	5	16	11	21	26	18	59	1	25	14	20	15	16	24	10
H9.KO1	Yes	12	17	8	18	9	15	4	3	6	8	33	0	21	20	0	5	2	20	26	11	11			H9.KO2	Yes	104	116	3	10	29	10	1	11	10	12	13	22	24	4	20	11	12	11	22	21	6
H9.KO2	Yes	9	11	7	2	5	13	8	3	5	1	25	0	18	18	0	13	4	15	16	20	14			H9.KO6o	Yes	452	374	1	12	112	12	8	20	14	344	379	343	95	31	32	19	176	28	147	164	15
H9.KO6o	Yes	3	3	3	8	5	8	2	7	0	4	18	0	9	21	0	3	1	1	2	6	1			H9.KO7o	Yes	524	423	1	16	113	12	8	11	9	189	632	190	93	32	35	11	272	16	260	306	6
H9.KO7o	Yes	4	0	6	6	1	7	4	3	2	2	11	0	11	12	0	1	2	5	1	5	4			H9.KOc	Yes	57	62	0	6	15	5	1	7	2	8	6	8	17	4	9	4	16	7	14	8	4
H9.KOc	Yes	8	16	1	12	16	15	6	4	4	1	17	0	13	16	0	4	3	12	18	6	9			H9.OEX1	Yes	476	485	0	2	76	4	3	1	0	36	17	36	23	6	24	10	9	28	11	9	1
H9.OEX1	Yes	5	9	6	7	7	5	5	2	3	1	341	0	2	11	0	11	2	13	11	6	3			H9.OEX2	Yes	967	985	1	5	106	2	1	14	2	8	25	7	33	11	45	1	9	21	15	10	0
H9.OEX2	Yes	15	24	7	14	19	11	10	16	4	2	898	0	17	23	0	5	10	20	27	12	4			H9.WT	Yes	84	92	3	2	30	9	5	7	4	18	12	20	33	4	17	14	13	23	13	11	8
H9.WT	Yes	6	21	8	11	11	9	5	1	2	1	22	0	20	21	0	3	4	15	13	3	2			H9.WT-EV1	Yes	433	448	4	3	48	9	0	1	0	10	21	4	9	5	38	2	23	6	19	20	4
H9.WT-EV1	Yes	10	10	9	23	16	10	22	11	8	4	50	0	11	19	0	7	1	15	23	18	13			H9.WT-EV2	Yes	421	417	6	5	103	3	2	3	3	3	14	7	9	15	34	0	26	15	9	9	1
H9.WT-EV2	Yes	18	22	13	20	16	17	15	9	9	7	30	0	24	25	0	8	6	21	22	12	14			H9.WTc	Yes	96	99	7	4	25	5	5	5	0	16	16	17	26	4	12	7	10	7	11	11	3
H9.WTc	Yes	2	15	16	14	11	6	17	11	2	9	151	0	22	36	0	3	5	26	29	13	21			H9.WTo	Yes	367	335	1	7	160	39	6	24	23	1108	398	1110	171	19	65	39	203	48	184	135	22
H9.WTo	Yes	0	2	4	3	3	12	2	2	0	0	55	0	10	8	0	1	1	1	4	3	1			HEK.KO1	Yes	1667	1774	20	20	433	172	3	94	38	305	126	311	439	58	243	291	213	353	234	45	34
HEK.KO1	Yes	21	30	6	12	19	19	12	9	16	16	39	0	24	22	0	7	7	15	25	18	11			HEK.KO2	Yes	3288	3356	7	17	451	134	7	74	56	344	110	348	305	72	190	182	172	263	216	42	33
HEK.KO2	Yes	4	7	2	10	8	3	2	4	5	3	29	0	11	9	0	6	2	10	20	10	4			HEK.OEX1	Yes	1977	2066	15	19	444	158	7	101	39	304	122	310	385	76	232	259	196	337	218	31	28
HEK.OEX1	Yes	8	23	12	14	12	17	19	14	14	7	193	0	19	19	0	10	6	26	22	23	20			HEK.OEX2	Yes	2113	2141	11	21	303	89	13	80	39	159	101	167	209	48	162	148	137	215	152	26	23
HEK.OEX2	Yes	19	21	11	14	24	11	11	11	10	3	238	0	28	33	0	12	6	26	35	14	12			HEK.WT	Yes	1528	1581	9	33	294	102	5	86	25	248	93	249	284	66	166	141	164	195	142	45	29
HEK.WT	Yes	18	41	39	36	52	38	29	30	18	10	385	0	46	65	0	19	7	41	61	29	24			H9.KO1	No	757	974	371	349	969	512	225	511	407	202	1040	237	1999	149	591	287	1068	398	831	925	566
H9.KO1	No	702	1062	791	523	982	791	881	447	471	493	2652	0	2821	2391	0	641	367	1238	1400	821	749			H9.KO2	No	634	767	393	295	821	450	259	470	438	227	895	217	1755	158	535	198	803	326	771	877	531
H9.KO2	No	613	996	692	533	1014	890	801	439	432	471	2624	0	2756	2381	0	582	337	1152	1483	851	866			H9.KO6o	No	166	1122	21	593	1063	1031	644	1583	87	726	18817	751	21152	1040	1534	1012	19605	1521	20442	17478	1028
H9.KO6o	No	214	257	261	189	372	285	206	198	160	152	811	0	848	705	0	139	113	283	439	271	277			H9.KO7o	No	129	700	27	534	638	617	586	1210	57	443	22754	514	24661	1050	1194	609	23356	1181	24224	22025	617
H9.KO7o	No	144	179	173	101	221	181	161	101	90	122	500	0	538	441	0	110	68	167	274	167	202			H9.KOc	No	355	447	225	192	431	275	159	301	258	152	505	115	1012	103	305	121	469	217	483	475	282
H9.KOc	No	514	759	443	399	678	565	571	288	326	346	1781	0	1872	1594	0	378	253	767	1130	555	632			H9.OEX1	No	489	871	162	126	898	554	137	1034	147	127	1341	117	2731	554	992	377	1723	919	1874	985	526
H9.OEX1	No	652	957	625	641	903	677	889	481	435	498	2181	0	2654	2290	0	511	421	1041	1487	922	878			H9.OEX2	No	664	760	298	198	766	333	213	1361	215	271	1329	188	2657	1078	1256	70	1486	1173	2078	1329	217
H9.OEX2	No	986	1682	1054	1008	1579	1244	1293	822	712	693	3207	0	4320	3715	0	883	647	1660	2397	1387	1459			H9.WT	No	520	724	249	207	757	369	166	444	287	135	779	160	1671	138	489	261	892	343	733	754	481
H9.WT	No	520	738	615	399	724	637	585	326	403	368	1987	0	2109	1798	0	498	272	925	1012	604	557			H9.WT-EV1	No	720	823	266	173	857	346	191	712	212	239	1259	114	1873	534	641	53	1232	563	1148	1105	231
H9.WT-EV1	No	845	1382	908	848	1424	1041	1199	702	667	602	3483	0	3741	3169	0	722	570	1445	2195	1328	1262			H9.WT-EV2	No	577	648	262	150	669	233	142	680	156	208	1020	120	1609	489	623	16	1060	545	1056	1014	166
H9.WT-EV2	No	642	1012	607	717	1083	813	952	532	516	479	2736	0	2875	2465	0	565	423	1203	1823	1127	1093			H9.WTc	No	646	740	354	237	793	378	225	415	365	222	858	132	1497	155	383	129	787	256	655	928	386
H9.WTc	No	697	1193	832	692	1146	906	957	553	518	519	2856	0	3151	2639	0	611	417	1325	1907	1026	1036			H9.WTo	No	138	3544	43	469	3605	3535	495	4009	157	2414	22486	2504	29786	794	3904	3525	25963	3962	26495	18808	3554
H9.WTo	No	173	225	245	145	349	259	203	172	180	146	663	0	734	615	0	127	98	238	390	243	256			HEK.KO1	No	1708	7621	503	1078	6854	6679	451	8229	1021	716	8279	873	22829	1873	8453	5840	14070	7867	15051	2273	6659
HEK.KO1	No	629	896	777	627	1162	690	896	660	731	531	2729	0	2932	2449	0	470	468	1052	1998	1285	1162			HEK.KO2	No	2478	10638	965	1995	9536	9426	767	12536	1709	1142	12007	1522	33713	3798	13141	8182	19917	12343	22111	3930	9403
HEK.KO2	No	695	889	760	670	1102	637	905	655	698	599	2587	0	2804	2435	0	513	488	1050	1679	1035	900			HEK.OEX1	No	1755	5261	601	1323	4297	4211	552	6066	1165	775	5947	967	16060	2249	6394	3253	9055	5819	10171	2462	4117
HEK.OEX1	No	707	979	832	720	1256	685	892	765	708	548	2662	0	2970	2507	0	491	460	1011	1837	1171	1037			HEK.OEX2	No	1931	4320	590	1124	3587	3175	488	5165	1033	709	5031	842	13096	2410	5452	2402	7061	4939	8356	2573	3090
HEK.OEX2	No	850	1118	1063	835	1617	855	1110	1025	1052	670	3400	0	3777	3215	0	635	561	1404	2409	1601	1492			HEK.WT	No	2300	4659	520	1004	3759	2933	565	4336	1017	804	4714	774	11598	1756	4519	2147	6592	4066	6882	2485	2716
HEK.WT	No	1417	1995	2137	1518	3152	1654	2035	1881	1832	1172	6012	0	6678	5524	0	940	935	2432	4474	3039	2867					-10	-9	-8	-7	-6	-5	-4	-3	-2	-1	0	1	2	3	4	5	6	7	8	9	10
		-10	-9	-8	-7	-6	-5	-4	-3	-2	-1	0	1	2	3	4	5	6	7	8	9	10				H9.KO1	0.0901442	0.0863039	0.0211082	0.0196629	0.0358209	0.026616	0.0217391	0.0303605	0.0263158	0.0941704	0.0243902	0.0705882	0.0286686	0.00666667	0.0405844	0.0465116	0.0183824	0.0363196	0.0188902	0.0252898	0.0173611
	H9.KO1	0.0168067	0.0157553	0.0100125	0.0332717	0.00908174	0.0186104	0.00451977	0.00666667	0.0125786	0.0159681	0.0122905		0.00738916	0.00829531		0.00773994	0.00542005	0.0158983	0.0182328	0.0132212	0.0144737				H9.KO2	0.140921	0.13137	0.00757576	0.0327869	0.0341176	0.0217391	0.00384615	0.022869	0.0223214	0.0502092	0.0143172	0.0920502	0.0134907	0.0246914	0.036036	0.0526316	0.0147239	0.0326409	0.0277427	0.0233853	0.0111732
	H9.KO2	0.0144695	0.0109235	0.0100143	0.00373832	0.00490677	0.0143965	0.00988875	0.00678733	0.0114416	0.00211864	0.00943752		0.00648882	0.00750313		0.0218487	0.0117302	0.0128535	0.0106738	0.0229621	0.0159091				H9.KO6o	0.731392	0.25	0.0454545	0.0198347	0.0953191	0.0115053	0.0122699	0.0124766	0.138614	0.321495	0.0197437	0.313528	0.00447122	0.0289449	0.0204342	0.0184287	0.00889743	0.0180762	0.00713973	0.009296	0.0143816
	H9.KO6o	0.0138249	0.0115385	0.0113636	0.0406091	0.0132626	0.0273038	0.00961538	0.0341463	0	0.025641	0.0217129		0.0105018	0.0289256		0.0211268	0.00877193	0.00352113	0.00453515	0.0216606	0.00359712				H9.KO7o	0.80245	0.37667	0.0357143	0.0290909	0.150466	0.0190779	0.013468	0.00900901	0.136364	0.299051	0.0270247	0.269886	0.00375697	0.0295749	0.0284784	0.0177419	0.0115118	0.0133668	0.0106192	0.0137029	0.00963082
	H9.KO7o	0.027027	0	0.0335196	0.0560748	0.0045045	0.037234	0.0242424	0.0288462	0.0217391	0.016129	0.0215264		0.0200364	0.0264901		0.00900901	0.0285714	0.0290698	0.00363636	0.0290698	0.0194175				H9.KOc	0.13835	0.121807	0	0.030303	0.0336323	0.0178571	0.00625	0.0227273	0.00769231	0.05	0.0117417	0.0650407	0.0165209	0.0373832	0.0286624	0.032	0.0329897	0.03125	0.028169	0.0165631	0.013986
	H9.KOc	0.0153257	0.0206452	0.00225225	0.0291971	0.0230548	0.0258621	0.0103986	0.0136986	0.0121212	0.00288184	0.00945495		0.00689655	0.00993789		0.0104712	0.0117188	0.0154044	0.0156794	0.0106952	0.0140406				H9.OEX1	0.493264	0.35767	0	0.015625	0.0780287	0.00716846	0.0214286	0.000966184	0	0.220859	0.0125184	0.235294	0.00835149	0.0107143	0.023622	0.0258398	0.0051963	0.0295671	0.00583554	0.00905433	0.00189753
	H9.OEX1	0.00761035	0.00931677	0.00950872	0.0108025	0.00769231	0.00733138	0.00559284	0.00414079	0.00684932	0.00200401	0.13521		0.000753012	0.00478053		0.0210728	0.00472813	0.012334	0.00734312	0.00646552	0.00340522				H9.OEX2	0.592888	0.56447	0.00334448	0.0246305	0.12156	0.00597015	0.0046729	0.0101818	0.00921659	0.0286738	0.0184638	0.0358974	0.0122677	0.010101	0.0345888	0.0140845	0.00602007	0.0175879	0.00716675	0.00746826	0
	H9.OEX2	0.014985	0.014068	0.00659755	0.0136986	0.0118899	0.00876494	0.0076746	0.0190931	0.00558659	0.0028777	0.218758		0.00391976	0.00615302		0.00563063	0.0152207	0.0119048	0.0111386	0.00857756	0.00273411				H9.WT	0.139073	0.112745	0.0119048	0.00956938	0.0381194	0.0238095	0.0292398	0.0155211	0.0137457	0.117647	0.0151707	0.111111	0.0193662	0.028169	0.0335968	0.0509091	0.0143646	0.0628415	0.0174263	0.0143791	0.0163599
	H9.WT	0.0114068	0.027668	0.0128411	0.0268293	0.014966	0.0139319	0.00847458	0.0030581	0.00493827	0.00271003	0.0109507		0.00939408	0.0115448		0.00598802	0.0144928	0.0159574	0.0126829	0.00494234	0.00357782				H9.WT-EV1	0.375542	0.352478	0.0148148	0.0170455	0.0530387	0.0253521	0	0.00140252	0	0.0401606	0.0164063	0.0338983	0.00478215	0.00927644	0.0559647	0.0363636	0.0183267	0.0105448	0.0162811	0.0177778	0.0170213
	H9.WT-EV1	0.0116959	0.00718391	0.00981461	0.0264064	0.0111111	0.00951475	0.018018	0.0154278	0.0118519	0.00660066	0.0141523		0.00293177	0.00595985		0.00960219	0.00175131	0.010274	0.0103697	0.013373	0.0101961				H9.WT-EV2	0.421844	0.391549	0.0223881	0.0322581	0.13342	0.0127119	0.0138889	0.00439239	0.0188679	0.014218	0.0135397	0.0551181	0.00556242	0.0297619	0.0517504	0	0.0239411	0.0267857	0.0084507	0.00879765	0.00598802
	H9.WT-EV2	0.0272727	0.0212766	0.0209677	0.027137	0.0145587	0.0204819	0.0155119	0.0166359	0.0171429	0.0144033	0.010846		0.00827872	0.0100402		0.0139616	0.013986	0.0171569	0.0119241	0.0105356	0.0126468				H9.WTc	0.12938	0.117998	0.0193906	0.0165975	0.0305623	0.0130548	0.0217391	0.0119048	0	0.0672269	0.0183066	0.114094	0.0170716	0.0251572	0.0303797	0.0514706	0.0125471	0.026616	0.0165165	0.0117146	0.00771208
	H9.WTc	0.00286123	0.0124172	0.0188679	0.01983	0.00950735	0.00657895	0.0174538	0.0195035	0.00384615	0.0170455	0.0502162		0.0069335	0.0134579		0.00488599	0.0118483	0.019245	0.0149793	0.012512	0.0198675				H9.WTo	0.726733	0.0863625	0.0227273	0.0147059	0.0424967	0.0109121	0.011976	0.00595091	0.127778	0.314594	0.0173921	0.307139	0.00570818	0.0233702	0.0163769	0.0109428	0.00775816	0.0119701	0.00689681	0.00712664	0.00615213
	H9.WTo	0	0.00881057	0.0160643	0.0202703	0.00852273	0.0442804	0.0097561	0.0114943	0	0	0.0766017		0.0134409	0.0128411		0.0078125	0.010101	0.0041841	0.0101523	0.0121951	0.00389105				HEK.KO1	0.493926	0.188824	0.0382409	0.0182149	0.0594209	0.0251058	0.00660793	0.011294	0.0358829	0.298727	0.0149911	0.262669	0.0188671	0.0300363	0.0279439	0.0474637	0.0149128	0.042944	0.0153091	0.0194133	0.00507993
	HEK.KO1	0.0323077	0.0323974	0.00766284	0.0187793	0.0160881	0.0267983	0.0132159	0.0134529	0.021419	0.0292505	0.0140896		0.00811908	0.00890328		0.0146751	0.0147368	0.0140581	0.0123579	0.0138143	0.00937766				HEK.KO2	0.570239	0.239817	0.00720165	0.0084493	0.0451587	0.0140167	0.00904393	0.00586836	0.031728	0.231494	0.00907815	0.186096	0.00896584	0.0186047	0.0142525	0.0217599	0.0085619	0.0208631	0.00967439	0.010574	0.00349724
	HEK.KO2	0.00572246	0.0078125	0.00262467	0.0147059	0.00720721	0.0046875	0.00220507	0.0060698	0.00711238	0.00498339	0.0110856		0.00390764	0.00368249		0.0115607	0.00408163	0.00943396	0.0117716	0.00956938	0.00442478				HEK.OEX1	0.529743	0.281971	0.0243506	0.014158	0.0936511	0.0361639	0.0125224	0.0163775	0.032392	0.281742	0.0201022	0.242756	0.0234114	0.0326882	0.0350136	0.0737472	0.0211869	0.0547433	0.0209837	0.0124348	0.00675513
	HEK.OEX1	0.0111888	0.0229541	0.014218	0.0190736	0.00946372	0.0242165	0.0208562	0.0179718	0.0193906	0.0126126	0.0676007		0.00635664	0.00752177		0.0199601	0.0128755	0.0250723	0.0118343	0.019263	0.0189215				HEK.OEX2	0.522502	0.331373	0.0183028	0.0183406	0.077892	0.0272672	0.0259481	0.0152526	0.0363806	0.18318	0.0196804	0.16551	0.0157084	0.0195281	0.0288564	0.0580392	0.0190331	0.0417152	0.0178655	0.0100038	0.00738837
	HEK.OEX2	0.0218642	0.0184372	0.0102421	0.01649	0.0146252	0.0127021	0.00981267	0.0106178	0.0094162	0.00445765	0.0654206		0.00735874	0.0101601		0.0185471	0.010582	0.0181818	0.0143208	0.00866873	0.00797872				HEK.WT	0.399164	0.253365	0.0170132	0.0318226	0.0725389	0.0336079	0.00877193	0.0194482	0.0239923	0.235741	0.0193468	0.243402	0.0239017	0.0362239	0.0354322	0.0616259	0.0242747	0.0457639	0.0202164	0.0177866	0.0105647
	HEK.WT	0.0125436	0.0201375	0.0179228	0.023166	0.0162297	0.0224586	0.0140504	0.0156986	0.00972973	0.00846024	0.0601845		0.00684117	0.01163		0.0198123	0.007431	0.0165791	0.0134509	0.00945241	0.00830163
																											-10	-9	-8	-7	-6	-5	-4	-3	-2	-1	0	1	2	3	4	5	6	7	8	9	10
		-10	-9	-8	-7	-6	-5	-4	-3	-2	-1	0	1	2	3	4	5	6	7	8	9	10				H9.WTo	0.726733	0.0863625	0.0227273	0.0147059	0.0424967	0.0109121	0.011976	0.00595091	0.127778	0.314594	0.0173921	0.307139	0.00570818	0.0233702	0.0163769	0.0109428	0.00775816	0.0119701	0.00689681	0.00712664	0.00615213
	H9.WTo	0	0.00881057	0.0160643	0.0202703	0.00852273	0.0442804	0.0097561	0.0114943	0	0	0.0766017		0.0134409	0.0128411		0.0078125	0.010101	0.0041841	0.0101523	0.0121951	0.00389105				H9.KO6o	0.731392	0.25	0.0454545	0.0198347	0.0953191	0.0115053	0.0122699	0.0124766	0.138614	0.321495	0.0197437	0.313528	0.00447122	0.0289449	0.0204342	0.0184287	0.00889743	0.0180762	0.00713973	0.009296	0.0143816
	H9.KO6o	0.0138249	0.0115385	0.0113636	0.0406091	0.0132626	0.0273038	0.00961538	0.0341463	0	0.025641	0.0217129		0.0105018	0.0289256		0.0211268	0.00877193	0.00352113	0.00453515	0.0216606	0.00359712				H9.KO7o	0.80245	0.37667	0.0357143	0.0290909	0.150466	0.0190779	0.013468	0.00900901	0.136364	0.299051	0.0270247	0.269886	0.00375697	0.0295749	0.0284784	0.0177419	0.0115118	0.0133668	0.0106192	0.0137029	0.00963082
	H9.KO7o	0.027027	0	0.0335196	0.0560748	0.0045045	0.037234	0.0242424	0.0288462	0.0217391	0.016129	0.0215264		0.0200364	0.0264901		0.00900901	0.0285714	0.0290698	0.00363636	0.0290698	0.0194175				H9.OEX1	0.493264	0.35767	0	0.015625	0.0780287	0.00716846	0.0214286	0.000966184	0	0.220859	0.0125184	0.235294	0.00835149	0.0107143	0.023622	0.0258398	0.0051963	0.0295671	0.00583554	0.00905433	0.00189753
	H9.OEX1	0.00761035	0.00931677	0.00950872	0.0108025	0.00769231	0.00733138	0.00559284	0.00414079	0.00684932	0.00200401	0.13521		0.000753012	0.00478053		0.0210728	0.00472813	0.012334	0.00734312	0.00646552	0.00340522				H9.OEX2	0.592888	0.56447	0.00334448	0.0246305	0.12156	0.00597015	0.0046729	0.0101818	0.00921659	0.0286738	0.0184638	0.0358974	0.0122677	0.010101	0.0345888	0.0140845	0.00602007	0.0175879	0.00716675	0.00746826	0
	H9.OEX2	0.014985	0.014068	0.00659755	0.0136986	0.0118899	0.00876494	0.0076746	0.0190931	0.00558659	0.0028777	0.218758		0.00391976	0.00615302		0.00563063	0.0152207	0.0119048	0.0111386	0.00857756	0.00273411				H9.WT-EV1	0.375542	0.352478	0.0148148	0.0170455	0.0530387	0.0253521	0	0.00140252	0	0.0401606	0.0164063	0.0338983	0.00478215	0.00927644	0.0559647	0.0363636	0.0183267	0.0105448	0.0162811	0.0177778	0.0170213
	H9.WT-EV1	0.0116959	0.00718391	0.00981461	0.0264064	0.0111111	0.00951475	0.018018	0.0154278	0.0118519	0.00660066	0.0141523		0.00293177	0.00595985		0.00960219	0.00175131	0.010274	0.0103697	0.013373	0.0101961				H9.WT-EV2	0.421844	0.391549	0.0223881	0.0322581	0.13342	0.0127119	0.0138889	0.00439239	0.0188679	0.014218	0.0135397	0.0551181	0.00556242	0.0297619	0.0517504	0	0.0239411	0.0267857	0.0084507	0.00879765	0.00598802
	H9.WT-EV2	0.0272727	0.0212766	0.0209677	0.027137	0.0145587	0.0204819	0.0155119	0.0166359	0.0171429	0.0144033	0.010846		0.00827872	0.0100402		0.0139616	0.013986	0.0171569	0.0119241	0.0105356	0.0126468				H9.WTc	0.12938	0.117998	0.0193906	0.0165975	0.0305623	0.0130548	0.0217391	0.0119048	0	0.0672269	0.0183066	0.114094	0.0170716	0.0251572	0.0303797	0.0514706	0.0125471	0.026616	0.0165165	0.0117146	0.00771208
	H9.WTc	0.00286123	0.0124172	0.0188679	0.01983	0.00950735	0.00657895	0.0174538	0.0195035	0.00384615	0.0170455	0.0502162		0.0069335	0.0134579		0.00488599	0.0118483	0.019245	0.0149793	0.012512	0.0198675				H9.WT	0.139073	0.112745	0.0119048	0.00956938	0.0381194	0.0238095	0.0292398	0.0155211	0.0137457	0.117647	0.0151707	0.111111	0.0193662	0.028169	0.0335968	0.0509091	0.0143646	0.0628415	0.0174263	0.0143791	0.0163599
	H9.WT	0.0114068	0.027668	0.0128411	0.0268293	0.014966	0.0139319	0.00847458	0.0030581	0.00493827	0.00271003	0.0109507		0.00939408	0.0115448		0.00598802	0.0144928	0.0159574	0.0126829	0.00494234	0.00357782				H9.KO1	0.0901442	0.0863039	0.0211082	0.0196629	0.0358209	0.026616	0.0217391	0.0303605	0.0263158	0.0941704	0.0243902	0.0705882	0.0286686	0.00666667	0.0405844	0.0465116	0.0183824	0.0363196	0.0188902	0.0252898	0.0173611
	H9.KO1	0.0168067	0.0157553	0.0100125	0.0332717	0.00908174	0.0186104	0.00451977	0.00666667	0.0125786	0.0159681	0.0122905		0.00738916	0.00829531		0.00773994	0.00542005	0.0158983	0.0182328	0.0132212	0.0144737				H9.KO2	0.140921	0.13137	0.00757576	0.0327869	0.0341176	0.0217391	0.00384615	0.022869	0.0223214	0.0502092	0.0143172	0.0920502	0.0134907	0.0246914	0.036036	0.0526316	0.0147239	0.0326409	0.0277427	0.0233853	0.0111732
	H9.KO2	0.0144695	0.0109235	0.0100143	0.00373832	0.00490677	0.0143965	0.00988875	0.00678733	0.0114416	0.00211864	0.00943752		0.00648882	0.00750313		0.0218487	0.0117302	0.0128535	0.0106738	0.0229621	0.0159091				H9.KOc	0.13835	0.121807	0	0.030303	0.0336323	0.0178571	0.00625	0.0227273	0.00769231	0.05	0.0117417	0.0650407	0.0165209	0.0373832	0.0286624	0.032	0.0329897	0.03125	0.028169	0.0165631	0.013986
	H9.KOc	0.0153257	0.0206452	0.00225225	0.0291971	0.0230548	0.0258621	0.0103986	0.0136986	0.0121212	0.00288184	0.00945495		0.00689655	0.00993789		0.0104712	0.0117188	0.0154044	0.0156794	0.0106952	0.0140406				HEK.OEX1	0.529743	0.281971	0.0243506	0.014158	0.0936511	0.0361639	0.0125224	0.0163775	0.032392	0.281742	0.0201022	0.242756	0.0234114	0.0326882	0.0350136	0.0737472	0.0211869	0.0547433	0.0209837	0.0124348	0.00675513
	HEK.OEX1	0.0111888	0.0229541	0.014218	0.0190736	0.00946372	0.0242165	0.0208562	0.0179718	0.0193906	0.0126126	0.0676007		0.00635664	0.00752177		0.0199601	0.0128755	0.0250723	0.0118343	0.019263	0.0189215				HEK.OEX2	0.522502	0.331373	0.0183028	0.0183406	0.077892	0.0272672	0.0259481	0.0152526	0.0363806	0.18318	0.0196804	0.16551	0.0157084	0.0195281	0.0288564	0.0580392	0.0190331	0.0417152	0.0178655	0.0100038	0.00738837
	HEK.OEX2	0.0218642	0.0184372	0.0102421	0.01649	0.0146252	0.0127021	0.00981267	0.0106178	0.0094162	0.00445765	0.0654206		0.00735874	0.0101601		0.0185471	0.010582	0.0181818	0.0143208	0.00866873	0.00797872				HEK.WT	0.399164	0.253365	0.0170132	0.0318226	0.0725389	0.0336079	0.00877193	0.0194482	0.0239923	0.235741	0.0193468	0.243402	0.0239017	0.0362239	0.0354322	0.0616259	0.0242747	0.0457639	0.0202164	0.0177866	0.0105647
	HEK.WT	0.0125436	0.0201375	0.0179228	0.023166	0.0162297	0.0224586	0.0140504	0.0156986	0.00972973	0.00846024	0.0601845		0.00684117	0.01163		0.0198123	0.007431	0.0165791	0.0134509	0.00945241	0.00830163				HEK.KO1	0.493926	0.188824	0.0382409	0.0182149	0.0594209	0.0251058	0.00660793	0.011294	0.0358829	0.298727	0.0149911	0.262669	0.0188671	0.0300363	0.0279439	0.0474637	0.0149128	0.042944	0.0153091	0.0194133	0.00507993
	HEK.KO1	0.0323077	0.0323974	0.00766284	0.0187793	0.0160881	0.0267983	0.0132159	0.0134529	0.021419	0.0292505	0.0140896		0.00811908	0.00890328		0.0146751	0.0147368	0.0140581	0.0123579	0.0138143	0.00937766				HEK.KO2	0.570239	0.239817	0.00720165	0.0084493	0.0451587	0.0140167	0.00904393	0.00586836	0.031728	0.231494	0.00907815	0.186096	0.00896584	0.0186047	0.0142525	0.0217599	0.0085619	0.0208631	0.00967439	0.010574	0.00349724
	HEK.KO2	0.00572246	0.0078125	0.00262467	0.0147059	0.00720721	0.0046875	0.00220507	0.0060698	0.00711238	0.00498339	0.0110856		0.00390764	0.00368249		0.0115607	0.00408163	0.00943396	0.0117716	0.00956938	0.00442478
																										Protein_coding, not chrM, no motif CTC[CT]A
	Protein_coding, not chrM, any motif CTC[CT]A, not counting any duplicates
